# Supplementary material for: A transcriptomic and proteomic atlas of expression in the Nezara viridula (Heteroptera: Pentatomidae) midgut suggests the compartmentalization of xenobiotic metabolism and nutrient digestion
Source: BMC Genomics. 2020 Feb 6;21:129. doi: 10.1186/s12864-020-6459-6 (PMC7006211; doi:10.1186/s12864-020-6459-6)
Supplement: Supplementary file 1 — Additional file 1: Figure S1. Comparison of transcript expression with protein detection. A boxplot comparing the output of the RNA-seq analysis with the proteomic analysis is shown. All unigenes were categorized as either “Present” or “Absent” in the proteome (x axis) and plotted according to their transcription level (y axis) in terms of log (base 2) transformed TPM value. These data suggest that genes detected in the proteome had generally higher transcript expression compared to those proteins that were not detected. [file 12864_2020_6459_MOESM1_ESM.faa]

>NezVir_NezVir_CYP6LV26__DN100282_c4_g3__DN101960_c2_g3
KYYVSVYDLWEKRGIPYYPSTFPFGCSYQILTHSRFPGYIHDEMYKKLAPNPMFGLFVMRVPMLQIRDPDLIQLILTKEFSHFRERMFIKISEKDVLNQHLFNLDGERWRALRLKLTPTFTSGKMKAMFPLFLNCAEAFDSLILSKIGCDVDVKDLIGRLMTDIICSCAFGLDSNTIKEPDHKLRQIGAQVFKMNFMDKVKIAILQAMPKLANKIEARFTPKETEDYIVKLVENTIEYREKNNIKRNDFLDLLIQLKNKGTVGDDLKDEIEEQKCQPFELTIGLMAAQCFVFLVAGFETSSSVQSFCLYELAINQDIQTRVKKEIDEKIEKHGGLTYQAVKEMEYLDMVISETMRKYPTLPILMRYCSKSITTPYGYKIEAGDTIIIPVWSLHHDPEYYPNPEKFDPERFSPQNMESINPYTYLPFGEGPRMCIGMRFGKLQTKVGLITILRNCRVEPCAATKIPLVIGPSPMLTIPKDPIELKLVPRSSSS
>NezVir_NezVir_CYP6LT13__DN108526_c1_g3__DN108786_c1_g3
MYFILELLKNDFFVCFTIIATVLYLLLTKNHGYWASRNVKFIRPLPLFGNSFSTALSVAPSFKVQQEQYNYLKNQRYGGLLSFWKPQLMILDPQLIEHIMVKDFSYFTDREVNADVKTNPLAKHLAYENGNDWKILRSKLTPVFSSGKMKTKIQQIKECSDACVEQIAQIIATGKPIEVREEMAGFTMDVIGSCAFGLNLNSMNDPNSKFKKIGKLVFAPSRAGKLRLAMRAHFGFLLKLFRWKRMPSEFGAFVINTVMGIVKYREENNFHRNDFIQLMMELRKEEEKQLKNGNISKIVMDDNTITSNAFVFLLAGYETTASTLGYVLYELSTNPEIQEKVYKEVEDVLKKHNGEITWEALNEMKYVEMVITETLRKHPPVIAVARQSVRPYKIPNSDLELPEGSVIVIPIYSIHHDPRYYPDPEKFEPERFSEENKHKLVKSTYLPFGDGPRICIGLRFARMEMKIAIAKLIMKYKFSLNSKTISPLQYSEKTIFLVPIGGIWVDFIPRTHNKDEK
>NezVir_NezVir_CYP4GZ12__DN110532_c1_g2__DN106865_c0_g5
MMLMCLLAALCGFLTLRLWRRRPRGPPGPPAIPYFGQAFRLLSIAERDILPLFKEWFDTYGSVVQVEMLGNVYVLLSEPESLEPVLSSSVHISKGYWEYLFFRPWLNDGLLLSTGDKWRLRRKLLTPSFHFKILESFLGGISKNSETYVESILESGGKPLDIQEPIRMATLKIICETAMGVTLSTDNEEQNAFITAIKDASEGIVLRYLTFWLYSDFIYRRSEFGKKFYNSIDTLQSFSKKVIRRRKQLYQSEKSDVGEGNKSRRKAFLDLLLEVEDSNPGLFTEADIQEEVDTFMFEGHDTVSAAIIFSHFLLANHPNVQEKAFKEQDGIFGNDDRPASMQDLQRMTYLEMVIKETLRLYPSVPFHSRKLYQDLRIDDNTVVPAGQSVGILTFYIHRSTRHWDDPELFIPERFDPEISRHPFSYIPFSAGPRNCIGQKLAMMEIKTLLSTVLRNCILEPVTKSVDPVASVIIRNLDPIILKVVPRPRAA
>NezVir_NezVir_CYP395T3__DN109772_c5_g1__DN108772_c3_g1
MCGNQWRVYRQKLSPAFTTGKLKYMLDPLAECVNNLLTLLESHAGEEVDMKETMELFSMDVIGSCVFGIDPGVTKNPNSEFRTIGKTIFEFTAIQQFRFAVLTMLPKLAKKLNFTFFRPEVVTYYCNIILNTLEYRKKNGIERHDFIQMMLQLQSKGKLDSQSTDPADDDLKTDKTLEGDDVQITDELLIGTAFGFLTAGFHTTASSMTYALYELSRNPEALEKTKREIKEQVAVHGDITYDSLKSMTYLEKVLKEALRLHPGSPSTMRVCTKEYKFPNGLTMLPGDSINIPIYALHRDPNNFPDPLSFNPDRFDETPTPGTYLPFGDGPRMCIGMRFAMTAMKYALSKVLLNYDIQLGKTNETPIRMAPRGFLNVPKKEVNIKIIKV
>NezVir_NezVir_CYP3229A1__DN78374_c0_g1__DN49685_c0_g1
MLVVVTLLALIGWLLWKDSRSREHWRRLGLDWEEACPLHRPLALLRSLAPGLPQVCSLYGSSSAPVLGFFKGRTPVLMVRYPAQVVAIMQADFQHFADKRHPIQLDKSEDPLSQHLIGLTGEKWKMIRSKLTPIFSSGKIKESLPLMEEAVDDILPELKAEEVDIYQLAVTLVTDVILSYAFGLSRQDPNRGLVRRMGMKSIQANYRIALKRAIRFCFPKLFRLLRLRAFEPQVTSFFVEFVKHAIWKIQASSHIGRADFISRLGSVAAVVPEEERDGMVAAQVFSFYVAGFETTCFALSTSIYELSKNPEVLMKARKELDPLLEKHGCFSYEALQEATYLTQIIQESMRMYPADYATPRICTKPYRIPGTNIVLEKGTEVLIPGFCLSRDPRYHNDPLKFDPERFSTENKANIIPGTYLPFGDGPRKCIAVRFSMLELKYVLARVISAYDLELDPTTPRELTFDENSRVTHYCGRILVRFHKRRNLLSELIPEN
>NezVir_NezVir_CYP3224B11__DN103297_c2_g4__DN106790_c3_g1
MEIIATAALMIVVAHLVLGLLLWLRVRKLYSYPGLLGFPVFGNLYYFYRTLFICTMDSMEKHLIGIVDKYGKNGICFHCTFGYRTTVVISSPEIVKEIGLHPNLSDKPTTMYGGFTTYMVGPLTSARADDAWKLRRKEYNAGLKKSQVSNAYHSTFVECAKKLVDLMLASPSAVDAINKAIGVTHFAAMRNLFGISTNIIYHPEFIYTMRNILNAGSLAAGNPIIATLFLTLMRPIDELFMRQVGKLRKVVWEEIDRARISELLPNAELPVLIQIASRSLKYGGKKWRKDTMSELHELFFTAAQTTTSTLSSAITFLAVLPDIQEIAWQEQQTIFGNDNRDPSMDDLEQMQFLDRVIKETIRFTSPSFVGRLATEDININGITIPRGTSVIYLNRYMRMDPKYWKDPEVFDPD
>NezVir_NezVir_CYP3223A1__DN103297_c1_g1__DN106790_c4_g1
MILEIVIFLILSQLIFGLFLWYQVRDVYRYPNSFGFPVIGTLYDFYKGLSFMSLHNEYHYLKDISDRVGNGLYFAYVKGRRSVILSCPYIIEKISYNQSAAEKDPNTYGTVNPLIKGIFTYCSNDSEYKLRRKEVNNSLTKSLIDGPYANTFKRIGRKLTEDFVKNKDNLDLVYYCTNSALSIIKETHFGVENAEKNEDGRFFKVWIWILHFATLIFSNPLVAILFTFTYKIFDKVLMKKAHMLQAELGKSVKKHVRNTLKDPTAAPKYSTLSVVISLRNKSRNLDKFETKKELYELLLAGSHTAGTVLITSFAFMATLPEIQEKVWKEQYEIFGTSDRDPNIEDLKKMTYLERFIKEILRFFSPAFIGKVTTAEIKVGGVTIPAETVVYFLLGKAHMDPRFWKDPQVFNPDRAFEDQPKYAFAAFGVGVRSCPGMTYARQELKTIISIIIRKCKFFSQQKFEDFKYESHLMQEIVNLKPVRVEEREYLN
>NezVir_NezVir_CYP303A1__DN91263_c0_g1__DN91263_c0_g2
VGSALVVAQLRKKLGGYLYLASAHLAEEYGPVVGLRVGKDRQVICFGYDAIKEMLTKEEFDGRPQGPFYETRTWGTRKGLLLTDEDFWQEQRRFVLRHLREFGFGRRTMAELVEAESEQLVAGFKKKLAGFESSGKVMDMADAFGVNVLNTLWMMMASIRYSPEDKELKKLQNLLTELFASIDMTGALFSQFPLLIHIAPKLSGYKQFMSIHQRVWAFLKAELDRHKETFQKDDPRDLMDVYLQMLNSEERKSSFSELQLLAVCMDMFMAGSETTSKSLGFGFLYMLLYPEVQAKAREEIDRVVGRDRLPTLNDRPNMPYVESIVYESVRVFMGRTFSIPHRALKSTTLQGYNIPKDTMLIANFNGVLMNKQFWGDPEVFRPDRFIDKEGKVVVPDYYLPFGYGKHRCLGQTLARSNIFLFTASLLQNFEFMIPPGEAPPDTSGIDGVTPSPGPYRALVRCRK
>NezVir_NezVir_CYP6LV27__DN100157_c0_g1
MLTILIGLLIPLWLFYKYYVSVYNFWESRGIASEPGRFPFGNKLQLVTMNKSQALVIDKMYKKFESQPYFGFYVLRSALLVVKDPEIIRLIMAKDFSHFRDRFPARVFTSKEDKLQHHLFNLGGEKWRALRIKLTPTFTSGKLKGMFPLFIACAEDLSKMLISQIDKPVNVKDITACYTTDTVCNCVFGWENNSINEKENKMRKLGQTVLEISKTVLLKRMLRNIFPGIAKLLKLRIVSNEIEDSLIKMVGDTIAYREANGIKRNDFLDLLIQLKNKGSVEDDVKKNGNDTTAEPVEMDLGMLTAQCFVFFVAGFETSSSVQSYCLYELALNPEIQKKLREEINATINKHGGITYQAIQEMEYLDMVVSETMRMYPTLPALNRHCTKDYTTPSGQKIKKGDDIIIPLYSLQRDEKYFPEPKKFDPERFSKTNKYKINPFTYMPFGEGPRNCIGSRFGLIQTKVGLITILKNYEVCKTEETQVPLEFRGSGVIAMTKGPITLKLSPKPSDY
>NezVir_NezVir_CYP6LV_C_f2__DN100282_c4_g1
AGVTYDAVKEMTYLDMVVSETMRKYPTIGTMSRMCTKTVTMPNGDTIEKGQFIFIPIWALHRNSEYFPDPDKFDPERFSEENKHTINPYAYLPFGEGPRFCIGKRFGLLQTKMGLISILKKYSVEPCESTQIPLKMSVEVLTKATEPIKLKLLKRKQP
>NezVir_NezVir_CYP6LV_N_f3__DN100303_c4_g1
MLPLIISLVIVSIFAFYKYWISIYHTWEKRGIPSVPGKFPHGSSSEMEKRFPGEVINDMYNEMSKYPYFGMYMVRIPWLVIRDPEIIRLVMTKEFNHFRDRFFHKFPEQDKMSQHLFNLPGEQWRALRVKLTPTFTSGKLKGMFPLLLACSEALENCLKSMVGSELNMKLYTTGYTTDTISSCAFGLEPNTINNPDHAIRKLFTFFQKTNLLNKLIIAGEGAFQWLSSFGRRVPIEVEEFLIKLVTDTIEYREKNDIKRNDFMDLLIQ
>NezVir_NezVir_CYP3224A4__DN100536_c0_g1
MMEMILYAALIIALTNLALGIIIWFRVRKLYAYPGLLGFPVFGNLYYFYKNLFLGSFESIRVYLFEIVKQHGKNGICFHIAYGFRKLVIISSPQVVKQLGFHPHLKDKPVYGFQGFRRYMNGPFSRPRSDDSWKMRRKEYNCLLKKSSVENNFYYNFLKSADKMVELMLKSPSALDIHRAVLGVTQSVTMETLFGVESSLAFHPDVLQYMHSIKDIASRIIASPGIARTILSILRPYDEIYIRKIGTLRRMVLKELYRKMNNNQCFPSENTQSFNHLPMYIASRTEKSKKFNRRVVTELQEVFITSSHTVASTMSSTITCLAVLPEIQERAWKEQYEIFGDDNREPTLQDLEQMTYLERFIKESLRFCGPPLVGKQATDDIEVDGITIPKDTIVVYLLDFMRKDPNYWKDPELFNPDRFLEGGEELKYSFAPFGIGVRNCPGMTYAMTEMKIILSKVLRRTKLSLVNKDLKFEDLEFEAQILMELKNPPLLQVEERV
>NezVir_NezVir_CYP6LV28__DN100547_c0_g1
MLVGVVIIVGLLWLFYKHWISNYSYWKKRGIPFYPAEFPYGSDPNFVKLKKFKGYTMDKMYHEFAPHPMFGIVVLRKPMLIVKDPELIQMVLTKEFSHFRDRGIFKLPKRDTINHHLFNLEGEKWKAIRMKLTPTFTSGKLKTMFPLIISCAENFSSLLLSMADSKVDIKELAGRFTADVISSCAFGLEIDIMNNPDNKLRRIGIERVKVKTLKKLKNTLTQIFPALSTILPARSNESEEQNYVINLVKSIIEQRENNGIVRNDFIDVLIKLKNKGNLGDDAQETEEPFEMTIELMAAQCFVFFIAGFETSSSVQSFCLYELALHQDIQSRLIKEIDETIEKNGSLTYKAVQEMEYLDMVISETSRKYPTVPTLVRQCTKSVTLSTGQNIEKDTMIIIPVWSLHHDSQYFMDPDKFDPERFSKENRDSIVPYTYLPFGEGPRMCIGMRFGLLQTKVGVVTLLRKFRVEPCEETNIPLVIGGNSATTASDKPIIIKLIARY
>NezVir_NezVir_CYP4G231__DN101350_c0_g1
STIKSSLDRRQEQHSEGGMDILGIDSILVAGLTAAIAAYGYFWFSRRRLYELASKIPGPAGYPFIGNALRFIGGADTLFKNVFSRTLEYGDVVKMWVGPRLLVFLTNPADIELILSSHVHIDKAPEYRLFEPWLGDGLLISTGEKWRNHRKLIAPTFHLNVLKSFIPTFNSNSVDVVKKLKQDVGREFDAHDYMSEATVEILLETAMGVNKKTQKNGYEYAMAVMGLSNILHLRHTKLWLRPDFIFNMTSLSKLQEKLLNVIHSLTRKVFNIRMDEYKKNGSKIISTTPEDNAKVQAEGDYAFGHSKGIKDDLDDEIGEKKRMAFLDLLIDASQGGGKLTSEEIQHQIDTIMFEGHDTTAAGSSFFLAMMAARPDIQEKCVEEVKRIFGDSNRPVTFQDTLEMKYIERCLMETLRMYPPVPIIARELKQELKLASCDLTIPAHCTVVVNTFMLHRKPDIYSSPNYFDPDNFLPEKSASRHYYSYIPFSAGPRSCVGRKYAVLKLKVMLATILRNYRILPGKKEKDWKLQGDIILKRADGFPLVMEPRAIKV
>NezVir_NezVir_CYP4KC1__DN101764_c0_g1
GQNDRGAPTLYRPPAAQSFATSLPEDMIILVLLAIVVVLFVYLLSPDAKTRKCGQQIPGPKPWPLIGNLFDMELGHKGVKTYNGFQAKYGHVIRYWLGSKLAVLLSDADDAEVLFRDTQNLGKADVYKFMHPWLGTGLLTSTGHKWFQRRKAITPTFHFKVLDQFIEVFERKSTILVECLKSMANGQSFDIHPFVSRYSLDVICETAMGTSVDAQNNIESEYFNAIRTVADCIVTRILKFWLHPNFIYRFSRLSKQHDAALRVVHGFSKKVISEQDRLNNKEQLHNDKESDTGMKKRTAFLKLLIEMKRQQNGAFTSEDDIREEVDTFMFEGFDTTASAISFAIYEFGRHPNIQETAYHEVRDAFAGETALTIECLNNLKYLERFIKEVLRLYPSVPMIAREICKDIKIPSGYLIPAGSIATVVIGGIHRNKKYYKNPDKFDPDRFLPENMVNRHPYSYVPFSAGSRNCIGQKFAMLEMKASLSHILLNYEIGTTEESKYGMLLTLQSFNGQNVWLKPRRTA
>NezVir_NezVir_CYP395R1__DN101837_c7_g1
MLAVGFGVLFIVLLLLILMWISSMNRHWEKKGIKFSKPFPLLGNCLPMILSKKSFTDIIDDLYNAHPNELVIGYYEFVSPKLIVRDLELARKVLIKDFSYFVDHVSEMDNVAWDSQLFMLSGNKWKALRLQMASIFTTGKLRTMYDSMPDIGKNLLQHLDNKVGNDIDIHELMILFSMDMIGSTAFGIDVGSLNNPNSEIMQMGKKIIDVGFLSVMHFWLYLLYPKLGNKIGIPHVYREVNNYYSEILKNTINYRKANKIQRNDFIEMMIQLREKGKLELKNLDPANDYLTSELVLNSPEMLNITDDLLMAQAHAVLTAGFESTSLLLTYTMVELCKNTDIQDIARREIMLQVKLNGGLTYDALKNMKYLDQVIKETQRFYPFTPVLMRICTKDYTLADGYVLKKGDPLYIPVASIHKDPSIFPEPDSFKPERFEDSQQPTAFMAFGAGPRMCIAVKYTLLIMKYGLALLLMNYEVKLSPLTKLPIKFTNKKFGNCETEKILFSFEKLVKEH
>NezVir_NezVir_CYP3221A1__DN101931_c1_g1
MRHRNVFRGIYAKRSIFKGIPRSSYLAQLRPLRKSLLQKIEVDQFARSQKEEVYVLPFDEIPGPWVPSFVPSKYIVGPIQQAHSSGFFQPYEMLFTMYGPLVRVNGDSLLVSHPRYIEAIMAISRSNRSALSTMERKRRLSLPIRMPEYELDFNHLSKKYADILNFKPNHFNKRIEVASDQLINRMYYTRNLQHEVPNFDEELYHWGLQSIFSCLFSRDCSFLQDPTRLSKFGPKSGVYQTYQSFLNASHCLAEAEAGPLGRLVRQRSVANHIDVMNGILCRNLRTKYLALWRDSDKKLESDLVEAMILRDKMNSDDILTRLCDIVVLGVNIVAHSVGFLIYHLAKSPVYQPMLHEAVMKADSENLHNIDFMNYCIYESMRLVSPFPSLSRDLDRDIILHGYGIPKGIQVHMINEVANMRKDMFPHTTSFTPERWPRMGKEPMLPHNYQLLPLAPVASLLHAHISVLTAKLVQHFKFEYHYGDIKSGQILAKPNKQFLFTFIDRKSENS
>NezVir_NezVir_CYP6LV_N_f1__DN101960_c2_g1
MIITFILIITLLWLLFKYWVSNYKYWDEKGIPSIPGRFPYGSELNLTLFKKFLGEVFQEMCQKFPSSPYFGAYLMRKPILIIRDPEYVQMVLVKEFSSFRDRLFVKIPESDMLSQHLVNLEGDRWKALRNKLSPTFTSGKMKTMFPFFLKSSESYGSLLQSHVDSIIDVKDLASRYTTDVICSCAFGLDTNVMENENSNLIKLGKNILSINFKLLFAFLMTTTFPKFSEYYQFRCTPEKKESQVFVYNLVKDTIKQREEKNIKRKDFLDLLLQLKNKGNLDDEQDEVIEENIPPFDMNLERLAAHCFVFFVAGYETSSSVQSFCLYELALNPAMQERVQTEIDRMEQLHA
>NezVir_NezVir_CYP6HK6__DN102131_c0_g1
MLAIILVVLAAYAFYQYSVWTFDYWKKRKVPHPPPVPLFGNIKEVVLMKQYPGHCHQQIYKMYPNEKFVGLYQLRMPSLLIRDPSLVKQCLIKDFDHFFDRGFHTDEEREPLTGHLVSLTGTRWKLLRTKLTPVFSSGKIKQMFPLLLDCSDQLRDFIKTQMGGKEGVLEMREVTARFTTDVIGTVAFGLQFESMSGDSVFRQMGKRALQPTVAGALAKAMRCFTPKLFDLLKMRTFPEEINSFFTNVVSETMKQRTEANYGRNDFLQLMMQLRDASGADIAKNDIELNDQVIAAQAFVFFLAGFETSSTTLSYCLYELAKNRQCQEAVFNEIQEVMKKHGELSYEAVSDMIYLEQVLLETMRMYPPVGNLCRVCTKPYRIPGTDIQLDEGVSLVIPVFALHHDPELYPDPESFIPERFTDKELQKAPYYLPFGGGPRICIGQRFAMIEMKLALLRLLENYTFSLSSKTPPELPVEPKSFIMAPIGGIWLNLNARS
>NezVir_NezVir_CYP4GW2__DN102143_c3_g4
MMDKPSVMEELLAECIIYWLFILGIIVSSVVALHYYLSKRRYYQLARKIPAPPGLPIIGHAFNILMGTEEAFRNVWNTMSDCDVCKLWLGTRLFVFIKNPADIELVLNSRIHLCKPSESNLLKTCLGDGINTVSGCQWKSYRQLIAPMFQWSQTFQPILRNYSRILDDRLLKNVGKDIDCYNYMSDAVMELLLISIFGENTDTEESKKYFEAIQKLKEIIRYRQNKFWLHPDLIFNLTKYSKLQKDLLRIINRFTRQAIKNRKRALMEQGYGWPKNGYFEDQNGNIEHNNNITTCLKEGDRSPSLLELMMEVSHNGTTLMDSEIQNQVDALVLEGLDTTALTGSFFLGVMADRPDIQERCAIELSQIFGDSDRQVTFEDTLQMKYLERCLMETLRIHPPVPFITRELQQELRLASTCLTIPANSTLMVDVKKLHMNEELYSSPDVFDPDNFLLEKCVSRHYYSFIPFSAGPRSCVGTKYSMLSLKVLLSSILRKYKIFPSSGQESASMMTKDTRRTERFVIKMEHRKR
>NezVir_NezVir_CYP305L1__DN102373_c2_g4
LKLGIHRELTKMSLLVFISVIVLIVLFYYNLKSVKYPPGPIALPYFGNIITIKKLSKKFNGLQGAFIELSKQYRTDVLSVSMSGEYSVVVQGKELIDEVLRGDEFQGRPNNFFIKLRSMGARRGITMTDGPLWKEQRAFAFKHLHEHGLGTQKMDDMLQRQLQEMLSKLNEGVLSNLVLKQYVSKCVLNVLWEMVTGSSFQDEETMTSLISLMEARSKAFDISGGLLSQFPWIRYIFPKYSGYNLIQTLNRKFKEMIMGIIEHHKKTIVKGHSRDFIDAFLHEMNENPTSSSFTDEQLVMVCLDFFIGGSQTISGTLDYCFLYMTMYKDVQEKVQKELDDILLPGQSPSRNNKNKCPFVEAVISEVLRISPIISLLGPRRTTCDTFLSGYFIPKDTTVYLNFKTVHDSSKHWEDPGKFKPERFLNEEGTVKQEQTLYNFGRGKRRCPAEVLARTALFILFSGVLHNLKLEPADEKDPLSLRQVPGITTSAAEYYIKLTRRHK
>NezVir_NezVir_CYP3226B5__DN102430_c4_g1
MLDQSTSILISITAVFFVFLGVCYEYLKRRYRYWSDKGIPGPKPIVFIGNMKESLFRKCTEPQMTDVWYQNYRGSPYIGFYNLLKPSVFLIDPELIRKVTEVDFNHFVDHPPLSGHSGSDAIIDSLFTMNGQHWKDKRSIFSRMFTPKRLREQIEIFNNRYSFLKEEIEKQPGLNKDADLFKFIGRYILIGFSTILYGLDLTKDEKLFEDFERHSEIFLHPGLHTSLMFLFYSASPNLFNLLSMKTFPRDIYHYFSPLTKGLLEQNKKLGYTNSSDLPSLLNQYQDSNPASAIDHPESVGHIFSFLSASNHTTITTISYGLFLLGQHPEVQDKLRDEVDRVLKDNQDITSENINEMVYLDAVLYETMRMYTLLGVLKRICTKKYYVDERLTIPEGMEVFIPAQSLHMDPEYFPEPEKFNPERFLGLEKLPSIFMPFGRGPRN
>NezVir_NezVir_CYP3225B7__DN102452_c0_g1
MLLEIFIIALSALYLFNWWAHGYWKRKNVFSVPTEFLFGNVRLLLQQKITMYGMYRNFYQKYKEHKIIGFYSFYHPALLVTDPEIIKRILVTDFNSFSNSGSDMNKTLDPIFGLNPFLLKSIPEWKESRSVQAAHQTQVKLRELVPGFIKVADFMFDFIKNQKNQTIKVLDLATRIMVDFSVLSAFGLEPKSFTDPDFGFLKHACSEKVFASSRWNTIGSIFHPLLIRIFSLRFVTKEAEDFFLHISKTNLEHRLSAKITRNDLFDTIMKSQKKNEGQNNKEKIQAEMVIAANCATFYMDATITSSSVLCFILLELASHQDIQEKLREEILSVGKKPEDFDFEKINTMTYLQMVFDECMRLHPPVPSLSRTCTKDIVINDIKISKGTKVFISALALHQDPVYYPEPMKFDPERFSEVNKSSRVKYTYLPFGEGPRICVGFKYGTLVVKTATIFILLKYRILASNNAKGSLHDPFEFFLSPKPDATIIFQEL
>NezVir_NezVir_CYP3092E_f1__DN102477_c0_g2
LDENLFFLRGNKWKYLRSKMAPLFSQVKLKWMYEQIDECVDIFEECIDKLSDGKDIDINAILKNFTADVTASCGYGIEPQASKNPDWEFSEVGRDFFDPKKKNMLIFLLRLSIPHVFYWLKVGTVTNKVRHFFLSTTEKILHQRRSTGVVRKDFVQLLLQLKETGTVEIDSRETEKKKVDTETSNEVIELTDNLLAAQSFAFFLAGYETTSNTLYFTFYFLAKHPEIQERARKEVLQVKAKYGQFTFDSLKE
>NezVir_NezVir_CYP4GZ11__DN102783_c4_g1
MMSITLGLICVLLLVLASFYRKPSTLPGPRGLPYFGNVWLYMIGRSSKDIIPFLKYFVNYYGNIFELQIFGMNYVFGSEAELVKPILTSHTNITKGRFEWSFFKPMFRDGVIISEGEKWRTRRKILEPSFHFKILKRSIESVARYAEEYVSNLLNSEGKPTEIEDMIYLLTLKIICETAMGVKLNTEDRQQNEYVKASKLCHDGAVYRFFKLWLYPDFIYRRSNAGKTFFRSVDIIHDFATQVIRNRKELFIAEKTGSNNQDSTKKEKNAFLDNLLELDDSNPGLFTESDIEEEVSTFMIAGHNPSAATLKFLHFVLANRPDVQEKLYDEQMEIFGNDKRIPTGQDLQKMIYLEMVIKETLRLYPIVPFQSRLLEEDLQIDENTIIPAGHHFVVVSFSIHRSKKHWDNPEEFIPERFAPGNIINPFSFIPFSAGPRSCIGQKYAMMEMKTIMSTVVRQCWLEPVTTSITLDYGIILKSAEPIIVKAFPRNENQRINYKRNN
>NezVir_NezVir_CYP3092D_f1__DN102810_c0_g1
HFFDRNFLIDEEVNPLDAHLFFLRGNKWRYLRNKLSPIFSGVKLRWMFEEIEKCGVAFVDCFDKLADGKDRDVLEELTRYATDVIGSCAFGLEGDSLTNPDSKLRQIGKGLFDTTTINWTQIVILLQFSFPSLFHWLKVRSLPRDMEKYFCSTIGGVLEHRRKTGIKRKDFVELLLQLKEKEVVKIDANDVDEKEDNSQQNDEIEKFEITDRLLMAQSFVFFVAG
>NezVir_NezVir_CYP3224B_f__DN103297_c2_g2
MLFERSLNTSVSNQHSPSAKNKSLSMHMTERSIKHNDSEESIIKELQELFFTSSHTVTCALANSIIYLALLPDIQERAWKEQHQIFGNDKRCPRIEDIEQMEFLDRFIKETLRFVSPAMFAKLATGDININGITIPSGTGVMFMHRYMRMDPENWKNPEVFDPDRFLEDNEIMKHSYFPFGIGIRSCPGTYFATMEMKITLSQILRRLKLRPVQEDFRFEDIQYECAIMVEVKNPPLLKVEERA
>NezVir_NezVir_CYP3224A5__DN103297_c2_g3
MFNVEYIFRKMEKFATTAFIIAVAHLVLGLLLWFRVRKLYSYPGLLGFPVFGNLYYFYKTMLIASFENMRIHLVQVAEQYGKNGICFCILFCFRKVVIISSPQVMKQIGFHPNLKDKPPYVFESFLKYTDGPFTTPSSDDVWKMKRKEYNNLLKKSSVENNFYNIFLKSADKLVELMLATPSTLDIEKAVLGVTQSVTMEALFGVDGRPAFDPEIIDHMYTLKNIITLIIGNPGIAKTILNGLGPFDGLLIRQAGALKKLSSQIMKQVHVKLKSSQHFPSENTKSNYSLSMYIASRTEKSKKFDQNVLTELQELFITSSSTVSSTMSCTIICLAVLPEMQEKAWKEQNEIFGDDTREPSLEDLERMIFLERFIKESLRFCGPPLIAKHAAEDIKVDGVIIPKEAIVVYMLDFMRKDPKYWKDPKLFDPDRFLEENECSNYTYAPFGIGVRTCPGMNFAMTQMKITLSKVLRRVKLSTVKKDLKFENLEFEAMLLMELKNPPFLKVEERIM
>NezVir_NezVir_CYP3224C1__DN103297_c2_g6
MDGIYKVLLTILLANLVFGVILWLRVRKLCSFPGFLGVPVIGNLFYFYKTLFLITADSLENHLKEVTEKHGKNGFCFHISYGYKITAIITNPEIIKKISFHPNLIDKSYEMYGGFLDYMRGPFSRPRSDEKWKMWRKEYNIFLKRSCVDNDYFNTYITSAETLVNMMLDSTSAYGASIALTQNVTMRTLFGVETDLVYNKEIIKVLTRLIEMGAMLGANTNIARAIAPIVRPIAEKVSGKAVVIRKTIFQKIYKTIVSKKEPLSEPRLAMNVAAKSIESNESKRTLLQLMQEVLFTSAHTVASALSNTIILLAVQPDMQERAFKEQCEIFGNDSRDPTIEDVERMEFLGRFIKECLRFLGPPFSGRKATADINLDGTIIPKGSIVVYLFNSITMDSKYWQNPNVFEPDRFLEESDLMKYTFTPFGVGVRSCPGMYFATTLIKITLSKILRTVKLRPVDKDFRFESLKYRSSLLTEIANHPKLHVERRA
>NezVir_NezVir_CYP4EK4__DN103624_c0_g1
MAEVTSFDVFSSSYLPQSKRVYKSPCRNLLPVNSEMVRLFKLQKVLSSAISALSDVISCLYSWTRFYWMVSRLPGLPLTHSYKQWEGFQSKYNALNTLVKWREKYKTFHKVYISFLPVIFAYSPELIQELLSKKQKHNDKGKVYHTLLPLLGDGLITSKGEKWFAHRRMLTPAFHSNILESFFETFKSETNTYINSLKDSELTKGYGDICPHTRRLTLKFICETAMGFSELADCKEAEAVIKSMHKLEEIATLRVIHPWLLSDSIFKMSALYKELNENKKILHNFSNTLIKRRKSILKKRLRNPYLEVHKRKEIFLDQLILQQLQGIKITDEDIRDQVNTFMFAGHNTTQLAINYCIYLFGRYKDVQETAHNELEEIFNDSNREPTLDDLRNMEYLDRCIKEALRLYPSVPIIARKLTEDQPIGKHILPKDTDCFIIPYVTHRNPEQFPNPEVFDPDNFLPERINNRHPYSYIPFSAGPRNCIGKRFANIAEKTVLSWILREFKIESKLKQEDLKLIPSTVLIPSGGLQVKLTPRKC
>NezVir_NezVir_CYP3228A1_f__DN103673_c0_g2
QFWERVYHSSVEPYIGIFFFTRTALVLRDPQIITEVLEKKAPLFNSHGMYINRRDPMGKSLFHLNGSDWKEARSKLSTYFSPVKVKSMSEIAEGSAERLLNHLGDQPGIDVEIHSAAMKLSIDVTAAALFGLESNVFQVGDDSEYFIASKDLNS
>NezVir_NezVir_CYP4HB13__DN103784_c1_g1
PLLKQCSIFILARDHYISHSKSRMEFLLLSLALGAFILWWMFSSPKRLRELGNRFPGPRTYPIVGNIFNFQIIGPNAPQCWSNFSKKYGYTMRFWLGPELHIFVSEPDDMQMILSSQTLITKSTSYKLLDSWLGMGLLLSTGNLWQMRRKAITPTFHFKILEKFIPTFNKCANTLVNCLKDKADKGYFNIIDYMSNCALDAIAETAMGTEIKAQTNPLEKYPRSLSRMTKYLIERVRNPLLSMEPIYTLSGRRKEEAKHLDVLFSLPLEVLEKKKNEKINTLNETEPLEEDYGAKKKTAFLEMLLEMKQKNIPGFRSDKDIKDEVMTFMFEGHDTTTTVLSYTIWLIGMHPDIQEELYKDLKEITEDSELTIDVYHKMHYLERIIKESLRLYPPVPAFGRLATQDIVLPTSGYVIPAGAQVDLVVYLLHRREDLFPEPEKFNPDRFLEPAKHPFAYIPFSAGPRNCIGQKFAMLDLKAIISHVVLNYKIESDSNLEVNPEMLLRTSKGPNVKLTARNQ
>NezVir_NezVir_CYP4HB9__DN103784_c1_g3
MLLLLLSLALLFIVWWKSIPSSKFREAGSTIPGPKAYPVVGNLFNFKLTGPSALKHWERYTKIYGNTFRIWIGPHLQIFTIEPDDIQTIFSSKMSTKSNSYKALESWLGTGLLISNGNLWHQRRKAITPTFHFKILESFVPIFYKCGIILVNCLKEKVGKVPFDITPYMSNCALDVVAETAMGTEVKAQTNPHDEYPKSVLRMTKLLADKMYNPYWNLLEPIYTLLGKKKEETDLLKLLSTFPLELLKRKENEKNNHPSSRENGENKNIAFLELLVRIKETKNPAFKSEQDIKDEVVTFMFEGHDTSSMALVYTFWLLGLHSEIQEALFQEVSQTLVGKIPSMEDYHKMDLLNRVLKESLRLYSPVPLVSRMITEEIVLPGSGYRLPAGTQVVVSMYSLHRRADLFPEPEKFNPDRFLEPIKHPFAYVPFAAGPRNCIGQKFVMLELKVIVSLVVLNFEIHSSNKNLKLTRDILLRCLNGPNVSLTLRK
>NezVir_NezVir_CYP3225A5__DN103820_c1_g1
MLIEAIIILVATLCASYYWLFGFWNRRNVFNVKFQITFLTFIKVLIKNEHLGNIFADIYKKYKSHGMVGFYILFDPMLLVTNPKLVEEVIVKEFNKFHDTPTEMKKGINPLFALNPFAAKGTEKWKELRSIQASNMTTFRFKEILPIIYCVAENMVNYLTEMKMEPIAAKELSFLFSVESSCLCGFGVQPNAFTDSENSFIEYSENIFKPSPFTMFCHFLLPWIGNLLKLRILSKDAEESFILFVKTIFEYRSRSNVTKNDFIYYLMKLNQKLKEGNKPEYSNVELAGHCLTYYLDSTQTTSNQLAFFLLDLANHQHVQDKLRKEISSISNSPRDFDLEKVNSIRYLNMAINESLRMHTQGTWISRTCTQDAVIGNTPIPKGTKVFVPVEAFHNDPEWFPSPEKFDPERFSEERKDSIPKYTFLPFGEGPRICVGYKLALLQIRMAVIFLVLNFTILPSSKVDREEIVLENALLPTPGHNAKLKFKPMKCIDQ
>NezVir_NezVir_CYP4GZ13__DN103984_c5_g2
MMSVALVLVSVILVLLLGLMAKSWIRRSNLPGPPLIPFFGVAAFMWQIKTKDILPLFIGWYKKYGEIFEVEVFGMPYVFVAEPEVVEPVLTNSVNITKGYFEYKFFRPMFNDGLIVSDGDKWRSRRKLLTPSFHFKILELALISINRNAKVHVSDLLASGGKPMELEEAIFLSTLKLICETAMGVQLSTKNKKENQYIKASKICLDEIVERYLRVWRYPEFMFRFCSAGKLFFKNVEITHNFDKQVIRQRKELFQAEKNGSQNNGSEKNDRRKAFLDSLIELEDSHPGLFTESDMMEEVDTFMTAGHHTTASAMMFAYLLLANHPDIQEKVYDEQIAIFENDERMPTIQDLSKMVYLEMVIKETLRLYPTVPFTSRLLKEDLRIDENRVIKAGKTVVVFTYGVHHSKKHWDNPDEFIPERFTPGTNRHSFSYIPFSAGPRNCIGQKYAILVLKTMLSTVVRKCWLEPVASMDSLDLDYAITLKPSGGLLVKVLPRDNTKASLSQ
>NezVir_NezVir_CYP3230A1__DN104125_c1_g2
MVDLNQFWISLISIGIPLLIPIIFYLMVQNYKRTSYWKKRNIVYLPATPLFSKNIFDSFLIRYSLLSTVYKHGKGNVCCGFFQFRKPALLIRSPHVINLVLNQEFRIFQNKRQSDYTEGNKDPLSQHLLALNGYKWKFLRAKLTPTFTSEKLKSMFSLLEICVQNFLSYIDESKDSPIDIMEICGKLSIDAIASCAFGLELQCLKNRNHDFIKMGKAAFRPGNWHMFKAHLRTLYPQLFKKFNIRAYGKDVNDFFCSLVSETIRRRRMSGEKRVDFIYLLMKMLEEDEATVTEFNRTSTIKFTDDLIAAQAFSFFIGGYETTSITMSCIFYELACHDEIRQKVQNEIDSNLSSESEISYNDLKSLEYLDMVIKEVLRLHPPAFYTQRICSEDFKIPGSDVTIVKDMEVYIPILELHSDEENFPRPLEFIPERFSRENKSRIPKGSYLPFGDGPRKCIGMRFSLMELKLVMAITMLKYDFHLEKKTPEHINLEEYSRIYKIKNKIFLKFTKRVIS
>NezVir_NezVir_CYP4GY1__DN104125_c1_g3
AAIAIVLILLSIIITLLISRVIRDLFKLKGIPGPWELPFLAELRMILLPFTVLYPVLQKYIEDYGGVCAIYRTGRVYVMLSEPETVEPVLSSYNHIKKGDYDYAFLRPWLRDGLLLSDGSKWRNRRKLLTPAFHFKILEDGMKCLTEKSEEITEKLLATKGEPTDLEDIIRSSTLGAILETAMGVPSSDANGYQQHQQEYQSKIKGITESIMRRYYRLWKHIESLYRLSSEGKEFFNDVNRLQLFTKKVIKDRKQLYLIERDSKPGDKKSKIKPFLDCLIELNVSTPGAISEDGIAEEVDTFMFEGHDTTASALNSALFLLANNPIEQEKAAEEQMEIFGDDNRVPSTHDLNKMEYLDMVIKEVLRLYPSVPIITRSLTEDLKINESITVPAGCIAAIMPYFVHRSAKHWDNPEEFRPERFDTGISRHPFSFIPFSAGPRNCIGQKFAMMEMKTMLSAILRKCKLEPVTTSFEIIPTVVLKSDQPILIKVLPRK
>NezVir_NezVir_CYP395P1__DN104143_c0_g1
MITIALLIVIVSLLAYVYNWANNINQTWKRRGVKHRKPALIFGNVTILVPRKDQKHLSVLCADICREFPDEPLVGFYDFTQPWLLLQDAEYIEKVLIKDFVHFTDHGFAINEEKNPIDAQLFNMVGKRWRAFRYKLSPIFTSGKLKSMYEPMSDCGVDLDNVLKTSNKEGLDFKQLMTHFAVDVVGSSVFGIHPKAIQNPNTKFCSLATDLFTFGFFDTIKFLIMFIFPKLSIKLGISFNNQNAVNYYSKILKETFEYRTKNKVERNDFVQLLLTLKEKKKIDVQNWDSNDDYLKDGEAPAELESYEITENILMAQAYAFLVNGIDVLALSQVYALYELSLEPEIQEKAQNEIREQMKLHNGITYTALKNMTYLEKVVKETLRLHPAGGTLFRTCTKDYVFPNGTVIKEGEMLVIPMSAVHLNPNYYPEPDVFKPERFDLPMKPGTFLTFGDGPRVCIAMRYAILLIKYGIVKILSNYKVTLNTKTELPIKLKPNAAIGTPTSPLLFDLEAINKDY
>NezVir_NezVir_CYP4HB11__DN104203_c0_g1
WLLTPEKRLREMGNKIPGPTPYPLVGNIFNFNIFGIKALDDWKYCMNKYGRTFRFWLGPQLHIFITEPEDIQMLLSSQTLITKSEAYYTLESWLGSGLLVSTGELWQRRRKAITPTFHFKILDEFVPTFNKCANTLVKILKDKVSKGFFPLTDFMSHCALDAVAETAMGTEIKAQTNPIGEYPSSVVKMTTTLMEKIGNPLLGMEPLYTMSGRRTREDHLLNILFSLPLEVIRKKENEKNSPTDSSPTEEAFGVKKKTAFLEYLLKMKRDNVPAFQTEKDIKDEVMTFMFEGHDTTTMALTFAVWLLGLHQDIQEELYREVSGILVGQEPTMEDYQKMTYLERVLKETIRLYPSVPIVARKATQDVVLPSCGYTVPKGAHLDVIILALQRREDLFTDPDKFNPDRYFEPQKHPYAYIPFSAGPRNCIGQKFAMLDMKVIVSNLVLNYKIESDEDIIVSPEMILRTKKGPNIRLISRN
>NezVir_NezVir_CYP3224B10__DN104291_c7_g1
MEKFATTAFIIAVAHLVLGLLLWFRVRKLYSYPGLLGFPVFGNLYYFYRTLFLVTMDSMEKYMIRISETYGKDGLCFHWIYGFRTLVTVTNPHIVKEIGFHPNVTHKPNFIFSAFHSYFSGPFVSSRSDDLWKIQRKEYDKLYAVFTFHSRFLKKSRVESEHSNTFSKYADQMIELMLASPSADILRAVTLEFTHNSTMETLFGVDSSIVYNPQVIGFMSVIPVLGTLSVANPKLAGTIFGIFKKMESFFLRTIEKTRRLILEDIYSKILTSSPVAANKKALLSRQITSRMRKCNEDEDKLINELMELFVTSSGTTHALLSSSLIFLALLPDIQERAWQEQYEIFDNDKRDATFDDLSQMRFLDRFIKEALRFVAPPFYFKSVTGDTTINGITIPKGSNLVYLTGYMRMDPKYWKNPKVFDPDRFLEESETLKHSYTPFGIGVRNCPGMHYTTTLMKVALSKIIRRLKLRPVQKDFRFEDIQFETFIMRELANPPVLQVEQRE
>NezVir_NezVir_CYP3225B9__DN104483_c1_g1
MLLEIIILLLSAIFIFNWWAHGYWKKRNVFSIPTEFLFGNTRELVMGQTLMALMFEDIYKKYKKHRMIGFYCFYKPMLFITDPDIVKKIFVTEFNNFSNNGFTVSKEVDPLLGFNPFTAKNSIQWKELRSIQALNQTPLKLREVVSSLAKIGEFMYDFIKNQKGESIAVLDLTTRAAIDSAVLHGFGIEPKSFTDSEFGFMKHASGDKFFETSSWNIFAALFFPSLNKLHNFRITSKEAEDFFKCVTKTNIDHRQSANITRGDIVDTIIKLNKKKLEQTNKAYTDLEMTAHCATFYLDATVTASMVLAFFLLELANHIDVQEKLRSEIKSVGNKPEDFDYDKINSIPYLQMVLDETLRMHTPLTVMSRICTRDTVLEDVKICKGTRIFISSIALHNDPEYFPDPEKFEPERFSESNKELMTKYTFLPFGEGPRICVGMKYATIFVKTIIAFILLKYRILPSGDKNTSLNEYDSFLLIVKPDAAVKLEEL
>NezVir_NezVir_CYP4G228__DN104749_c5_g1
FGSSVNNKKMIAVFTFLIVTAATLYYIKWRSERKRLYELAEKIPGPELLPLASKAFSILKNHNTLLKYIYDLSFIPEYQNVAKLWLGSRLVVGLVHPKDVEIILSSNVHLKKSQEYKLFEPWFGNGLLISSGETWRHQRKMIAPTFHLNILKRFMDEFNRNSQRVIERMRKENGKMFDCHDYMSEIMVETLIETVMGVKQESQNRECFSYAHSVMDLCDILHTRHTRPWYRPEYLFKLTNMSKEWDRNLQNIFNLTNRVFNTKKEDCIKNKSKESTMTKEDVKEETKVETKIETHSDEKFSYGQAAGLKDDLDDDNEIGEKKRLPFLESLIDRSQNGDKLTDQDIIDQVNTIMFEGHDTTAAGSSFFLCVMGDRQDIQAKCIEEIDSIFGDSDRPVTFQDTIEMKYLERCIMETLRLFPPVPLIARELEQDVQLMSENILLPKGCAVVIGTFKLHRRADIYVDPDNFDPDRFLPENAVNRHYYSFVPFSAGPRSCVGRKYAMLKLKILLANILRNFRVKQGKPMKDWQLQADIILKRSDKFEITLEPRRVQKVC
>NezVir_NezVir_CYP301A1__DN104843_c0_g1
CVPCWEVLQRCESSSLSIQVIFKLIFLYPGYLSEHTMQRWSGLGRRLSQLAACPSEVVRPYQEVPGPRPLPIIGNTWRFLPVVGDIEVSDVAAVSQKLYDVYGKIVRLSGLTGRPDLVFVFDPDEAEKVYRAEGDTPYRPSMPCIVKYKTEVRKEFFGELPGVIGVHGEPWRTFRTRVQKPILQPRVVKQYIAPIQTVTELFIERMLEMKDENDEMPDDFDNEVHKWSLECIGRIALDVRLGCLDRNLPNNSEPQKIIDAAKFALRKIAILELKAPYWRYFPTTTWRKYIENMDYFRSVCMKYIQMALENLKKKDNKQELSLLERILETEKDPKIACILALDLILVGIDTISMAVCSVLYQLATRPEEQQKMHEELVRIMPDPNCQLTSEMLDKMVYLKSFIKEVLRMYSTVIGIGRVLQEDTVLCGYRIPSGTQLVFPSIVMGSIEGYVSEPHRFLPERWMKCDRDNHYIHPFASLPYGFGARMCLGRRFADLEMQILLAKLIRTYRIEYFHEPLEYKVTFMYAPDGNLKLKMSKRKE
>NezVir_NezVir_CYP315A1__DN104966_c0_g1
MMKMIPYVKGLPIIGTSLSILAAGSSPKLHLYIDRRHKKLGPIFKENMGTICGTFVADPLAARTVFSAEGRYPKHMVPDAWKVYNKMYNCNRGLFFMEGEEWLKYRHIMNKLILKRNLPNQQVQEYIISSFMESMDNFVGKQMHNIEHKFYQLSISFFIGTLMGTAIINKMEYFNKDIDNLALVVNSIFSTTTNLMNIPISLATSLNMKIWKEFTESVEYTLKAGRVLLEKIKGFPLNDGLLKDLLEEDLDDEVITGLVMDMILAAGDTSAYTSQWALYLLSREPEVADKVRSNDQLVSGVVKEVLRLYPAAIFISRYLDRDLILPTLDCQLSKGELVMLSLYTIGRLESAYTEPLKFKPERWMRHVDSNSRHYLGVKEPMAWLPFGVGSRSCIGRRLAEAQLHLTISKILSKYRLHLVEPVDMELRMVPVPTKPIKIKVDRL
>NezVir_NezVir_CYP302A1__DN105003_c0_g1
MAFIQRILSKRNVCSNALRKKDVPKPFNQIPGPRSLPIIGSSWKYIPFMGDWDVSKLHIVGTKRFEQYGGLVREEVSPGINFVHVYSAQDIEKIYKNEGKYPERLGHLALMHYRLCRPHLYNSGGLLPTNGSEWWRLRSTFQKHIARVQDARSFLSKGEDIINDFVTTILFNNYTCEDFLPLLSRLYLELMWMFIFGKRLNSFDSINISENSIPSKLMKAAEDITHTTMITDSSEKIWKVIKTPSYIKIEKNFEYIEKIVLSALKEAETENSKNRKHSDENSKICLIDKFFQTPEMSSKDINAMTADLVLGGVDTTAYTTAFLMYNLSRNKAVQEKLYSEAVKLLPSPDTRITSDILNSAIYARAVLKESLRLNPVSVGVSRILQQDTVFSGYLVPKGTLMLTQNLVACRNEDNFKNALEFIPERWIRGSPAYQEVSPYLVLPFSHGPRTCIARRLAEQNMLTLLLSIIRKYSISWMGEVMDIETPLTCKPDKAVKLSFHNWVVKNKVLNIS
>NezVir_NezVir_CYP3092E_f3__DN105316_c3_g1
MALVTNDWRIDVLMGIFTLSFLIYYKIKSIYSYFEKRNIKHVKGKFLLGSDPDMVFFKVHFTESWEKIYKKLENEKYGGFYQAIVPSIMLRDPEYINFVLKTKFEHFYDRHFMVDEKRNPLDENLFFLRGNKWKYLRSKMTPLFSQVKLKWMYEQIVECADIFDECIDKLRDGNDVDLNTLLKNFTADVTASCGFGIEPQALKNPDWEFSDIGREFFDPNKMNMLIILLRFSIPHVF
>NezVir_NezVir_CYP3092E7__DN105316_c3_g2
FFEKRNIKYVKPKFLLGSDPDGVLFKIHVTESWDRIYKQLENEKCGGFYQAIVPTLMIRDPEYVNIVLKSSFDHFSDRIFLVDEKTNPLDEHLFFLRGNKWRYLRNKISPLFSQVKLKWMYEEIDKCVNLFDECLAELSDGKDLDIKELLARYTTDVVASCGFGIEPQCLKNPSSEFRKIGREYFDPNKINMRMLFLRLSIPRLLMWFKIKTVSAKINNFFLTTTKNILHHRRSTGVVRKDFVQLLLELKEKGTVEIDTTEIEKDETYKESPNEKIELTDNLLAAQSFVFFLAGFETTASVLNFTFYFWAKHQEIQERARKEVLEVKEKYGQFTFDSLKELKFLKNCIAETLRIYPSVPALNRECMKDFTLPDGTVIEKGLHVLVPILSLHRDPKYFPEPLEYKPDRFENPPVNGTYMPFGDGPRTCIGKRFAEAAMTSVLARSLEKYKFELSPMNNCGDIKLNPKVITSSPLHGIFLRIHKL
>NezVir_NezVir_CYP3092E_f4__DN105316_c3_g3
MPTIALTMGLVTNDWKIDVLIAISTLCIFIYYKVKSIYSYFEKRNIKYVKPTFLLGSEPDGVLFKIHVTESWDRMYKKLENEKYLGFYQAIVPTLMIRDPEYINDILRTSFEHFPDRVFLVDEKTNPLDEHLFFIRGNKWRYLRNKMTPLFSQVKLKWMYEEIEKCVYIFDE
>NezVir_NezVir_CYP3224C2__DN105368_c2_g1
MDTIITAVLTIVVAHLVWGFILWLRVRKLYSYPGLLGFPVFGNLYYFYKTLFAFTGDSMANQMIRVNEKYGKDGICFHFIYGYKIAAIVSSPEIVKKLSFHPNLGDKPFEMYGGFRDYMKGPLSTQYADEVWKLKRKEYNTFLRKSNVNNDYFNSFAKSADKLVDKLSTSSDGHDLSLALTQDVSFKTLFGIDTDLVYHPEVMKVMSKLMDMGGVIGANSNIVRAMGPILKPLIDMILGRAVELRKLALEKIENTLLLKKEPLSDPSLMMHMAARLINSNASQDTLILEIQELLITSAHSIAAVLSSSITILATEIDVQERAWKEQYEIFGNDTTRDPTVDDLERMNFLDRFIKESLRFLGPPFNGREANGDINIDGITIPSGTIVIYLYNYMRSDSKYWNNPKKFDPDRFLEES
>NezVir_NezVir_CYP3224D1__DN105368_c3_g1
ALSVGWPTHFLWYQKFHLRRTQTVRMIETILYAALAILMAHLLFGVVLWFRVRKFYSYPNVLGFPVIGNLYYFYRTLFLFTADRTLKYVIPVAEEHGKDGLFFHWMFGSSVAAVITCPHLLKKLSFHPNLVDKPYAAYKGFQIFMEGPFSALRSDDVWKQHRKDYNNYLKKSRVDKDYFKTFTKSADKLVDIMLETPSSLDANAACTAVAHDISMKTMFSVETSLVYRPECLRYIYRIKDISSILFLNVLIISPLFHILQPLSDLTIGKLTELRKLILENIDNQLKSNQTPLHELPFSTYLALKNRKDNGSKRQLYNKIHELFLTSGHTISVQLENMICFLAVLPDIQERAWQEQYEIFGNDIRDPTIDDLNQMNYLDRFLKESYRFLKVPLLARMATADINVDGITIPSGTVVIYLMGYMKFLPKYWENPYIFDPDRFLEESDLLKCISSPFGFGIRNCPGEYYATILIKIILSKVLRKLKFRPVQKDFRFEDIKFKSYIFTEAENPPNLQVEERT
>NezVir_NezVir_CYP6LV30__DN105486_c1_g1
MFMTIYLVALAFFLLYKFWTSNYSYWKDRDIPHIPPVFPFGSSRDLALQRGFQGDIWSELYRKCSSQPFFGVHIMRTPFLVMRDPEMIRFVLASSFFNFRDRQPFKRSREPLTHHLFNLEGEQWRALRTKLTATFTSGKLRGMFPLFLSCSESLDSILQTNVNKVIDVKDITARFSTDIIGSCAFGMDMDSISNPNSEFRKIGIEIFKLKNSTRIKLALVNTFPDIMKLFSPRFTPKSVEKFILRAVSGTIEHRLRYGIKRKDFIDLLMILKYMNGDKKKSDDIPKLNLNDMTMEMMAAQCFVFFTAGFETSGSVQSCCLYELALNQNIQNRVQKEIDHMTEHYGGLTYEAVHKMVFLDMVIAETMRKYPTLPSLTRFSTERTVLPSGHVIDKGVRVLIPVWALHRDPLLFPEPEKFDPERFSDDNMALIKPFSYLPFGEGPRMCIGKRFGLLQTKMGLITVLKKYRVEPTSKTEIPLDFSPKCILITATEGPIHLRLVERTDHCPS
>NezVir_NezVir_CYP18A1__DN105560_c0_g1
MYHVKMLLELRSLAVFFIVFFFGRRLWALLSRIRTLPPGPWGLPLLGYLPFLKPEAHVHFAQMAKKYGGIFSLSLGNQFVVILSDYKLIREAFRREDFTGRPDTEFTNILGGYGIINSDGRLWKEQRKFLHDKLRRLGMTYSGQGKHEMEARIMKEVEVFLHTLSKERNNSTDLNPILCTSISNVICSLVMSVRFKQKDAKFTRFMNLIAEGFRLFGSLNYANFFPIMRYLPGLQEVIKKIAKNRTEMAAFFQETVDDHRATFDSHNMRDLIDNYLMEIEDAKATGRSEELFQGKEHDRQMQQIIGDLFSAGMETIKTTLLWAVLYMIHEPEVASKIQEELDRVVGRNRLPKLEDRPYLPYTEAVILEVLRISSVVPLGTTHSIHQETKLGGYTIPENAHVVPLLHAVHMDPNLWDEPKAFKPERFLNQEGKVCKPEYFMPFGVGRRMCLGDVLARMELFEFFSSLMHTFHLRKAGEDSGLPTLEATTGATLTPLPFEVSLVQRPLQDSPHEFLNTCQGLRPAGSL
>NezVir_NezVir_CYP6LV32__DN105662_c6_g1
MLFVVFLLAVVLFLVYKWWTSVYSVWDRRGVQNVPARTPLGSDGRFTLLTKYQGYTLNEMYQKFSSPYFGIYLIRSPFLVIKNPEIISIILTKEFSHFRNRQFLKIHQNDFIFQHLFNLGDDKWKTTRGKMQSTFSSSKLRTMFPLFVKCTENLMSALLEKEGDTINMKQALASFTTDLTCKTLFGLEADTNCDSEVTRIGKIATDFNLMILLKIAVKLAFPEIAQNIPIKVFSTDIDKFFLKLVTEIVDYREKNNVKVHDFMDLLIQLKNRSKNGEEKKFENGNINIQSQDITLEVMAAQCFFLFNAGFENSSSIQTYCLYELALKPEIQKTLQDEIDKCLKKHGEMTYEALKEMNYLNMVISETMRKYPILPFVTRVCTSPLTFPDGFQVEKGDQMILPTWSLQHDPQYFPDPEKFDPERFSEQNKDSIVPYTYLPFGEGPRMCLGMRF
>NezVir_NezVir_CYP3225A6__DN105726_c7_g2
MIAEAIVVLIITSYLSYIWLFGFWDRRNVFNIKFGFTLQTFPKILIRNEHIQDFFVDLYTKYKSHGIVGFYAMFTPMLLVTDPEIVKTVMVKDFNKFTDTGIEIRKDVDPLFAINPFVAKGIEKWKELRSIQAANLTAVRFKEIIPTIHRVAESMVDYVREKKMEPITAQKLSFMYTVDNACSCGFGIEPSAFTDTENNFIKYANSDKLFNPSPLTMYCHLFIPAMTSVLKLRILSEEAGDFFDSFVKKMIEYRTSSNITKNDLINHIMKINQKLKEENKPAYTNLELAGHCMTFYVDSTATSASQLTFFLFDLADNPEVQEKLRKEISSISKCPSDFDIEKINSINYLNMAINESIRIHTQATWISRTCTQDSVIANTPIPKGTKVFIPIGQFHKDPEYFPDPNKFDPERFSEENKDSIPKYTFLPFGEGPRICVGFKFALLQIKLAVIFLLLNFTILPSNQEGKEGIVIDNTAFVTPGSSSKLKFKPIIQDISQ
>NezVir_NezVir_CYP4GY2__DN106085_c5_g1
MFEALYAVVVVFLVGLILKKWWDQKIPGPRGLPIMGIALELAQIPPRDIFAKIDSLRQTYSGIFEMKIMTDSYVMLTDPESVEPLLSSSKHIKKGIFDYKFWRLFLGDGLLLSDGAKWHHRRKVLTPTFHFKILEDAMTSLVKNAQSLTEQFLDTEGKPTDVGNIIRSSTLKVICETAMGVKLNTDDETQNKYVEAVKRIPEAIILRYLKFWLHSDFVYNLTKDGRNFKKDLNLAHSFTKKIISERRMLYKNQKADNSENKSKKKAFLDCLLEMGEALTDQDICEEVDTFMFEGHDTTSANLVFSLFLLANHPEEQEKVVEELIEIFGETDRPPTLSDLAKMNYLEMVIKESLRLYPSVPLISRSLTEDLKLGADVIIPAGYTAVVAPFLVHRSKTHWENPEEFRPERFMPGTPRHPFAFIPFSAGPRNCIGQKFAMMELKTMLSSVLRKCKLEAVTKEVNILPTGIIKSEETILMKIYKRNL
>NezVir_NezVir_CYP6LV_C_f1__DN106164_c0_g1
LVAGFETSSSVQSFCLYELAINQDIQTRVRKEIDEIIEKHGGLTYQAVHEMEYLDMVISETMRKYPTLPLLMRYCTKSITTRYGYKIEAGDSILIPVWSLHHDPEYYPDPEKFNPERFSEQNRESIKPYTYLPFGEGPRMCIGMRFGQLQTKVGLITLLRKSRVEPCAATKIPLVLGPSPMITVPKETIIVKLVPQS
>NezVir_NezVir_CYP4HB12__DN106407_c9_g1
MYMILITLALGAFMIWWLFRPEKRLREMGNKIPGPKAYPIVGNIFNFNLYGINGPKDWKECIEKYGPTFRVWLGPQLHIIIAEPEDIQALSSKTLITKSDAYSALQPWLGTGLLLSTGELWQRRRKAITPTFHFKILDQFVPTFSKCANTLLKVLKDKVGKGFFPLTHIISDCALDSVAETVMGTELNAMTNPIGEYPTAIERMTLLLMEKIKNPLLGMEPHYTLSGRRKKEKHLLNILFSLPLEVIRKKEIENIDVRDDSDASGDAVLGVKRKAALLELLLKMKRDKVPAFQTEKDVKDEVITFMFEGHDTTTSSLTFAIWILGKHQDVQEEVYREVSEILVGQEPTYEDFQKMTYLDRVLKESMRLYPAVPIVARQATHDVVLPHNGYTIPKGAYLNVMIYPLHRREDLFPDSEKFNPDRHLKPHKHAYAYIPFSAGPRNCIGQKFAMLNMKVIISSLLLSYKIESNDDLIVYPELLLRTKKGPYIRLTPRN
>NezVir_NezVir_CYP3224B12__DN106790_c7_g2
MEIIITAAVIIVVAHLALGLLLWFRVRNLYSYPGLLGFPVFGNLYYFYKTLFLLWMDTMEKDMIDVTEKYGKDGLCFHWTYGSKPTVIVSGPQVVKEIGYHPSVSHKSDIMYRGFLNYLQGPFTNSRSDDLWKQKRKEYNTGLKKSHIDNVFCNSFNKSADKLIDLMLASASSVDTLYETISIVQNVTLETFIGVETSLAYDPHITNLMTVLLDIGSFILANPRLSGIVLTILKRIDEIVFKKIKELRNVVVEEIDRKSKSEQCYLPEQSILTQMISRSIKCNGTKKEWNPMELKTEIQEIFATSSQTVASALSSSIIFLAVLPEIQERAWQEQYEIFGNDKRDPSMDDLKQMAFLDRFIKESLRHVAPPFFAKLASDNININGITIPRGTNIVFLSRYLRMDPKYWKNPKDFDPDRFLEESGAIKYSYAPFGIGIRSCPGMYYATALMKITLSKIIRRLKLRPAQKGLRFEDIKYKACLMVEVENPPKLEVEERT
>NezVir_NezVir_CYP4GZ9__DN106865_c0_g1
MWMMVAVILCLICVLLVLFVGYLAIYWKPSRLPGPRGLPYFGIAFSMIGITSKDIIHHLMKWFEEYGDIFEFQILGQKYVFVTDPQLLQPILSSNTNITKGRFEYSFFRPMFNDGLIISDGDKWRTRRKLLTPSFHFKILETSIESVGRNTEEFVSHLLKSNGKATEIEDHIYLLTFKIICETAMGVKLNTVDNQQNEYIKASKICHDSTVYRYLRIWLFPDFIYRLCKVGKTFFKCLDVIHNFADQVIKSRKELFIAEKNDFTNKDSKRKAKNTFLDNLLELDDSNPGLFTKSDIREEVDTFMIAGHNPTAAALKFLHFLLANHPDVQEKVHDEQVEIYGDDKRTPTAQDLHKMIYLEMVIKETLRLYPSIPLYSRLLDKDLQIDEKTIIPAGCNVAVFNYCVHRSKKHWDNPEEFVPERFVPGIERHPYSFIPFSAGPRNCIGQKYAMMELKTIMP
>NezVir_NezVir_CYP4GZ_C_f1__DN106865_c0_g2
MGVELNIEDKQQNEYVKASKICHDSLVYRYLRFWLFPDFIYRHSNAGKIFFKCADLIHNFADQVISNRKQLFIAEKTGSKNKNSTKKARNAFLDNLLELDDSNPGLFTESDIREEVDTIMVAGHNPSSTALMFLHFLLANHPDVQEKVYDEQMDIFGDDIRTPTAQELKKMIYLEMVIKETLRLYPSIPFHSRLLQEDLRIDEHTVIPAGYTFGIFNYCIHRSEKYWNNPEEFIPERFASGNEIHPFSFIPFSAGPRSCIGQKYAMMELKTIMSRVVRQCWLEPVTTTISVDYGITLTSTEPILLKAFPRNATRRMISTCNI
>NezVir_NezVir_CYP4GZ_C_f2__DN106865_c0_g3
MIAGHNPSTSSLKFLHFLLANHPDVQEKVYDEQMHIFGDDKRTPTAQDLQKMTYLEMVIKESLRLYPSVPMYSRLLDEDLIIDEKTTIPAGYTVAVFPYAVHRSKKHWSNPEEFIPERFAPGIEIHPFSFIPFSAGPRNCIGQKYAMMELKTIMSIVVRQ
>NezVir_NezVir_CYP4GZ_N_f1__DN106865_c0_g4
MMSVCLGLICVLLVALAGFLAKYRKQSTLPGPRGIPFFGNVWNHIFRTAPKEILPKLKRFINKYGSIFELRMFGIHYVFVSEPELVKALLSSSTNVTKGRFEYSFFRPLFHDGLIVSEGKKWRSRRKILEPSFHFKILKKSIETVSRNAEEFVSHLLNSGGEPTEIEDMIYLLTLKIICETAMGVKLNTKDEQQNDYIKASKMSHDGMVYRFFKFWLYPDFIYRHCNAGKMFFKCVDLIHNFTN
>NezVir_NezVir_CYP3225A7__DN107330_c1_g2
MLVEAIVVLFIALCLSYSWFFGFWDRRKVVNVKFEFTYLTFSRAFIKNEHLHDIFADIYRKYKSYGTVGFYTILSPMLLVTDPELVKDVLVKEFNKFHDTVMEMKKEVDPLLALNPFVAKGMEKWKELRSIQASNMTTVRFKEVIPIMYRVAENMVNYLAEKKMEPIGAKELSFLYTVDNSCSCGFGVEPSAFTDPENNFVKYANSDKIFKPSPYTMLFHFLLPRMANILKLRISSEDAEEFFKSFVQKMIEYRTSSNITKNDFINYIMKLNQKLKEENKPVYSKLELAAHCLTFYADSTETSSNQLAFFLLDLANHQDVQDKLRKEISSISKSPIDFDLEKVNSINYLNMALNESLRLHTQGNWLSRTCTQDTVIGNAPIPKGTKVFVPIGQFHKDPEYFPDPEKFDPERFSEENKDSIPKYTFLPFGEGPRICVGFKFALLQIRLAVIFLVLNFTILPSNEDGKEEIVLENAPLPTPAPTSKLKFKPINTY
>NezVir_NezVir_CYP3092D7__DN107432_c6_g1
IAAFSLLALAYYKIKKTFRHFKDRNIPYVEPTFPLGSEPQGVLFRKHIVDSFGEIYNQLEGKPVGGFFQTVLPFLMIRDPEYVHQVLISSFDHFFDRNFLVDEKVNPLDAHLFFLRGNKWRYLRNKLSPIFSGVKLRWMFEEMEKCGESFVECFDKLADGKDRDVLDELARYATDVIGSCAFGLEGDSLKNPNSPMRQMGKDLFDTSSINRTQITFLLRFSVPRLLLWFKVRSLPSAIEEYFCSTISSVLERRRKTGLKRRDFVQLLLQLKEKDVVNIDANDVDEKEDKSQQNNDIEKFEITDRLLMAQSFVFFVGGFETTSRTLHYLIYQLAQHPEIQERARQEVLRIKEKHSQFSYDALKDLKFLDNCISETLRLNPPVSMLNRECTKDFTFPDGTSIEKGEQIVIPIYSIHRDPKYFPEPTKFNPDRFLSDPQRGTYLPFGDGPRICIGKRFALVEIKIVMARLLERYSFEPSSLNKEPIELNPWINVLCAKNGLFVKIQKLNNSK
>NezVir_NezVir_CYP3092D6__DN107432_c6_g2
MSWQDWLMLATIAALSLLGLAYYTIKKLYRHFEDRNIPYIKPKFLLGSDPDGVLFRLHVCDSWDNIYKKLEGKPIGGFFQTVLPFLMVRDPEYIHQVLISSFDHFFDRNFLIDEEVNPLDAHLFLLRGNKWRYLRNKLSPIFSSGKLRWMFDEMDHCGDIFLECIDKLADGKDRDILDELARYATDVIESCAFGLEGDSIKNPNSKMRQVGRDLFDTSKFNLSQFFFLLRFSIPRLLIWLKVPSVPSHAKNFFCTTMSDVLEYRRKTGFQRKDFVQLLLQLKDKEIVEINSNYDVGDEKGKHEETVTEKIEITDLLLVAQSFVFFVAGFETTSRTLHFLIHQLAEHQEFQKRARKEVLDIKAKHGRFSYDALKDMKFLNKCIAETLRMYPPVAMLNRECTKDFTFQDGTLIKKGEQIVIPIYSIHRDPRYFPDPLKYNPDRFEVDPQNGTYLPFGDGPRICIGKRFAIVEIKIIMARLLERYWFELSPLNGEKIEIDPWSLIVSSKKGLWVKIHKLTDLK
>NezVir_NezVir_CYP3092D_f2__DN107432_c6_g3
LKVRSLPRDMEKYFCSTIGGVLEHRRKTGIKRRDFVELLLQLKEKEVVKIEGNADEEENESHRNNEIEKIEITDHLLMAQSFFFFVAGFETTSRTLHYLIYQLAQHPEIQERARQEVLAVKEKHGQFSYDALKDLKFLDNCISETLRMYPPVGMLNRECTKDFKFQDGTSVKKGEQIVIPTFSIHRDPKYFPEPMKYNPDRFACSPQRGTYLPFGDGPRICIGK
>NezVir_NezVir_CYP3226C4__DN107522_c5_g2
YQEFKNEPYIGYYNLWKPTLLVMDPQLIKALIEADFDHFTDRPMNCGNSKNDAIMHSIFNMRGTLWKLKRHIFSTLFSPKKLKEYSEVLNHYGSSLLGEIDSYSERCEEIPFEQIAKRHVVRTQSYIMYSLDPSQDEEIFSKLSHLSELFERPPTNTTLKFTFFTAAPRLFKFLGISTYPRELWDFFSKFTKQLIESRNGANVGRDDLVSLVAQLQKEEVLGTDRIGLRESVGHIFTFFATGINSNLTALTYTVFQLSRHPEVQEKLRNEVDNVLSGNDYVSYDSVMKMKYLEDVIKETLRMFPLGGIILGAGILKRTCTIPYKINEKFTIPKGMDVVFPSYSVHMDPNYFPAPEEFIPERFSDSAKSSPLFMPFGKG
>NezVir_NezVir_CYP6LV_N_f2__DN107638_c5_g2
MFTATILAIIILWLIYKYWISNYKYFEEKGIPSIPGRFPFGSDMDMTLMRKFQGDLFLEMFKKFPSSPYFGLYLMRKPTLIIKDPEYVQVVLVKEFSSFKDRLLIKVPESDTLSQHLINLEGDKWKALRNKLSPTFTSGRMKAMFPLFLKTSEAFDSLLESHVNSVIDVKDLATRYTTDILCSCAFGLDTNVMQEKDSELIQLGKNILNINLRLMVAFLITTTFPKLAEIFQIRCTPEKKESQLLVYNLVKKTVEQREENNIRRKDFLDLLIQLKNKGTLDDEKGEESQGNIPEFTLNMERLAAQCFVFFVAGYETASSVQSFCLYELALNPAMQER
>NezVir_NezVir_CYP4HD1__DN107844_c1_g4
MLILFGILLTALFLLRFFCRHFNYYKLALRLPYAKKAPLIGHALNLWVDKDELLDKILEIIGEPDNKRSIQEHGVLAVWIGPMAIVLVHDLQDIEQILTSRDLTRKSYQYKFFEPWLGQGLFTASGPHWYSHRKLITPAFHFKILEKFIPIFNANIDIYLRKLDEKVGKGSFNIENYIAYLSLDIIAETAMDAKINAQKEESPYAQKVKDMTETILLRGCRLLYYSDVIFSLSSLGRRQKRSKRFIDNFINDLVKRKKEERNRIQLTKNNKNNSEIDEKERVALMDVLLETQNRSSHFTDKDILDEVNTFMFGGHDTITSCINFTLYLLSKHPTIQEEVLREIESVIGEEKFTLSNLQQLKYLERVIKESLRILPVGPFMQRAAEKDIKLRSGYVLPAGCTIIMMIYALHRNPEYFPNPEQFDPDRFLPENCLNRHPYAYLPFSAGPRNCIGQKFALLEMKAIIAATIR
>NezVir_NezVir_CYP3225B8__DN108465_c0_g1
LSSWLKKTSTTSWFNFYNNMLLETIIVLSSVLFIFNWWAYGYWRRRNVYSLPTEFLFGNIKEIIMNQKVMCLKFRDIYEQYKQHRMVGFYSFYKPMLFVSDPEIIKRVLATDFNSFSSNGFTMDKDIDPIMGFNPFTAKTVPLWKELRSIQASNLTALKLKEVVPGMVKIGEFMKDYIKNKKSQPVSVFDITTRAAVDSAILFGFGIEPKSFTDSEFSFMKYGTVEHLFSTNYMNTISSFFLPSLSKIFNSRITSKAAEDFFISMTKTNIEHRKTTKITRGDLFDTILKLNKKKLEQGDKAYSNLEMSAHCATFYLDATVTSATVSTFLLLELATHQDIQEKLRREIFLVGKKPEDFDFDKINGIPYLQMVFDESIRIHSPVTVLTRSCTKDTVIEDVKISKGTKVFISSLALHYDPEYYPEPEKFDPERFSENNKESMTKYTFLPFGEGPRICVGLKYGNLFVKTLIAFILLKYRILPTYDQNKVLHDYENFLLVPKSDATIKFEEL
>NezVir_NezVir_CYP3225B10__DN108465_c0_g2
MLLEIIVLLASFLLIFNWWGHGYWKRRNVFSIPKLFLFGNFWQLVMGQKVSLMFCDIYKKYKKHRVVGFYCFYKPMLLISDPEIIKRVLVIDFNSFSDNGFVVDKDIDPLFGYNPFTAKTIPLWKELRSIQAANQTPLKLKEVVPSLANIKEFMYDFIKNQKNQPIEVSDLTLRAAIDSAVLNGFGIEPKSFTDPEFSFMTHASGEKLFEATFVTMISAFFFPLINRLFSLRMTSKEAEEFFVSMAKTNIDYRQSAKITRSDLFDTIMKLNQKKLEQGNKAYSALEMSSHCASFYMDATITSSAVLSFILLELAYHQDVQDKLRREIFLIGKKPEDLDFDKINSMTYLQMVFDETLRMHPPVMIVSRLCTKDTEIEDVKISKGTKVFISPFALHYDPEYFPNPEKFDPDRFSDINKESMTKYSFLPFGEGPRICVGMKYANIFVKTSIALILLKYKILPAYDQNESLHDIDHFLLGPKPNAAVKFEEF
>NezVir_NezVir_CYP395Q3__DN108481_c8_g2
MLTLCLIILVLTLVGFIVNWIRKVHLFWEKKGIKHLKPSFLFGNSLPVLLNKKSISEQFIDLCKTYPNEPLLGHYDFLKPSLIVQDADYAEKILIKDFLHFTDHGMEVNEDKNPIDAQLFTMCGKKWRAFRYKLSPIFTSGKLKNMFDTMAVFGDRLVNLLSTKKEYKKVNLREAMSSLSMDIIASTVFGIETNVLENPDSEFRKMGKKVFDFGIVGFIKIWIIMSFPGLGKKLGVSINNKDVVQYFTDIIKKTFSHRRKNNIHRNDFVQMMIQLQDKGHIEVRNWDANDDYLKTDEDSNMNVDSYEITENVVIAQAFTFLTTGLDTIGIGQTYLLYELALQADIQDRVREEIFEQCKIHGGLNYDSLKAMTYLEKCLKESLRLHSTPQLFRICNKNYTFPNGYTIKKGETIQIAVSAIHRNPDYHPDPEVFKPERFDNLMRPGVWLSFGEGPRVCIAMRFALLQVKFGVARMLMKYRLSINPETKLPVEVLPQSVVLEPKYPIYFDLEEVS
>NezVir_NezVir_CYP3227B3__DN108481_c8_g3
MMSESITSMFFKSWEFIQDLIKSDSFGYTTIIISLLVSRMLLTSEFVAFTALWGLLYLCLNIYWAMNYWKIRGVKHFKPWPIVGNMARVLKLEYHLAYYYDEIYNAFPGERMVGMYEFMTPSLVLRDTELIEQVLVKDFSTYPDHGPFLMEPKSILFESVFAMSGIRWRAIRNRLLTTFTTGKMRVIFPQILAPCQSFVKGKPKCLNVEIINELAVKIFMTAMFGINILPTGEEELMINCKRIFEPKATRILQLIFLTYFPKLSNVLNLKFMPRDLDDYFRSLMNTILDQRENIDFERNDYTKVLVEMRKQEKMNIYNMRNDKVSQTFDMTNEIALSQAFMFFFAGLDTVSLLILHLAFEFSKSKYCQDKARQEVRSVLKKFNGYSWEAVREMKYLEQCILETLRLHPSLQFLVRITDKDTELGGVKIKKNTRIVIPIHSIQMDPKNFTDPNKFDPERFNVENQQNKFAHLPFSDGPRVCLGKRFAIMETATFFAHILDNYELSLSPQTRLPLQYEPKTLFHTPKVQTSIHVTLNEIRK
>NezVir_NezVir_CYP3226B4__DN108630_c3_g3
MHLWYFRTVQFPYSIGEMFEQSTIIFILFFITAVFCSFLGVCYEYMKRRYRYWSDIGIPGPKPEFIIGNMKESLFMKCTEPEMTDVWYKDYRGNPYIGFYNLLKPSLFIMDPELIRKVTEVDFNHFIDHPSFSEHSGSDVIIYSLFAMKDQVWKVKRPIFSRLFTPKKLREQIEIFNNRYSLLKEEIENKSELRKDTELLKFIGRYILISFSTILYGLDLMKDEKLFEDLEGHSEKFFHPGLHQALMFLFYTASPDLFNFLRMKTFPRDIWKYFSPFTKELQEHNKRLVNTNGCNLVSLLNQYQDSEPASAIDHPEAVGHIFSFFSASNHTTITTVSYGLFLLGQHPEVQDMLREEVDRVLKRNQNITSENINDMVYLDAVLNETMRLYPLLGVLKRVCTKKYYVDELLTIPEGMDVFIPVQALHMDPEYFPEPEKFHPERFLGLEKLPSIFMPFGRGPRNCIGLRMAEIAFKIAVARLISDYVILPNPKSTLPIKFDPRSLFITCMPENGLWVKLQKRETHQ
>NezVir_NezVir_CYP395T4__DN108772_c3_g2
MFSLILLSFTLLISSLIFILIKWAEERNKFWSKRNINFLKPKLFIGNLYEVLWGRKNMSEAHQAVYNAFPLDDVVGFYDFVFPRLIIRNPELVEKVLKNDFSHFVDRAAPAKHVKDPLSLNLFSMCGNQWRLYRQKLSPGFTTGKLKNMFDPLSVCGKNMLSLMESHVGKEADMKEIMELFSMDVIGSCAFGIDPGVTQNPNSSFRTMGQKIFEFSAVQQFRFAVLSLLPNLASKLNFSFFKPEVVKYYCDIILNTLEFRKKHEIERNDFIQMMLQLRSKGKIDSQPSDLAEDDLKTNKSVEEEDKDFQITDELLIGTAFGFLSAGFHTTSSALTYALYELSKNPEALEKTRREKKEQVAVHGNINYDSLKCMTYLEKVLKETLRLHPGAPSTFRVCTKEY
>NezVir_NezVir_CYP3224E1__DN108929_c1_g1
MHIVVTAALIILVAHLVLGVILWLRVRKIYCYPGLLGFPVFGNLYYFYKTLLPSNMDYMVNTLDVMAKQHGKDGLCFCWTSGYKLTVLITSPHITKEIGFHPNLADKPAFMYGGSTPYIEGIFNSERADDLWKLKRKEYSIFLKKTSVDRDYFNTFIKCSDKMIDFMLASPSAADIHHATISLMLYTSLRTLFGNETSLISHPKNLKLILWMNNLITYIMVNPRLAALFLSIFRRVDGLFFPKGAELRTWILENSIKTVKSSKGPTPDKEKNLSLQITSRSLKCNNSINVLIKELQELFLISTHTLTGALASSIIFLAIQPDMQEKAWKEQHEIFGNDERDPTLEDMERMEFLDRFIKESLRFAGPSFLGKLATGDININGITIPEGAGVVFLI
>NezVir_NezVir_CYP4G230__DN108946_c4_g1
MDLLTFFGAVLTAAIAGYGAFWYSRRRLYELAAKIPGPTSLPLLGTLSEFSGGAHMVFENMVKKCHEYGDVIKFWIGPRLLVFLADPADIELILSSHVHIDKAPEYQFFQPWLGDGLLISTGNKWRNHRKLIAPTFHLNILKSFIPLFNSNSRGVATKLKKEVGKEFDCHDYMSEATVEILLETAMGVNKKTQESGYEYAMAVMKMCDILHLRQTKLWLRPNIIFYLTSLGKLQDKLLNIIHSLTKKVLKIRMEEYKNNGSKLPGNVTFVTGDDGKIQVEGDFSFGHSKGIKDDLDEDIGEKKRLAFLDLLIDASQGGKLTDEEIQNQVDTIMFEGHDTTAAASSFFLCEMAARPDIQEKCIEELNKIFGDSDRPVTFEDTLEMKYIERCLMETLRMYPPVPVIARELQHELKLASRDLVIPAKCTVIVATFKLHRKENIYPNPNVFDPDNFLPERSASRHYYSYVPFSAGPRSCVGRKYAMLKLKVLIATILRKYKVLPGKKEADWKLQGDIILKRTDGFGIRVEPRTSSV
>NezVir_NezVir_CYP3231A1__DN109017_c1_g1
MVCLIRNIWNSVLRRKFYIMAPSVKKNMITALLLFTLFFLLCFQLTKKSLWSQLRIPEVHGIPIVGNLLPVVLKKKSYFETIEDLYKLGEGKDYIGIYNGTQPTLLIRNPDLVEILIKEEAKNFEDRGLCSDLSDPLSLNLFFLKGKLWKWTRAKLRPAFSNIRLKTVFNGIELCTADCVNSFGSSVDIKEVMDEYTCNVIAKNVFCVQDNTGFIENSLKVFSLSGLSGIAVLLRVFIPNFALSIGIKTVPQEIETFYRNAIAKSTRVPGSFLDLMLHLKETEPDFSDDLMVAQFFIFILAGFETTSSALTYALYLLSKNPDAQNKARFEAQKVFKEHGRSIDSLKKLTYLESIINETLRLYPSVTGMFRVAEKPFKLPCGAVLPPGTAISVPIYCLHRDSRFYEDPLKFIPERWEMPQKVFYPFGLGPRLCIGMKFALLEMKIFLSSVILKYNIKLNYATVEPLSFDPTSFFYKAINPILLDFEKTV
>NezVir_NezVir_CYP6LV34__DN109093_c7_g4
REPELIRFVLTKEFSHFRDRMFIKLSEKDILNQHLFSLDGERWRALRVKLTPTFTSGKMKAMFPLFISCAEAFESLIVSKIGCEVDIKDLVGRLTTDIICICAFGLDTNTIKESDHKLRKIPAQLAKMRFIDKVLIAIMQAMPKVSCKFKARFTPKELEDYIVNLVENTLEYREKNNIKRNDFLDLLIELKNKGTLGEDMRDEIEEQKCQPFEFNNGLMAAQCFVFLFAGFETSSSVQSFCLYELAINQDIQARVKKEINEIIEKHGGLTYQAVKEMEYLDMVISETMRKYPTFPVLMRYCTKSITTPYGYKIEACETIIIPVWSLHHDPEYYPNPEKFDPERFSAQNKESIKPFTYLPFGEG
>NezVir_NezVir_CYP4HB10__DN109472_c0_g1
MDFFLYLSAILAVLLIWLLFPNRMSRMARKIPGPRALPIFGNIFNFIVIGPKAPECWKKQMETYGNTFRVWLGPQLHVFMVDPEDIKAILSSQSLLTKSESYKTLVPWLKTGLLVSTGKLWQMRRKAITPTFHFKILDEFVPIFYKCSKILLDCIKDKVGQEPFLITGFMSNCALDTIAETAMGTELKAQTNPQSEYPTSILRMTTVLVERVANPLLGMEPLYTLSGRRKVESDLLKILFSLPREVIRGKKYFKSNRKNITPSDEAFGIKKKTAFLELLLEMKENNAPAFQTDKDVQDEVITFMFEGHDTTTMALTYTTWLLGMHPDEQEKLYQEVSSILEGKAEPSMEDYSKMEYLERVIKESLRLYPPVPIIGREAIEDVLLPSSGFLIPKGTQITIIIYALHRREDLFPDAEKFNPDRFLEQQKHPYAFLPFSAGPRNCIGQKFAMLELKVMISNLVLHYKIKSKKDMILNPEMLLRSENGPYISITPRN
>NezVir_NezVir_CYP306A1__DN109808_c1_g1
AVSQLITVQYLVKCFTILQSCLQVMYEEDARGGYISGVLTKVAVRFSPLQSTIAMLPHHDTHSTSYGLDCSLIFKDLSEILIASLVLLCVTVFFYYLWRTRGMPPGPWGLPLVGYLPWIDKDKPYVSMMELYQDYGGICTIRLGEVVAIVVSEPHYVKEALSQESLTGRAPLWLTHGLMNNNGLIAVEGPKWREQRKFVINCLKNLGAVKVGEKRAVMEKRILGGIRITFQMIDERREDGPFDPKQILSHTIGNIMNTIVFGKSFDLDDHTWVWLQHMAEEGVKLVGVAGPLNFMPYLRILPQYRKLLDFIKNGQKRTHDVYRSIANEQRTKDNILSYYLEAIASGKGEYFDEAQMLHLLADMFGAGVDSTLATYRWVLLYLALHPEVQERVYEEVSSVIGKGKEPNMDHFSMCPYTEATILETMRIRPVVPLGIPHGATKDTQIAGFRVPEGTMIIVNQWTLHHNPKYWINPEEFEPKRFIDSDGCVRRKDSFNPFQTGKRSCFGEELAKMVLFLFTSSMVLRYRLQLEGSSSAGLGGECGITLSPGQHSISFVLRQ
>NezVir_NezVir_CYP6LV33__DN109872_c6_g2
KHKYFGYYEMRRPLLVVKDPEVLKLVLTKEFSHFRDRFTRPMPKTDPLLHYQLFILGGDKWRALRTKLTPTFTSGRMKAMFPLFVDCAQALNTLLWSQVGSAVDVKDVISRFTTDIICSCAFGLQTNTIAEPDHPLRKATADFLSNGDSLFFKIKFIVSMLVPFILPLSRFTPQEVEDYIMKLISDTVEYREKNQVTRNDFLDLLIQLKNKGSLREEGIAETEESFEVTLEVMAAQCFLFFFAGNETSSSVQSFCLYELALHPEIQQKLREEIQEVIRIHGGVTYQSVNEMKYLHMVVSETMRKYPTLPQLVRSCVEPIVMPDGGRVEKGDQIAIPVWSLQHDPQYFPDPDKFNPDRFAPENEGNIKPYTYLPFGEGPRMCIGNRFGLLQTKVGLITIIRNFQVLPCEKTSIPLKLVRTNNSLTTCEGPILLKLTSIEERS
>NezVir_NezVir_CYP6LV31__DN109872_c6_g3
FDNWLYLNTLFFIQLFSLKQVHTFNEMFAIIISLVVIAAVVYYRRYRSFYSHWDKRGIPAIPGSVPWGSYSSRSHMRQYQGFSLDKFYYKMTNHPYFGFYDMRSPILIAKDPEVIRLILTKEFSHFIDRTYTGLPKTDPLLHYQLFSLSGNKWRALRTKLTPTFTSGRMKAMFPLFLDCAQGLNSLLWSRVGSIVDVKDAVARFTTDVICSCAFGLQTNTVVEPNHPLRKAAADFLAFGDSLYLKFRLLLTLLSPFRIPFNRFTPKSVEDYIMKLISDTVEYREKNKITRNDFLELLIQLKNKGSLKDERKEEVEENFEINLDVMAAQSFLFFFAGYETSSSVQTFCLYELALNQDIQQKLRNEIQEVIKIHGEVTYQAVNDMKYLHMVVSETMRKYPTLPALMRRCVIPFTMPDGGKIQKGDQIFIPIWSLQHDPQYFPDPEKFDPERFSQENERNIIPYTYLPFGGGPRMCIGNRFGLLQTKVGLITVIRNFQVLPCDKTSIPLKLVKNSNNITACEGPIILKLIPTAPEN
>NezVir_NezVir_CYP3226A1__DN109975_c0_g1
LIPCTIKLQEVQELQIIMLGLITSLICLVFVAAYIFLKRRYTYWKMLGVAGPEPTMVVGNMKHIISLKFSEPDMMNGWYKEYKNEPYIGYYNFWKPTLFVIDPELIKAITETDFNHFTDHPNFTTETETDAILDSLFDMKGARWKAKRQIFTKLFSPKKLRELSNILEEQQDSLLGEFEKLLKSTDEVELMRIMERHVLKILTSFMYSIDSSQNQESHSKLSELSEIFARPPGSSVRRFLFFVVFPSLYHKLKLSAFPRVFWNYFNNFTNELLQSRNDQNVNREDLVALIGKMQKEGLLETDRIGHNEAVGHVFGFLIAGHHTTMTTVSHAIYQLSLHPQIQEKLRTEVDSVLKGKDNITYDSIKQMTYLDGVINETLRLFPLLGVLKRTCTQTYKINDKLTIPKGMDISIPAYSIHTDPEYFPEPEKFIPERFTDAETPPSLFMSFGKGPRMCIGKRFAYISMKSIIAKIISEYIILPGTKTRKPLQFDTSTFFITVHPVGGLHVRLQKRIK
>NezVir_NezVir_CYP6LV29__DN110177_c1_g1
ATSRRIVLLQLPYKMLFGVTIIAGLLWLFYKHWVSVYTHWKEKGIPFHPAKFPFGSHPNLVKLKEYRGYTIDKMYHRFAPHPMFGIFFLRSPMLIVRDPETIQLILTKEFSHFRDRRILKISEKDVLNHHLFYLQGEKWRDLRMKLTPTFTSGKLKAMFPLFISCAESFSSLLLSKSDSKIDIKELMSRFTADVICSCAFGLELDVINHPDSKLRMIGIEKIKLQFLQKLKMAATILFPALSTLLNMRFTSLEDEKYILNLVKKIVEQREKNGIVRNDFIDLLMQSKNKGNQGDNEQEFEKTFEITLELMAAQCYVFFLAGFETSSSLQSFCLYELALHQDIQSRLIKEINEKIENNNGLTYKALHEMEYLDMIISETSRKYPTLPMLYRSCTKPIILPSGHKIEQDTIISIPTWSLHHDPQYFPDPEKFDPQRFSQENRGSIVPYTYLPFGEGPRMCIGMRFGLLQTKVGIVTLLQKCKVETCEDTKIPLVMGGISATTAPDEPIIIKLIARS
>NezVir_NezVir_CYP3224B9__DN110322_c5_g5
GIYAYAKGPFTQIRSDDLWKQKRKEYNIGLKRSHIDNVFCNIFNKSADKLIDLMVASASSVDALHATMGIVRNVTLETLFNVDSSLAYDPQLITLMKKHRYLASFIVANPNLSGIILNILRPLDEILFRKLGEFRKVISEEIDKTLLSEQCPLPEQYLTMQIVSRTIKCNGNNNWNTTKLQDELMELYFTATLTVSSVLSNTIIILALLPDIQERVWQEQYRIFGNDNRDPSIDDLKEMQFLDRCIKESLRFLGPPFVAKSVSHDIDINGITIPRGTNVLYLTGYLRMDPTHWKNPKVFDPDRFLEESETLKHSYSPFGIGVRGCPGSYFAPTLMKITLSKLLRRLKLRPVQKDFRFEDIKFKVSLMTEIEDPPALQVEERT
>NezVir_NezVir_CYP4GZ_N_f2__DN110532_c1_g1
FTSPAPQSLVHRRRRLNVKCDGATFFSSIFLQTWNKIKDIIDLIKGWYTAYGEIFEIEILGTSYVIVSEPELVEPILTNSINITKGYIEYSFFRPMFDDGLIVSDGDKWRSRRKLLTPSFHIKILESSLQSIIQNAEAHVSILLAYDGKPVKVDDIILITTLKILCETAMGVQLNTKDEKQNEYIKATKICLDGVVERYLRIWHYPEFIFRLCRAGKLFFKNVEITHNFDKQ
>NezVir_NezVir_CYP4GZ10__DN110532_c2_g2
MIVIWGLSCVLMVVFVRFLVKNWKPSMLPGPRGFPYFGAAFSVVGISSKDIIPLIIKWCDEYGKMFGVKMLGANYVFVSEPELVKPLLTSSINITKGRFEYSFLKLIFNDGLIVSDGEKWRSNRRLLTPSFHNKILKSSVETVGRNAEEFVSQLLASDGKPIDIEDTTHLLTLKIICETAMGVKLNTKDKQQNEYVKASRICHDTLVYRYLRFWLFPDFIFRRSDVGKRFIKSLKLIHEVADQVIKKRKELYIAEKNESKNEDSRKKERNAFLDNLLELVDSNPDLFNESNIREEVDTFLIAGHNPSAATLKFLHFILANRPDVQEKLYDEQVDIFGDSKRMTTAQDLEKMTYLKMVINETLRLYPTIPLYSRCLKEDLLIDEKTIIPAGHTVAVFTYAVHRSKKHWDNPEEFIPERFAPGIEIHPFSFLPFSAGPRNCIGQKYAMMELKIIISTLVRQCWLEPVTTSVSLDYGITLNPVEPIIVKAIPRNGTRRMIPERNS
>NezVir_NezVir_CYP395S11__DN110608_c0_g1
RTVEIIQYRVRTKFGLNQRLLAAANQFGSQCATDRMIGIALLVLAITALAYAFNWIKYWTKYWENKGVKCLPAVPIFGNCLPMVLNKKNVSEIMEDIYNAFPDEPVAGYYEFLTPRLLIRDNELVQKVLVKDFGHFVDHGFEVDEKKNPLDNQLFLMTGNKWRAFRTKMAPLFTSGKLKTMYDVMNEVGNGLLEYMDKNKANDIDIREAMGLFSMDIIGSAAFGINPGVLKNPDSEFRVKGKQINDPNWRNLIRIWFFFAFPKFSKKLGFSFQPRAVTSYFCNIIRNAIDYRKKNKIQRNDFVQMMMQLKEKGNIELKTLDATDDYLKNELNEASTEIFEITDDVLMAQAQSFLIAGFEATALLLTYAMLEICQKPEIQDALRKEVLEQVKLNGGLTYEALRNMKYLEQAIKETQRIYPLIPFLTRVCTKSYTLSNGFTIEKGEYIYIPAAAIHMDPTFYPDPKTFKPERFAEQPKPGTFLPFGEGPRMCIAMRYAMLVVKYGLALFLLNYRAKLSPSTKLPVQFLNRAFGNIPTEKILFNVEKYNEK
>NezVir_NezVir_CYP6LU2_f__DN110621_c8_g1
NDFLQIMMELRKQDANSKDEMKFDLELMGANAFVFLLAGYDTAAGTMSFVLYELAAHQEIQERLLEEIVEVLKRYSGDLTYEAVKEMKYLDQILSETLRLFPPIPSTFRVSRSPYQIPGTSLLLPAGSNVTVPIYSLHHDAKYFPDPEKFDPDRFAEDSKIVKGTYLPFGDGPRICIAQRFAKLEIKLAVIKMLLEYKFTVNEKTKTPFTFDRAFFLNPTGGIWLNLSRRT
>NezVir_NezVir_CYP3092D_f3__DN110887_c2_g1
EVNPLDAHLFFLRGNRWRYLRNKLSPIFSGGKLRWMFEEMEKCGDVFAECFDKLADGKDRDVLEELARYATDVIGSCAFGLEGDSLTNPDSKLRQMGKDLFDTTSINWSQISFLLKFSVPRLLLWLKVRSLPSGIEKYFCSTVSNVLEHRRKTGIKRRDFVQLLLQLKEKEVVEIDVNDLDEEENE
>NezVir_NezVir_CYP3092D_f4__DN110887_c2_g2
FSLLWLAYYKIKKMFRYYKDMNIPYVEPKFPLGSDPEGVLFRIHIGDSWDKIYKRLEGKPIGGFFQTVLPFLMVRDPEYVNQVLISSFEHFFDRNFLVDEEINPLEAHLFLLRGNRWRYLRNKLSPIFSGGKLRWMFEEMEKCGDIFVECIDKLADGKDRDVLEELARYA
>NezVir_NezVir_CYP3092E6__DN111103_c6_g2
FFEKRNIKYVKPKFLLGSEPDGVLFKIHITESWERIYKKLEHEKYGGFFHAILPTLMIRDPEYIEDILKTSFDHFVDRSFLVDVKTNPLDENLFFMRGNKWKYLRCKMASLFSQIKLKWMYEEIEKCSNTFDECLSEFADGKDADIKDLLARFVTDVVASCGFGVEPQALKNPDWIFRDIGREIVDPENINMPLFLLRFSIPRLLIWFKIKTLTKKLRNFFLSTTKRILHHRRSTGIIRKDFVQLFLELKEKGTVGIDSRNIDTNKTNTESNNEIIELTDNLLAANSFLFFLAGFETTSTTLYYTYYFLAKHQEIQERARKEVQEVKAKYGHFTFDSLKELKFLINCISETMRIYPPIAVVIRECTKDYNLLDGTLIDKGMRIIVPIMSIHRDPKNFAEPMEYKPERFENPPASGTYLPFGDGPRICIGKRFAEIIMYSTLARTLDKYKLELSPKCDHEIKLNPKVISTTPVHGLFFRIHKLNDTN
>NezVir_NezVir_CYP3092E_f2__DN111103_c6_g3
KWMYEEIEKCVDIFDECVAELSDGKDLDMKELLARCTTDVISSCAYGVEPQCLKNPNSELRKVGRDFFAPGKTNMLIAILRLSVPRLLLLFKIKTVSTKINNFFLTTTKNILHLRRSTGVVRKDFVQLLLELKEKGTVNIDSTEIEKEEMHEDSPNEKIELTDSLLAAQSFVFFLAGFETTSTTLYFTFYLLAKHPGFQERARKEVLQVKAKYGQLTFDSLKELKFLKNCIAETFRIVPSL
>NezVir_NezVir_CYP6LV_N_f4__DN111183_c2_g2
MWLAIALSLLVVWLLYKYYISVYDLWKKRGIPYYPSKFPFGCSHEILTHPRFGAYLHDEMYKKLAPNPMFGLFVMRVPMLHVRDPELIQLILTKEFSHFRERMFFKSSEKDLLSQNLFGLGSEKWRALRVKLTPTFTSGKMKAMFPLFVNCAEAFDSLIISKIGSNVDIKDLVGRLTTDIICCCAFGLDINTIQEPDHELRRIGAQAFQMRFIDRVKILILQAMPKIANKIEARLSPKETEDYIVKLVEDTMEYR
>NezVir_NezVir_CYP3226C5__DN111222_c3_g1
YYQKASELRIIDSWYQEFNNEPYIGYYNLWKPTLLVMDPQLIKELNEVDFDHFTDHPQICGNSNRDAIMHSLFTMKGNLWKLKRQIFSTLFAPKKLKESVEIMNNYSPALIEEIDVHSECYEEIQMEQIARRHMVRTMSHVMYSLDTSKNEHIFSKLCHLAEVFEHPPPATSRMLTFFTAAPCLFKSLGLSSYPREFWDFFSNLTKHLLELRSELKIGREDLVSLVAQLQNGGSTKNNRTDLRESVGHIFSFFVAGIHSNLTTLSYALFQLSRHPQVQEKLRHEVDNILSGNEYVSYDDVMKMKYLEDVINESLRMYPRGGVKFGAVIMRRTCTTPYKINEKFTIPKGMDVVFPVYSLHMDPRYFPAPEEFIPERFSQQEKPSPVF
>NezVir_NezVir_CYP6MZ_C_f__DN113249_c0_g1
LALNQKIQDKVRDEIDEVLGRHGGKVTYEAVMEMKYMHQVVEESLRKYPPLPVLDRDCVKDYKIPGTEVVIEKGTHVQISAFALHRDPDNFPNPEYFDPDRFSDENKKNIKPFTYLPFGEGPRIFIGIRFGIIQTKVSLCVMLRNFRITLNEKTKVPLKLNAPFFNLGTSEIWVNVVKI
>NezVir_NezVir_CYP6_N_f__DN113582_c0_g1
MAFILYTIGLLGVFALAFSAYIKWIQSYWKRKGIPNFEAKFPFGNTGNPFTRPVPFTLEIKDLYLEMKRRNYKYGGITSLTRSSFIPVDLDVIRSILTKNFQSFSERGLFHNDEVEPLDGHLFNISGKKWRDLRVRLTPTFTSGKMKMMFNTLVDCGQPMIKSMEYYADEGKAVDIKEMLACFTTDVIGSCAFGLECNSFKEKDSEFRKYGRKVFTVNLRKMAKIMFAFSFPNLAKKLGISLTDDDVSAFFMKAVKDTVEYRQTSRFTRNDFLQLLVNMWDSDGSGNGFNMDEIA
>NezVir_NezVir_CYP15A1__DN35966_c0_g1
RMWFLILLAVLLALLILESTPPSRFPPGPRWIPFLGNYLLFYKLRQKLGFTHLVWEWLSKRYGPLVGVRLGNDKLVIGTNLAVVKELLTKEQFEARPDGFFFQFRAFGERYGLVFVDGEFFNEQKRFVMKHLKSFGLNRSIMEGRISGEAEDLVQHILKNQKDGVVFSEIVEISVMNILWSIVAGGRFQLDDKKARVLIDHIHTSFRLQDMSGGILNQMPFLRFICPELTSFNKLKDVLGNLTTFVKQIIDEHRETVSSYENRDLVDAFLNEMKKHEASKSTFTEKQLIILLLDLFLAGPETTSATLGFAILHLLHYPHIQNNLHNELDTVIGKGKRPCMKDKPNLVYMEAFTMELLRSVNVTPTTVSHRAKEDAEVMGYIIPKDTIVLANLYSLHMNKDHWIDPEKFRPERFIDENGAIIQNDFFIPFGLGKRRCMGEALAKTSIFLFLTTILQNFKVRPVSQELPPMKSLDGATISPASFRCFFEPRE
>NezVir_NezVir_CYP4GX1__DN88027_c0_g1
MFRMTDWTSDLQTVAFFAAVVPLLYYVYWRIANRRLLQLAAKIPGPPGLPLLGNLLEFTGSPTEIFEKLVEKSYQYEDVIKVWFGPRLFVFLTNPVDIEVLLTSTEHIEKSVEYDFMKPWLGDGLLISSGQKWFTHRKVIAQTFHLNILRSFLGKFNENAKKLVKYFEDETGNEFDCRRYMCKYTAETLIDTVMGADKDQLGFESPVYSGATTKLCELVHLRHTKLHFRSDLLFNSTKHGFEHKKFVSLVHDFSAKVIKFKKSQRELLKPSPFIEKFDDIRKEDKSLTHYEKSTGISYGQSSGLKDDLDNEVIGRKKKCAFLDTLLEKEANREVFSMKDVQDQIDTLMFEGHDTTAGVSSMFLCLMATNLDVQAKCVEELEKIFGDSDRDVTFEDTYEMKYLERCVMETLRIYSPVPVIARNLKKELTLVTNNITLPVSTTVIVAIFKLHRREDLYPNSEKFNPDNFIQEKTAARSFYSFIPFSAGPRSCVGRKYAILKLKVVLSTILRNYQITTSCPMESWKLQADITLKRTDGFKIKLIPRKNA
>NezVir_NezVir_CYP301B1__DN95109_c0_g1
MEPAAGGEELGQASQSPQLSLHLNMIMRRTLCSAVSDIGAVLPKSYQKVPGPRPLPLLGNNWRFLPYIGQYKLEEIDKLSLMLRSRYGRIVRISNLLGRPDMVFLYDPNEIEKVFRGEDTLPYRPSMPSLDYYKHQLRKDFFSDIGGVIATHGEKWHQFRTKVQHALLQPRIAQLYLKPIEETANEFVNRIRDIRNENNEVPDDFLNEIHKWSLESIAKIALDARLGCLTPDGSQETQELIDAVNTFFKNVVILELKIPFWRVISTRTWKEYVEALDTIMRIVYKFVSKTLDELKNKNNECKEDSSLLQRVLYENLDNPKVAVILALDLFLVGIDTTSAAVSSILYQLSLHQEIQNMLYEEINRVLQNGPIDMKKLDQMVYLKACIKETLRMYPVVIGNGRCLKKDTVVCGYTIPKGTQIVFQHHAISNSEEYFDDPNVYKPERWLKKQKKKQYHPFATLPFGYGKRMCLGKRFADLELQCLIAKIIETYKVEFKRKLLDYSVHPMYMPHGPLNFKYTERKKKT
>NezVir_NezVir_CYP3227A1__DN95718_c0_g1
MAIVELIFVAFLLSIIHIVQHFRKTMSYWKVRGVKHIPPLPVVGNMLRAFKFDRHFFHVYNKMYHAFPEERMVGMYEFTTATLILRDPELIKTVLVSEFSTFPDRGPIMFNPGCILYWSIFSLGGNKWRAIRSKLLTPFTTGRLKLILPSVTRSCLEFLESGPKELTLDILRQLTLRIFSQTMFGIDIKSEEAEFLENYRGMLSVSKSKVVQQVGLTFFPRFSDFMSFKFMPIHLEKYFRSFLNAILNKKMDDSSWRDDAITILNEMRKRGKVHFHDKEKDMEELFDFNDELAQAQAFLLLFAALEPSSITLMHLAYDLAQSPDSQNKARQEIKALLQKYGGYSWECVKEMKYLNCCLKETLRLHPPLQFLNRVCNKDTELGGVKLDKGTRIVVPLQNLHLDPNYFSDPKKYKPERFLDEKIHQFIYLPFSDGPRICLGSRFFIMEALTLFAHILEKFELSISKEMKLPLKYEPITVFLTPKINNPVIIHLKKIN
>NezVir_NezVir_CYP3227B1__DN98353_c0_g1
MYQIPLALFIITAICGLLYFFISVWSAMIYWKVRGVKHLAPWPIVGNLGALLRLDKHVSYYYDKIYHAFPNERMIGMYEFMTPTLVLRDPELIEQVLVREFSTFPDHGPLLIEDDSLISESVFALTGSGAKWRAVRNKLLTTFTTGKMRAIFPELVASCQALVDKRPKTLIKEDFTAFAVESFMNSMFGTAILPAGKEELVLNCKTVFEGSRYRMFQQYGLTYFTKLSQFFNMTFMANELHNYFSSLMHTLLNQRSELDCGRNDYAQVLVDMKRLKKMVIFSRENSRENQEFDITDDLVIAQAFMFFFAGLDTTTLVMLHLAFDLSQAKDCQETARQEVRNVLKKYGGYSWDSVRDMKYLDACIQETLRLHPSLQFVVRVNDKPTDVAGVKIDKGTRIVIPLQTIHMDPNNFPKPEKYDPGRWLDESTRPNKFTHLPFSEGPRVCLGKRFALMEIATLFAHILDNFELTLSPETKVPLIYEPNVFFHSPISKNPIRVDLMKI
>NezVir_NezVir_CYP3227B4__DN99037_c0_g1
MTTLTLLVAVVVCCFLYLGLILWKANTYWEVRGVKHFKPWPLVGNLARALKFNRHVSFFYDEIYKAFPTERMVGMYEFLTPTLIIRDPTLVENVLVREFSTYPDHGPLFFEPSSISYESIFTITGIRWRALRNKLLTSFSTGKMKAIFPDIVRSCQSVVDSDPKRLHKDMLHEFAVKSFLNSMFGTNILPEGEEELMAKSKEVFQGKPQRIIQQIMLTFFPKLGDFLNMKFMPKTLDNYFRNLLNTLVEQRASANIKRDDYAKVLCDMNKMGKMDVYNRENKRIDETFDVTNDLVLAQAFMFFFAGLDTTVLVMLHTALELSLAKSCQEKARQEVRSVLKKYGGYSWEAVRDMKYLDQCIQETLRMHPSLQFIVRMSDKDTVIDGVKIKKNTRIIIPLHSIQMDPNHFPNPHIFDPERFSVPLSSKFTHLPFSEGPRVCLGKRFATLETATIIAHILDNFELHPSPELKFPLKYEPNALFHSPISNDEISIILKRIM
>NezVir_NezVir_CYP3227B2__DN99048_c0_g1
SGPPTLQGGKSSIQQKMLTLELLTLAVVVGLIHFSIIIWKSMTYWKERGVKHHTPVPIFGNFLSVISFRKHFFHYYDKVYKAFPNERMVGLYEFMTPTLVLRDTQLIEHVLIREFSTFPDHGSFLFEPSSVMYDSIFNMSGIRWRALRNKLLITFTTGKMRSVFPSLSESCLQLLNSNPKTLEREMLSDLAIRTFMESMFGTKILKSAEAEIYTKARKIFEPTWWRYTQQTLLTYFPKLADFLHLTFMPKHLDNYFRSIMNTILNQRVDSMEDRNDYAQVLVQMREQKKLNIYNRENKKVDQTFDVTNDLAIAQAFMFFFAGMDATSLLMLYTAANLAQSKNCQAKAREEIKTVLHKYGGYSWEAVRDMKYIDSCVQETLRMQPSLQFLNRVCDKDTSIDGVKLVKGTRIIIPIHTIQMDPKNFPNPEKFDPERFMEGINDKFAHLPFSDGPRVCLGKRFATMETTTFMAHLLENFELSLSPETKLPLKYQPTALFLTPKATNPIKIDLKRIN
>NezVir_NezVir_CYP307B1__DN99108_c0_g2
MEGIYLSSASYLLLFGLAILWAVLSVLKRPKGSAPGPTPLPVLGSLHLLGGYELPYQAFDKLSSKYGPVFGIRLGSVECLVVSSLETVKEILINKGEHFDSRPNFSRYLNIFGGDKDNSLAFCDWSELQKTRREMIRDHTFPKAFSSKFHQLESLLNRELVVLCDQLSKGVTNIKPIMLHTCANVFMSFFTNTRFQLEDPVYSKILMYFDIIFYEVNQGYAADFMPWLNPMLMNNMKKMRKLGKIIREFMDERVVSNGGQEGDLLHMLLESVESGKMNRENAMFALEDIIGGHTAIANLIIKILGFISNQPEVQKKMQEEVDAVTCGKNIKLEDRLMMPYTEAVILESIRHICSPIVPHVASQDTTVNDYHVEKGTLIFLNNYTLNMSPELWTEPEKFSPERFLTEDGRLIKPEHFLPFGGGRRSCMGYKMTQYVSFSVLATMMQKYSIAPHPTNGKVPRGDLALPFDTLKFIFNPR
>NezVir_NezVir_CYP4G229__DN99273_c0_g1
MDSQELDHSELRSRLYSISSLILPIFILLYVGWRLANKRFIELAEKIPGPPGLPIIGNALELRGTPNEIFENLYSKSEIYPDVARVWAGPRLLVFLTNPADIEIVLSSHDHLDKSAEYDFLRPWLGNGLLVSTGEKWRSHRKIIAPTFHLNVLRSFMERFNRNSKKTLERLAKEGDNEFDIHDYMSEFTVEVLIETVMGVKKENEGRSCFDYAQAVMKLCDIVHLRHTKFYLRPDLVFYSSKYGSEQKSLLSVIHGLTEKVLKVKKAQFENKIQDKHQETAEKEVLKETSESKEGFSYGQASGLKDDLDVEDIGEKKRNAFLESILERAANNDSINDKEVKEQLDTIMFEGHDTTAAASSFFLCMMAAHPDIQQKCYEEIMRVLGDSDRDITFNDILEMKYLERCLMETLRLYPPVPIIARQPKKEFKLASKNLIIPANCTVVIGIIKLHRRADIYPNPEKFDPDNFLPEKSASRHYYSFIPFSAGPRSCVGRKYAMLKLKTILASTLRAFYVKPGYTEEEWKLKADIILKRADGFRIKLEPRKETNTKN
>NezVir_NezVir_CYP4HC1__DN99598_c0_g1
MDMSVVIWIIVMGVGWAWPYLLLGIVLLLIYKFYNSRSFKLLSAIPSTNAPRFIGHTLDFLTMHPSNILSFMLQLFDKNKTNKNVMAIWTGPFCFVYLRTLPDIEKLLSDNQQLRKSINYIYLEPWLGQGLINSDGTIWQRHRKMITPSFHFKILEGFLEIMNSKLDIFSEVLEKKVGNGYFDIEPLIANYSLDVITETAMSTNVDAQRTNSEFIDCIKSLTEVIIIRSVRIMYFFQPIFNLSPYKNQESKSINYVNKYIAKILENKRTEAKNIKKDENVENDIGAKEKLALLDMLLQLQFSNAKITDKEIYDEVNTFMFAGHDTVSSALSFVIYNLAVHQDVQEKVYAEVMEVLGDSKPTYQSLMNFKYLERVIKETMRLYPSVPYIGRRLKKDMPITDGHIVPKDSDVAVFIYDHHRNPENFPDPEKFDPDRFLPENIAKRHPYAYIPFSAGSRNCIGQKFAMMEQLATVSHLLRQFRISIEPGFVMKPISHIVLRPNVEGVRIKLTKR
>NezVir_NezVir_CYP314A1__DN99734_c0_g1
MQPPLEWSIPNFTAVFLFIAILLLKELRPIFKKTRYLTRPVTTKKKIPTVNQIPGPLQLPVIGTRWIYYTKYTLEKLHEAHKDMYRTYGPIVKEEALWNIPIINIFSKNEIEKILRHPSKYPLRPPTEVTAYYRATRPDRYASLGLINEQGETWHTLRSHLTPELTSAKTMSSFFPELLSVTEDFIRLLQVSKDANGIVEHFDDLACRMGLESTCCLILGKRLGVLEDEASEVSLRLANAVKEQFCASRDTYFGLPFYKLYPTKAYKRFVNAEEIIYDVISEMVENAENLENDTYLEDSPSVFQSILNNPGLDIREKKAGIIDFIAAGIKTLGNTLVFLLYLMAKNPECQEKIVDEIDSLTSGKELTLQALGKANYLKACIAESYRMLPTAPCLARILETDMELNGFHLPSGTVVLCHTWQASLMEENFQNADQFIPERWLGKERMPWLVAPFGAGRRLCPGKRFVELELQVLLAQIVRKFKLECAGELEIQFEFLMAPASPSSLKLVERT
