# Supplementary material for: A transcriptomic and proteomic atlas of expression in the Nezara viridula (Heteroptera: Pentatomidae) midgut suggests the compartmentalization of xenobiotic metabolism and nutrient digestion
Source: BMC Genomics. 2020 Feb 6;21:129. doi: 10.1186/s12864-020-6459-6 (PMC7006211; doi:10.1186/s12864-020-6459-6)
Supplement: Supplementary file 5 — Additional file 5: Table S1. Transporter nomenclature comparisons. An equivalency table is shown indicating the nomenclature of transporter families and their proposed substrates. Transporters are generally named according to their SLC family, Transporter Classification Database code (e.g. 2.A.22) or their common name, which indicates their general function. [file 12864_2020_6459_MOESM5_ESM.xlsx]

## Sheet: Sheet1
Table S1: Transporter nomenclature comparisons
SLC Name	Transporter Classification database	Common name	Function
SLC6	2.A.22	The Neurotransmitter:Sodium Symporter (NSS) Family	Amino acids
SLC7	2.A.3	The Amino Acid-Polyamine-Organocation (APC) Superfamily	Amino acids
SLC15	2.A.17	he Proton-dependent Oligopeptide Transporter (POT/PTR) Family	Di and tripeptides
SLC36	2.A.18	The Amino Acid/Auxin Permease (AAAP) Family	Amino acids
SLC2	2.A.1.1	The Sugar Porter (SP) Family	Sugars
SLC5	2.A.21	The Solute:Sodium Symporter (SSS) Family	Sugars
SLC45	2.A.2.4	The Glycoside-Pentoside-Hexuronide (GPH):Cation Symporter Family	Sugars
SLC50	2.A.123	SWEET Transporter Family	Sugars
Table S1: Transporter nomenclature comparisons
A comparison is made of various ways to refer to the same transporter family in different papers
