# Supplementary material for: A transcriptomic and proteomic atlas of expression in the Nezara viridula (Heteroptera: Pentatomidae) midgut suggests the compartmentalization of xenobiotic metabolism and nutrient digestion
Source: BMC Genomics. 2020 Feb 6;21:129. doi: 10.1186/s12864-020-6459-6 (PMC7006211; doi:10.1186/s12864-020-6459-6)
Supplement: Supplementary file 6 — Additional file 6: Table S2. Proteomics Enrichment. A comparison of the number of proteins identified during different protein extraction methods is shown. As the pellet sample is thought to be enriched in transmembrane proteins, comparisons were made between proteins with predicted transmembrane domains and others. However, no difference in membrane proteins was found among the two techniques. [file 12864_2020_6459_MOESM6_ESM.xlsx]

## Sheet: Sheet1
Sample	# of TM proteins in pellet fraction	# of TM proteins in supernatant fraction	# of proteins specifically in pellet	# of proteins specifically in supernatant	% of TM specifically in pellet	% of TM specifically in supernatant
M1	35	112	213	783	0.164319	0.14304
M2	64	54	379	464	0.168865	0.116379
M3	43	93	310	678	0.13871	0.137168
M4H	49	97	277	692	0.176895	0.140173
