# Supplementary material for: A transcriptomic and proteomic atlas of expression in the Nezara viridula (Heteroptera: Pentatomidae) midgut suggests the compartmentalization of xenobiotic metabolism and nutrient digestion
Source: BMC Genomics. 2020 Feb 6;21:129. doi: 10.1186/s12864-020-6459-6 (PMC7006211; doi:10.1186/s12864-020-6459-6)
Supplement: Supplementary file 7 — Additional file 7: Table S3. Transcript TPMs. A full table of all unigenes identified in this study with their predicted expression (average TPM values across 4 samples) are shown for each midgut compartment along with an annotation based on Uniref50. Corresponding sequences for transcripts can be found in the bioproject PRJNA557118. [file 12864_2020_6459_MOESM7_ESM.xlsx]

## Sheet: Sheet1
Nv_gene	M1_mean	M2_mean	M3_mean	M4H_mean	M1_sd	M2_sd	M3_sd	M4H_sd	C_mean	C_sd	annotation
DN100000_c0_g1	0.142661	2.36132	1.07526	0.144197	0.139625	2.93461	1.04823	0.191069	19.64	5.00281	DNA ligase 1-like isoform X1 _Halyomorpha_1.06e-59
DN100001_c0_g1	0	0.0214804	0.0222844	0.213271	0	0.0429609	0.0445689	0.176118	1.72358	0.2785	uncharacterized protein LOC106683759 isoform X1 _Halyomorpha_3.6e-73
DN100002_c0_g1	39.8199	51.18	53.706	42.029	3.74352	5.4789	3.75342	0.704478	62.349	8.64136	CG9393
DN100003_c0_g1	0.191898	0.104523	0.138258	0.100815	0.172904	0.130173	0.187982	0.140388	0.0773005	0.112436	complement factor D _Ursus_1.2e-14
DN100003_c0_g2	0.0725365	0.0513316	0.110667	0.203434	0.0905503	0.064283	0.179635	0.111192	0.0338255	0.067651	complement factor D _Ursus_1.03e-14
DN100005_c0_g2	0.025274	0.0120756	0.00595577	0.0149897	0.030115	0.0241512	0.0119115	0.0299795	1.67684	0.297748	Protein apterous _Neoptera_0
DN100006_c10_g1	0	0	0	0	0	0	0	0	1.27275	0.192984	uncharacterized protein LOC106682756 _Halyomorpha_6.87e-09
DN100006_c12_g1	0	0	0	0	0	0	0	0	1.06636	0.662068	#N/A
DN100006_c13_g1	0	0	0	0	0	0	0	0	1.53793	0.782153	#N/A
DN100006_c3_g2	0	0	0	0	0	0	0	0	1.14019	0.486902	#N/A
DN100006_c5_g1	0	0	0	0	0	0	0	0	1.3322	0.570094	uncharacterized protein LOC106682756 _Halyomorpha_3.37e-10
DN100006_c7_g1	0	1.17257	0	0	0	2.34514	0	0	88.0714	32.1089	uncharacterized protein LOC106682756 _Halyomorpha_2.64e-09
DN100006_c8_g1	0	0	0	0	0	0	0	0	3.41856	1.12755	#N/A
DN100007_c0_g1	6.57436	9.21581	12.2358	32.4523	2.22567	1.35059	2.10688	2.71339	18.2022	3.98818	crim
DN100008_c0_g1	10.7949	13.2671	12.9203	12.2272	2.39352	3.49349	2.09742	2.44676	5.27123	0.809979	kri
DN100010_c0_g2	2.93314	5.23686	3.2808	0.192314	2.37389	3.07832	2.11842	0.384628	0.191047	0.268272	Uncharacterized protein _Pentatomomorpha_6.48e-48
DN100011_c0_g1	0.0183838	0.172577	0.0962757	0	0.0367676	0.133475	0.192551	0	0.0247234	0.0494468	Uncharacterized protein _Eukaryota_2.05e-120
DN100011_c0_g2	0.165189	0.311172	0.295029	0.0771737	0.201482	0.243946	0.590058	0.0891803	0.187654	0.297883	Uncharacterized protein _Eukaryota_6.95e-119
DN100011_c0_g3	0.0281404	0.0892825	0.141988	0.0522543	0.0325487	0.103096	0.165	0.0725226	0.0657365	0.0759377	Uncharacterized protein _Eukaryota_2.16e-98
DN100012_c0_g1	11.2974	16.3236	18.4431	15.9626	1.1236	1.38263	1.6341	0.617024	12.189	0.952693	Zpr1
DN100017_c0_g1	0	0	0.0494945	0.0195119	0	0	0.098989	0.022684	49.7948	15.8499	uncharacterized protein LOC106690428 isoform X1 _Halyomorpha_1.05e-112
DN100018_c0_g1	0.121637	0.0938288	0.865109	5.31613	0.123569	0.0812179	0.89698	2.07707	4.23653	0.548348	keratin, type I cytoskeletal 9-like _Panheteroptera_1.26e-115
DN100019_c0_g1	0.0514841	0.0701213	0.0482046	0.0168918	0.0338818	0.0244941	0.0496673	0.0195363	5.33861	1.80807	uncharacterized protein LOC106681681 _Halyomorpha_0
DN100020_c0_g2	19.1338	62.3875	20.2274	3.66076	9.5045	21.2583	7.54448	0.705346	4.42685	0.890686	uncharacterized protein LOC106678303 _Halyomorpha_5.41e-41
DN100021_c2_g1	5.99634	5.47723	4.67493	19.6945	0.959122	1.35279	2.1057	2.86169	2.46637	0.707276	Meltrin
DN100022_c0_g2	29.8664	38.5154	41.9743	33.3387	6.54077	6.03452	5.89642	3.05929	28.3921	4.0258	Tif
DN100023_c0_g1	0.231774	0.330815	0.163752	0.229293	0.131976	0.337332	0.0414991	0.190083	0.0868815	0.0605365	ATF4 _Tribolium_1.67e-88
DN100024_c2_g1	35.9612	51.717	24.9435	1.20368	14.6259	25.3698	7.57649	0.677422	3.7075	1.2166	Ferritin _Bilateria_3.88e-58
DN100026_c1_g1	0.365118	0.336135	0.387008	0.391531	0.26871	0.515365	0.192444	0.198453	0.236337	0.162846	40S ribosomal protein S14a _Eukaryota_2.45e-92
DN100027_c0_g1	0.119823	0.202226	0.152737	0.547829	0.127141	0.186329	0.105648	0.101488	19.0436	1.56371	GluClalpha
DN100028_c0_g1	0.0192948	0.0111039	0.0121619	300.411	0.0223111	0.0222079	0.0243238	162.371	2.46758	1.06649	uncharacterized protein LOC106680836 _Halyomorpha_2.84e-62
DN100030_c0_g2	48.9687	63.8928	67.2792	69.5289	9.40873	8.91389	7.6666	5.73142	49.1949	7.43184	uncharacterized protein LOC106681232 _Halyomorpha_2.05e-90
DN100031_c12_g2	17.6693	27.4708	31.4136	31.3316	1.49169	6.22335	5.49429	3.80537	74.224	16.4328	CG34150
DN100032_c0_g1	2.96258	1.29584	0.983258	10.4311	1.06634	0.795341	0.800753	1.59901	45.4117	1.96368	Putative carboxypeptidase b (Fragment) _Panheteroptera_5.49e-163
DN100033_c1_g1	13.1995	103.017	1.84641	0	3.68197	27.3229	3.09402	0	0.272193	0.353815	uncharacterized protein LOC106689175 _Halyomorpha_1.07e-33
DN100033_c1_g2	1.20143	9.89873	0.115543	0	0.884774	2.47223	0.231085	0	0	0	uncharacterized protein LOC106689175 _Halyomorpha_6.16e-51
DN100034_c0_g1	1.54608	1.7129	1.98301	4.88772	0.280263	0.718013	1.10578	0.725726	1.65457	0.223919	gcl
DN100034_c0_g2	3.58424	4.98767	8.3355	3.71806	0.764929	0.610056	2.39397	0.292183	16.5778	1.10689	uncharacterized protein LOC106685554 isoform X1 _Halyomorpha_0
DN100035_c0_g2	0	0	0	0.052875	0	0	0	0.10575	0.117764	0.235528	uncharacterized protein LOC106684788 _Halyomorpha_3.14e-10
DN100037_c8_g1	2.85805	4.0716	5.24458	8.42595	1.01068	0.435743	0.482698	0.485668	6.93103	0.402747	Dlip2
DN100037_c8_g2	0	0.035485	0.0772812	0.27949	0	0.07097	0.0896005	0.196934	0.534184	0.321129	Histone-lysine N-methyltransferase SETMAR (Fragment) _Formicidae_1.51e-51
DN100038_c0_g1	13.3521	20.6784	23.4873	20.5676	1.02092	1.57113	2.12988	0.535647	15.2493	0.862438	Histone deacetylase Rpd3 _Opisthokonta_0
DN100040_c0_g1	0	0	0.00786548	0.0461036	0	0	0.015731	0.0256957	35.5935	10.6772	uncharacterized protein LOC106690348 _Halyomorpha_0
DN100041_c4_g1	4.84443	8.77255	10.5426	9.49907	0.368793	0.997274	1.09752	0.664797	4.60778	0.284774	Putative bioproteinsis of lysosome-related organelles complex-1 subunit 2 _Hexapoda_3.03e-70
DN100042_c0_g1	19.6561	29.8612	33.6893	24.9987	1.78433	3.48486	1.80903	1.1425	35.5733	2.02448	CG2685
DN100043_c5_g1	1.5679	0.292348	0.117795	0	0.647342	0.213662	0.136027	0	0.0405768	0.0811535	#N/A
DN100044_c1_g2	109.202	0.33983	0	0	34.2755	0.67966	0	0	0.75814	0.685792	uncharacterized protein LOC106680836 _Halyomorpha_3.19e-59
DN100046_c0_g1	606.091	60.4224	14.9086	0.432602	169.238	15.9717	10.0775	0.368391	12.0745	4.59593	uncharacterized protein LOC106685499 _Halyomorpha_6.85e-134
DN100048_c1_g1	1.23597	0.898801	0.75309	0.516217	0.834042	0.809885	0.876073	0.257198	0.78315	0.427262	40S ribosomal protein S3 _Eukaryota_3.83e-176
DN100049_c0_g1	0.503324	0.640316	0.597084	1.45348	0.0829918	0.391936	0.296426	0.624847	0.436835	0.15235	CG13982
DN100050_c0_g1	6.59793	15.8265	14.0636	3.55	3.34572	6.04918	6.03213	1.54127	9.50226	4.4097	ADP/ATP translocase 2 (Fragment) _Bilateria_2.21e-63
DN100052_c0_g2	0	0	0	0	0	0	0	0	66.5037	24.9008	#N/A
DN100052_c1_g2	0.0640851	0.191433	0.092135	0.140263	0.0914896	0.117642	0.0392357	0.0946894	13.6787	4.85132	EloC
DN100053_c0_g1	0.751649	0.9209	0.632255	0.366602	0.453444	0.905391	0.640629	0.241652	0.307373	0.357316	60S ribosomal protein L15 _Opisthokonta_2.93e-148
DN100054_c1_g1	4.31122	7.25938	16.2459	31.0987	1.66163	2.87762	4.94654	2.904	146.677	10.2897	4-diphosphocytidyl-2-C-methyl-D-erythritol kinase _Panheteroptera_0
DN100055_c12_g1	0.27207	0.02898	0.0493784	0	0.499455	0.05796	0.0584397	0	0.0724603	0.0856011	Glutamine synthetase cytosolic isozyme 1-1 _Eukaryota_9.87e-120
DN100056_c11_g1	0	0.574995	0	0	0	1.14999	0	0	61.0474	12.5412	uncharacterized protein LOC106686593 isoform X1 _Halyomorpha_3.75e-42
DN100056_c11_g3	0	0	0	0	0	0	0	0	6.18644	1.84778	uncharacterized protein LOC106686593 isoform X1 _Halyomorpha_4.28e-27
DN100056_c8_g1	0	0	0	0	0	0	0	0	2.83318	0.662418	uncharacterized protein LOC106686593 isoform X1 _Halyomorpha_3.82e-36
DN100057_c0_g1	59.9266	27.1547	7.80349	9.79794	29.3952	13.3674	4.64703	2.18978	3.31542	0.771215	uncharacterized protein LOC106686339 _Halyomorpha_1.36e-54
DN100059_c0_g1	0.566771	0.159161	0.121664	0.128865	0.691138	0.0777681	0.0375947	0.106307	0.121122	0.0808967	5-methyltetrahydropteroyltriglutamate--homocysteine methyltransferase 1 _root_0
DN100059_c0_g3	0.690952	0.225817	0.22184	0.0585182	0.741782	0.170281	0.267767	0.044042	0.15066	0.137534	5-methyltetrahydropteroyltriglutamate--homocysteine methyltransferase 1 _root_0
DN100059_c0_g4	0.255252	0	0	0	0.510505	0	0	0	0.056653	0.113306	5-methyltetrahydropteroyltriglutamate--homocysteine methyltransferase 1 _root_7.9e-77
DN100059_c0_g5	0.0613495	0	0.26897	0.0934558	0.0708745	0	0.270904	0.116674	0.02748	0.05496	5-methyltetrahydropteroyltriglutamate--homocysteine methyltransferase 1 _root_1.13e-101
DN100060_c11_g1	0	0	0	0.0439042	0	0	0	0.051014	0.500873	0.225665	Organic cation transporter 1 (Fragment) _Lygus_6.47e-49
DN100062_c1_g1	0	0	0	0.951922	0	0	0	0.833916	0	0	#N/A
DN100062_c6_g1	41.5315	53.9364	59.4866	39.8912	3.44156	5.48006	7.87198	5.35515	31.4479	1.53048	Putative mrna cap methyltransferase (Fragment) _Arthropoda_4.23e-148
DN100062_c8_g1	3.18845	5.54627	6.48057	11.7411	0.581954	0.992482	0.961011	0.912235	8.6227	1.87474	CG8481
DN100064_c0_g1	78.71	85.2368	99.4798	70.4604	11.6795	15.3179	16.1147	3.45417	65.397	7.88752	Uncharacterized protein _Pentatomomorpha_6.5e-157
DN100065_c1_g1	0	0	0.00976818	0.0801636	0	0	0.0195364	0.12054	334.844	109.649	Tubulin beta chain _Opisthokonta_0
DN100066_c0_g1	0.0491099	0.0550773	0.360233	1.23436	0.0579024	0.0681647	0.294555	0.189722	4.25142	0.953604	IFT46
DN100067_c1_g1	0.193071	0.200903	0.0802363	0.522234	0.115129	0.185622	0.064679	0.151882	1.26067	0.299436	Putative conserved secreted protein _Panstrongylus_0
DN100068_c0_g1	0	0	0	0	0	0	0	0	0.762068	0.592781	#N/A
DN100068_c0_g2	0	0	0	0	0	0	0	0	1.00996	0.668625	#N/A
DN100068_c1_g1	0.375771	0.656533	0.77512	0.54796	0.177501	0.0641971	0.187033	0.264984	2.17203	0.337983	DNApol
DN100069_c0_g1	0.958688	1.19754	0.685906	1.50364	0.951312	1.06347	0.562523	0.777538	1.02613	0.512423	40S ribosomal protein S24 _cellular_2.55e-92
DN100070_c0_g1	1.32582	1.81818	2.16435	4.05681	0.458183	0.363418	0.670596	0.167652	0.777513	0.0732183	Paf
DN100072_c3_g1	0.157594	0.11829	0.0836856	0.0917926	0.0887853	0.0873733	0.0789396	0.0570129	0.0515306	0.0280628	PDZ and LIM domain protein 3 isoform X1 _Polyphaga_2.18e-163
DN100073_c0_g1	0.694315	1.00868	0.993825	2.02873	0.19068	0.33076	0.300448	0.168278	2.27823	0.678101	Not11
DN100074_c0_g1	0	0	0	0.0486498	0	0	0	0.0610006	295.836	59.4608	#N/A
DN100075_c0_g1	10.6354	17.1229	18.5376	15.208	1.12292	3.10479	2.60854	1.94685	6.15604	1.30958	Pex16
DN100076_c0_g1	1.29241	1.3513	1.12347	8.83035	0.130008	0.644097	0.348983	2.78048	66.9143	9.80591	uncharacterized protein LOC106686339 _Halyomorpha_1.65e-97
DN100078_c0_g1	1.83965	0.439403	0.361928	0.358918	2.89173	0.705461	0.526781	0.248741	0.205	0.0621409	#N/A
DN100078_c0_g2	0.187953	0.214219	0.283837	0.112458	0.114463	0.404116	0.475014	0.0624324	0.0618538	0.0835424	Keratin, type I cytoskeletal 15 _Bilateria_0
DN100078_c0_g3	0.172884	0.253231	0.255986	0.282905	0.154331	0.204023	0.178393	0.255556	0.117386	0.0651078	Keratin, type I cytoskeletal 15 _Bilateria_0
DN100078_c0_g4	0.174597	0.147012	0.304327	0.0474173	0.349193	0.190862	0.183053	0.0948345	0	0	Chromosome undetermined SCAF7511, whole genome shotgun sequence _Tetraodon_8.48e-11
DN100079_c6_g1	0.0790718	0.0208803	0.110044	0.0593755	0.0588105	0.0417607	0.220087	0.0456309	0.0403893	0.0528083	#N/A
DN100082_c0_g1	1.17712	0.0761748	0.110831	0.235932	0.301848	0.065899	0.13266	0.222035	113.629	39.6879	UPF0605 protein CG18335-like _Halyomorpha_0
DN100083_c7_g1	869.082	28.2505	61.7995	36.9573	84.3604	11.8497	21.5012	6.60581	312.462	12.0418	Digestive cathepsin D CatD4 _Pentatomomorpha_1.01e-56
DN100083_c8_g1	0.235952	0.0544002	0	0.0414755	0.297156	0.1088	0	0.082951	0.0699615	0.0808601	Digestive cathepsin D CatD4 _Pentatomomorpha_1.86e-31
DN100085_c12_g1	0.0497413	0.235337	0.781425	0.695901	0.0994825	0.0851176	0.655991	0.551329	0.496084	0.75157	piggyBac transposable element-derived protein 4-like _Hemiptera_7.07e-17
DN100087_c0_g1	0.180411	0.230309	1.20035	0.673698	0.116527	0.0793194	0.496106	0.28743	0.0497924	0.0673045	gamma-aminobutyric acid receptor alpha-like _Polyphaga_0
DN100089_c0_g1	0.440108	0.195673	0.617044	0.0655142	0.330034	0.276226	0.719644	0.075752	0.189347	0.341882	40S ribosomal protein Sa-2 _Eukaryota_7.07e-149
DN100090_c0_g1	3.25654	3.6385	4.07386	5.08644	0.892737	0.593496	0.557307	0.258004	2.48779	0.344324	l
DN100093_c0_g1	2.33828	5.18217	6.14576	4.17576	0.747455	0.464495	0.805891	0.545599	2.31363	0.16036	putative glycerol kinase 5 isoform X1 _Halyomorpha_0
DN100093_c0_g2	0	0	0.0599363	0.0931335	0	0	0.119873	0.186267	0.29686	0.288859	putative glycerol kinase 5 isoform X1 _Halyomorpha_2.06e-52
DN100094_c5_g1	0	0	0	0.10446	0	0	0	0.150749	0.378449	0.306803	gustatory receptor for bitter taste 66a-like _Halyomorpha_2.53e-36
DN100095_c0_g1	0	0.039535	0.104945	0.0322868	0	0.027015	0.0477088	0.0422222	17.1199	5.96313	uncharacterized protein LOC106686660 isoform X1 _Halyomorpha_8.75e-141
DN100097_c0_g1	32.8584	45.1867	55.5402	57.581	3.34721	4.17339	3.93759	5.08845	35.0262	1.88607	VIP36-like protein _Eumetazoa_2.97e-172
DN100098_c6_g1	0	0	0.00799858	0.161372	0	0	0.0159972	0.16085	1.73367	0.223601	Amino acid transporter _Protostomia_0
DN100100_c0_g2	0.181879	0.248897	0.253542	0.573086	0.0484856	0.0888457	0.131214	0.0738519	0.971453	0.64013	glucose dehydrogenase [FAD, quinone]-like _Halyomorpha_0
DN100105_c0_g1	0	0	0	0.00917993	0	0	0	0.0183599	7.40397	2.79979	putative transferase CAF17, mitochondrial _Halyomorpha_1.09e-140
DN100107_c0_g1	0.824399	1.88416	2.94871	1.58361	0.41295	0.288208	1.22702	0.090976	9.74237	1.94795	geminin _Cimex_2.24e-39
DN100109_c0_g1	0.0914591	0.46705	0.904282	0.292575	0.0669476	0.276862	0.386512	0.0918736	21.0567	2.86801	forkhead box protein L2-like _Halyomorpha_0
DN100111_c0_g1	3.54235	4.35477	3.06616	2.09094	1.32276	1.49414	1.38133	1.71997	2.82885	2.25306	Uncharacterized protein _Eukaryota_1.23e-81
DN100111_c0_g2	1.48726	1.35889	2.18933	0.560915	0.921366	0.907787	1.23471	0.548438	0.8872	0.402678	Uncharacterized protein _Eukaryota_3.12e-61
DN100113_c16_g1	0.303889	0	0	0	0.137301	0	0	0	0	0	#N/A
DN100113_c20_g1	0.736171	0	0	0	0.355501	0	0	0	0	0	#N/A
DN100113_c5_g1	62.6705	0.3576	0	0.297378	38.4298	0.421923	0	0.469348	0.658285	0.761003	#N/A
DN100113_c6_g1	0.92923	0	0	0	0.283809	0	0	0	0	0	#N/A
DN100113_c8_g1	1.3894	0	0	0	0.507975	0	0	0	0	0	#N/A
DN100115_c0_g1	1.0438	1.27845	1.4437	2.933	0.301151	0.590025	0.644845	0.475273	1.75093	0.321994	CG6282
DN100120_c0_g1	0.629154	0.236128	0.272009	0.418191	0.25643	0.166215	0.146712	0.177112	16.1709	5.62086	dual specificity protein phosphatase CDC14A-like isoform X1 _Halyomorpha_0
DN100121_c2_g1	0.145446	0.987156	0.613992	1692.55	0.0689342	0.334729	0.391391	280.027	54.6563	22.6725	Uncharacterized protein _Cimicomorpha_9.83e-71
DN100123_c0_g1	0	0	0.0184977	1.43941	0	0	0.0369954	2.87881	28.1527	13.0392	uncharacterized protein LOC106678535 _Halyomorpha_1.59e-115
DN100127_c0_g1	11.2753	20.7744	21.623	19.9821	1.42423	2.63471	5.37593	3.86211	22.858	0.487775	Uncharacterized protein _Homalodisca_8.87e-61
DN100128_c0_g3	0.228313	0.291187	0.188473	0.269806	0.115659	0.223562	0.109851	0.234186	36.3322	13.7671	15-hydroxyprostaglandin dehydrogenase [NAD(+)]-like _Halyomorpha_7.69e-174
DN100129_c0_g1	0.743813	3.37196	5.50057	4.48555	0.172017	0.420619	0.895295	0.513075	4.1204	0.631205	uncharacterized protein LOC106682645 isoform X1 _Halyomorpha_0
DN100130_c0_g1	0	0	0.010924	0	0	0	0.0218481	0	5.00466	2.00667	G2/mitotic-specific cyclin-B2-like _Halyomorpha_1.56e-165
DN100131_c0_g2	2.39256	3.21503	4.89058	3.28952	0.656761	0.379336	0.634871	0.665495	3.00549	0.642963	CG17141
DN100132_c0_g1	6.64029	6.98466	7.32063	13.1287	1.13486	1.79261	2.54337	1.53448	11.4133	2.69548	Putative deubiquitinating protein (Fragment) _Panheteroptera_0
DN100133_c14_g1	7.71309	8.15185	8.94705	27.0774	2.0992	2.39961	1.26953	1.26325	37.667	6.40143	slgA
DN100135_c0_g1	0.0679113	0.0224109	0.191271	0.0289912	0.0592538	0.0270385	0.059562	0.0579825	0.553739	0.137957	CG6761
DN100137_c0_g1	0.635822	0.504043	0.223152	0.319473	0.450448	0.114652	0.0394715	0.352533	0.316072	0.230492	40S ribosomal protein S25 _Bilateria_9.49e-83
DN100140_c1_g1	1189.88	299.647	198.601	91.8306	862.119	210.216	83.611	82.85	3.08376	1.14543	uncharacterized protein LOC106683295 isoform X1 _Halyomorpha_2.49e-49
DN100142_c0_g1	1.8164	3.09036	3.16242	3.5348	0.536827	0.504143	0.635585	0.575312	2.43416	0.528121	leucine-rich repeat protein SHOC-2-like isoform X1 _Halyomorpha_0
DN100145_c0_g1	0.384627	0.17787	0.330473	0.213296	0.255158	0.123547	0.549413	0.183366	46.0937	2.68959	4-coumarate--CoA ligase-like 5 isoform X1 _Halyomorpha_0
DN100147_c0_g1	0	0.0517875	0.0411326	0.0615152	0	0.103575	0.0513384	0.0431013	52.5016	20.5076	uncharacterized protein LOC106689656 _Halyomorpha_1.08e-24
DN100148_c0_g1	0	0	0	0	0	0	0	0	0.679855	0.308141	trypsin 3A1-like _Halyomorpha_5.29e-11
DN100149_c0_g1	0	0.501118	0.119415	0.0521182	0	0.873133	0.13798	0.104236	28.61	6.58467	#N/A
DN100154_c0_g1	0.10985	0.158409	0.30194	0.0454085	0.130472	0.316818	0.376283	0.090817	0	0	40S ribosomal protein S26 _Eukaryota_2.12e-77
DN100155_c0_g1	1.72459	7.47599	9.88103	21.5965	0.656795	2.8035	3.50018	5.38041	5.587	0.313752	comm3
DN100156_c0_g1	42.0342	104.574	111.912	36.5833	7.15386	37.6792	34.9192	11.0421	32.2301	10.1913	Actin beta/gamma 1 _Eukaryota_1.11e-98
DN100156_c5_g1	0	0	0.452013	0.07686	0	0	0.553077	0.15372	0.261791	0.378224	Actin (Fragment) _Eukaryota_4.78e-69
DN100157_c0_g1	46.9708	58.2871	50.7154	23.646	14.9397	9.39992	5.7568	6.03647	89.4132	10.2402	cytochrome P450 6a2-like _Halyomorpha_0
DN100158_c0_g1	0	0	0	0.03299	0	0	0	0.0659799	2.49709	1.64644	#N/A
DN100160_c0_g1	0.477354	0.601257	0.642143	0.341558	0.382881	0.852829	0.920866	0.267786	0.606874	0.369775	Macaca fascicularis brain cDNA clone: QflA-23126, similar to human small EDRK-rich factor 2 (SERF2), mRNA, RefSeq: NM_005770.3 _Macaca_6.16e-70
DN100161_c0_g1	1.19498	1.39378	1.27333	2.34279	0.460622	0.721837	0.625022	0.0985919	0.913776	0.111317	CG17321
DN100163_c0_g1	22.4044	32.7627	37.9396	36.1034	0.979921	3.10706	2.22607	1.43521	22.3471	2.39978	Vps51
DN100164_c8_g1	99.849	150.947	141.583	280.541	2.31914	8.97142	13.0911	90.5322	155.169	7.43042	Uncharacterized protein _Anopheles_0
DN100165_c0_g2	36.2132	44.9666	38.5491	60.3988	6.95592	8.34483	4.55476	4.1622	37.8213	10.7355	CG1927
DN100170_c5_g1	3.25317	4.51727	4.35595	8.54547	0.862377	1.94299	1.43736	1.19693	1.9429	0.307207	Sur
DN100171_c9_g1	0	0.0124802	0.0212617	0.00907957	0	0.0249604	0.0425235	0.0181591	0.891278	0.504185	transcriptional regulator ATRX-like _Halyomorpha_6.26e-47
DN100173_c0_g1	0.00387697	0.0079242	0.0175302	0.0335411	0.00775395	0.0158484	0.0141519	0.0356522	30.0197	9.85381	protein PFC0760c-like isoform X1 _Halyomorpha_0
DN100174_c0_g1	0	0	0	0.00969415	0	0	0	0.0193883	19.0665	6.71275	uncharacterized protein LOC106684954 isoform X1 _Halyomorpha_0
DN100176_c0_g1	35.2586	45.9612	57.98	35.691	2.8475	7.21781	6.75423	4.8458	33.2877	6.79873	Vkor
DN100177_c0_g2	0	0	0	0.0145212	0	0	0	0.0290425	0.771416	0.119903	neuronal acetylcholine receptor subunit non-alpha-3-like _Halyomorpha_0
DN100178_c0_g1	4.40067	6.00807	8.95697	9.0793	0.230345	1.11055	1.70517	0.857489	8.84263	0.700412	E3 ubiquitin-protein ligase HERC2 isoform X1 _Panheteroptera_0
DN100180_c8_g1	0	0	0.265564	0	0	0	0.341063	0	0	0	#N/A
DN100181_c1_g1	37.382	45.8256	52.0948	57.9696	4.97988	5.77999	2.20681	4.33519	29.9464	1.77264	CG9536
DN100182_c10_g1	1161.45	1212.4	1199.09	754.138	99.4865	357.018	131.611	23.6304	923.433	54.5361	60S ribosomal protein L13a _Eukaryota_8.66e-98
DN100182_c7_g1	0.15477	0.0499083	0.176904	0	0.192044	0.0998165	0.118041	0	0.124878	0.0834908	60S ribosomal protein L13a-like _Folsomia_4.37e-65
DN100182_c8_g2	0	0	0	0	0	0	0	0	0.149868	0.299737	Uncharacterized protein (Fragment) _Photinus_1.01e-12
DN100184_c0_g1	1322.28	14.1889	0.33197	22.0227	415.019	9.03855	0.66394	4.11718	16.6047	6.79929	#N/A
DN100185_c0_g2	3.66111	5.20476	5.61637	5.69786	1.27483	1.1287	0.632471	0.59867	4.21135	0.788498	Ubiquitinyl hydrolase 1 (Fragment) _Panheteroptera_0
DN100187_c0_g1	15.0889	31.2795	34.8369	17.45	1.19652	4.83696	2.57934	2.22723	14.3144	1.31026	Mppe
DN100190_c0_g2	157.453	191.88	203.367	176.089	18.212	24.702	19.1949	8.20258	139.522	5.52436	Eukaryotic translation initiation factor 3 subunit E _Anopheles_0
DN100191_c0_g1	4.62976	6.84832	7.57365	6.69833	1.10901	1.76526	0.428535	0.726165	5.03331	1.04014	uncharacterized protein LOC106678433 _Halyomorpha_0
DN100194_c0_g1	0.0750885	0.518528	3.97664	18.8981	0.0619197	0.302517	1.6796	5.93616	4.64224	1.39505	jouberin-like isoform X1 _Halyomorpha_0
DN100195_c0_g1	0	0	0.0481162	0.26876	0	0	0.0962325	0.192093	0.99457	0.17102	#N/A
DN100196_c0_g1	0.533122	1.20073	1.78668	4.13504	0.173423	0.367264	0.328629	0.539179	4.50502	0.89133	protein O-linked-mannose beta-1,4-N-acetylglucosaminyltransferase 2-like _Halyomorpha_0
DN100198_c1_g1	2.36963	3.01407	2.87295	5.5225	0.585519	0.811065	0.626667	0.305402	3.28859	0.694778	E3 ubiquitin-protein ligase TRIM33-like _Halyomorpha_0
DN100200_c0_g1	0	0	0	0.00912035	0	0	0	0.0182407	22.6822	2.14199	#N/A
DN100200_c0_g3	0	0	0	0	0	0	0	0	0.295415	0.0448166	#N/A
DN100202_c0_g1	0	0	0	0.0128918	0	0	0	0.0257837	46.8711	15.5515	uncharacterized protein LOC106690795 isoform X1 _Halyomorpha_9.22e-128
DN100204_c0_g1	0	0.156615	0.31243	0	0	0.31323	0.624861	0	18.8397	11.0187	Vitellogenin-2 _Pentatominae_3.84e-43
DN100205_c0_g1	33.8096	56.1743	68.7033	64.9955	3.5317	3.91904	0.847623	5.89988	35.1905	3.12767	CG6707
DN100206_c0_g1	0.0509059	0.120351	0.239568	0.171505	0.027244	0.0459957	0.178649	0.10714	1.28307	0.342722	nompB
DN100207_c0_g1	0.130216	0.0754016	0.0128081	0.084767	0.0819705	0.058425	0.0256162	0.052606	11.7485	1.36144	venom carboxylesterase-6-like _Halyomorpha_0
DN100208_c0_g1	532.76	0	231.426	0.0523293	673.903	0	462.852	0.104659	207.198	121.17	D-galactoside-specific lectin-like _Halyomorpha_8.15e-38
DN100208_c0_g2	436.266	0.0251267	199.044	4.27475	525.768	0.0502535	398.088	1.8538	188.885	103.302	#N/A
DN100210_c0_g1	0.00685622	0	0.0204969	0.0335806	0.0137124	0	0.0237713	0.0282525	5.74383	2.05684	uncharacterized protein LOC106683249 _Halyomorpha_9.52e-86
DN100211_c0_g1	7.60703	19.9239	36.9454	3.69882	3.95479	6.14229	5.0599	1.12548	0.64798	0.575323	#N/A
DN100211_c1_g1	0.876402	1.60231	2.89148	0.061531	0.85824	0.934948	1.31877	0.123062	0	0	uncharacterized protein LOC106691176 _Halyomorpha_1.22e-46
DN100212_c0_g1	0.726681	0.560043	0.393166	0.235914	0.667096	0.703929	0.469944	0.287674	0.366045	0.481804	60S ribosomal protein L35a _Bilateria_2.48e-76
DN100212_c0_g3	0.806283	0.249616	0.876595	1.04492	0.480398	0.193659	0.681946	0.57337	0.170042	0.19796	60S ribosomal protein L35a _Bilateria_1.01e-75
DN100213_c0_g2	3.45093	4.49537	5.85524	5.5934	1.00354	0.695804	0.546512	0.534524	6.2079	0.729881	anaphase-promoting complex subunit 5 _Halyomorpha_0
DN100214_c0_g1	0.0768857	0.201986	0.227015	0.354428	0.026328	0.0715828	0.05483	0.170656	1.59899	0.767421	Uncharacterized protein _Holometabola_0
DN100215_c0_g1	0	0	0	1.49481	0	0	0	0.404719	0.0600363	0.0513481	uncharacterized protein LOC106687672 _Halyomorpha_1.08e-24
DN100220_c8_g1	0.295433	0.419359	0.404794	3.64229	0.0618404	0.234331	0.40126	1.44269	0.266912	0.188388	Uncharacterized protein (Fragment) _Rhodnius_0
DN100220_c8_g2	0.110988	0.173619	0.197853	0.292268	0.0620176	0.179254	0.17927	0.133522	0.151767	0.114766	Uncharacterized protein _Hemiptera_0
DN100221_c0_g1	15.2387	20.5854	22.1195	33.689	1.63087	3.47804	3.25242	2.75447	15.7409	2.56684	Putative o-linked n-acetylglucosamine transferase ogt (Fragment) _Panstrongylus_0
DN100224_c0_g1	0	0	0	0	0	0	0	0	1.57833	0.28091	uncharacterized protein LOC106689263 _Halyomorpha_0
DN100225_c2_g1	6.20305	7.67569	9.1068	8.08677	0.640558	1.51224	1.12078	0.620075	7.78351	1.17633	CG1750
DN100228_c3_g1	0.0295951	0.0918305	0.0584035	0.0983534	0.0374797	0.0382505	0.0439731	0.0815924	278.952	60.0291	protein yellow-like isoform X1 _Halyomorpha_0
DN100228_c4_g1	0.20826	0.0882245	0.0271599	6.0553	0.151196	0.176449	0.0543197	2.95598	3.02069	0.684598	cuticle protein CP14.6-like _Halyomorpha_2.69e-52
DN100228_c4_g2	0	0.558675	0.086939	0.0714136	0	1.11735	0.173878	0.0916611	63.7375	9.71772	cuticle protein CP14.6-like _Halyomorpha_2.81e-65
DN100228_c4_g3	0	0	0	0	0	0	0	0	2.03954	0.769219	Uncharacterized protein _Neoptera_4.08e-44
DN100228_c4_g4	7.53254	0.0349247	0.0407495	525.485	3.21408	0.0698495	0.081499	73.3515	77.6883	6.96427	Uncharacterized protein _Neoptera_8.65e-56
DN100228_c4_g5	0	0	0	0	0	0	0	0	1.05447	0.665027	endocuticle structural glycoprotein SgAbd-2-like isoform X2 _Halyomorpha_1.58e-49
DN100229_c0_g1	0.0273901	0.0379698	0.0141619	0.0512538	0.0234175	0.027599	0.0163927	0.048634	49.2689	17.2464	Heat shock 60 protein 1 _Eukaryota_0
DN100232_c0_g1	3.14899	4.08521	3.9033	6.58171	0.811874	1.63015	1.73353	0.662231	1.97725	0.271019	cic
DN100233_c0_g1	15.2996	17.9131	18.8332	22.7758	2.47669	1.40958	0.946251	0.770921	11.936	1.05384	p115
DN100234_c0_g2	0	0.021242	0.035346	0.0465946	0	0.0161642	0.0422667	0.0399708	0.516987	0.132917	neprilysin-11-like _Halyomorpha_0
DN100237_c0_g1	0.88732	1.11425	0.392192	3.353	0.234144	0.512133	0.256923	1.52938	0.127808	0.0412051	Uncharacterized protein _Panheteroptera_1.05e-70
DN100239_c0_g1	119.344	190.88	296.749	211.526	39.0623	36.5877	56.5303	26.9691	289.419	21.0984	Ubiquitin carboxyl-terminal hydrolase _Pancrustacea_2.86e-92
DN100241_c0_g1	6.97984	8.84048	10.5041	9.08938	1.08985	1.86923	1.21274	1.52339	23.7579	5.91445	DNA-3-methyladenine glycosylase-like _Halyomorpha_2.26e-153
DN100242_c0_g1	4.94247	12.6987	23.9992	20.5362	1.56924	3.54038	7.66718	4.2643	42.4979	12.8571	inter-alpha-trypsin inhibitor heavy chain H3-like isoform X1 _Halyomorpha_0
DN100243_c0_g1	0.535529	1.0765	1.67255	1.72706	0.190251	0.387877	0.982141	0.345715	17.1547	0.899785	uncharacterized protein LOC106688674 _Halyomorpha_1.89e-50
DN100243_c0_g2	0	0.00979095	0.030411	0	0	0.0195819	0.0406206	0	5.14255	2.79001	centromere-associated protein E-like _Halyomorpha_2.86e-151
DN100246_c0_g1	38.9734	649.339	491.969	576.452	2.39626	117.485	147.575	103.087	11.332	3.43723	CG34386
DN100247_c6_g2	26.1488	34.2922	41.8797	26.1	2.33749	3.78698	5.95738	2.49254	41.5027	2.42067	mRpS31
DN100248_c0_g1	0.513757	32.3338	21.2395	33.9154	0.166595	6.08154	3.14354	13.6288	190.705	20.6954	4-hydroxy-3-methylbut-2-enyl diphosphate reductase 2 _Lygus_6.62e-37
DN100249_c5_g1	0	0.00439992	0.0386184	0.0247405	0	0.00879985	0.0508302	0.0494809	27.6729	9.65602	myb-like protein X _Halyomorpha_5.67e-111
DN100253_c0_g1	0.386464	0.732838	0.514539	0.0586002	0.23224	0.244854	0.268417	0.0686922	0	0	uncharacterized protein LOC106692736 _Halyomorpha_6.49e-73
DN100254_c1_g1	2.38835	4.82018	98.0652	2.62196	4.05408	1.56728	81.1247	1.16157	13.7608	3.34278	tyrosine 3-monooxygenase isoform X1 _Zootermopsis_0
DN100256_c0_g1	16.6264	26.2711	32.7117	26.0465	4.75512	6.36485	4.2577	2.37982	25.1912	5.88582	CG4882
DN100257_c0_g1	0.26011	0.251611	0.518061	0.185925	0.280013	0.26569	0.281849	0.0750315	0.746322	0.909387	-7 Isoform 7 of Troponin T, fast skeletal muscle _Opisthokonta_4.23e-140
DN100257_c0_g2	0.2461	0.220267	0.0973522	0.161867	0.199613	0.301477	0.0789885	0.134654	0.0899257	0.111086	-7 Isoform 7 of Troponin T, fast skeletal muscle _Opisthokonta_1.03e-139
DN100258_c0_g1	0.0145949	0.0745711	0.276976	0.149052	0.0291898	0.0594012	0.270571	0.0979514	12.4589	5.73836	40S ribosomal protein S7 _cellular_3.15e-104
DN100259_c8_g1	37.8134	41.2319	43.5754	54.5834	10.8328	5.66089	7.48915	6.54158	39.8449	7.02149	ACYPI002203 protein _Metazoa_3.89e-107
DN100260_c0_g1	0	0	0	0	0	0	0	0	4.68227	1.6107	radial spoke head protein 6 homolog A-like isoform X1 _Halyomorpha_0
DN100262_c12_g1	0	0.060203	0.0397159	0.086057	0	0.0767633	0.0460551	0.0878965	0.0744442	0.114234	Claudin-7 _Eutheria_2.48e-148
DN100265_c0_g1	0.0521829	0.174361	0.122506	0.0557202	0.0673184	0.127835	0.105128	0.0372524	0.0946956	0.0828108	Peroxiredoxin-1 _Eukaryota_1.16e-145
DN100265_c0_g2	0.451174	0.447974	0.267518	0.124197	0.257428	0.285848	0.211778	0.0876477	0.201799	0.198209	Peroxiredoxin-1 _Eukaryota_1.25e-141
DN100269_c0_g1	0.723353	1.14787	1.52136	1.60791	0.45868	0.311649	0.4589	0.412103	4.01722	0.311649	CG30105
DN100270_c0_g1	1.77798	1.9741	2.68644	2.80759	0.269363	0.459684	0.258371	0.251585	2.45457	0.242618	TAF1C
DN100277_c0_g1	0	0	0	0.0080479	0	0	0	0.0160958	4.7654	2.36065	uncharacterized protein LOC106679699 isoform X1 _Halyomorpha_6.67e-24
DN100279_c0_g1	35.1067	53.248	68.4078	68.2852	2.80862	4.48518	4.56415	5.42537	49.3109	6.69005	c-Myc-binding protein _Eumetazoa_7.53e-40
DN100280_c0_g1	0	0	0	0	0	0	0	0	4.49328	1.76466	uncharacterized protein LOC106692559 _Halyomorpha_0
DN100281_c0_g2	0.206046	0.126695	0.0972277	0.0731463	0.0874416	0.140003	0.14287	0.0592462	0.0876445	0.111085	Elongation factor 1-delta _Bilateria_7.34e-165
DN100281_c0_g3	0.0621718	0.0676308	0.0348838	0.0558379	0.0914933	0.0541789	0.0403144	0.0429229	0.0615518	0.123104	Elongation factor 1-delta _Simiiformes_0
DN100282_c4_g1	136.058	233.915	197.862	18.89	15.3375	28.9759	30.8603	4.72069	6.18912	1.06255	cytochrome P450 6a2-like isoform X1 _Halyomorpha_1.75e-150
DN100282_c4_g3	0.142503	8.24626	12.4918	7.45033	0.143247	4.15022	6.61623	5.61675	0.374022	0.191068	cytochrome P450 6a2-like isoform X1 _Halyomorpha_5.58e-100
DN100283_c2_g1	2.7855	4.73641	5.24081	2.70992	1.05908	1.68366	0.946345	1.1068	5.58859	2.60211	Mitochondrial H+-transporting ATP synthase F1 complex alpha subunit 1 (Fragment) _Deuterostomia_3.62e-89
DN100283_c3_g1	3.78448	5.15527	7.86942	2.58941	1.7014	1.47483	2.50264	0.594022	7.32254	3.52841	ATP synthase subunit alpha _Eukaryota_3.72e-95
DN100283_c7_g1	0.159813	0	0	0	0.186811	0	0	0	0.259332	0.207181	Uncharacterized protein _Glossina_2.46e-30
DN100284_c0_g1	12.6229	15.6174	17.1769	16.3154	2.45583	0.872832	2.35445	1.32548	11.2724	2.51019	CG2006
DN100285_c0_g2	15.2981	24.6746	27.8999	18.5798	1.91414	7.11866	8.26685	6.16538	14.5486	3.57654	oocyte zinc finger protein XlCOF2-like _Halyomorpha_1.82e-51
DN100285_c0_g3	36.3538	46.8373	47.1837	42.696	3.14343	2.73813	4.44715	2.81323	38.5215	2.66503	oocyte zinc finger protein XlCOF2-like _Halyomorpha_2.99e-170
DN100287_c0_g1	0	0.0387692	0.0438406	8.17427	0	0.0775385	0.0562856	7.21182	2.97727	0.337175	uncharacterized protein LOC106690565 isoform X2 _Halyomorpha_2.36e-11
DN100289_c0_g1	0	0	0	0.0155069	0	0	0	0.0102852	2.20112	0.437954	uncharacterized threonine-rich GPI-anchored glycoprotein PJ4664.02-like _Halyomorpha_3.24e-81
DN100289_c0_g2	0	0	0	0.00767857	0	0	0	0.0153571	0.606765	0.22958	uncharacterized threonine-rich GPI-anchored glycoprotein PJ4664.02-like _Halyomorpha_6.96e-75
DN100292_c0_g1	1.31205	3.00672	5.4212	2.33889	0.428519	0.833198	1.06361	0.274717	5.58387	0.960951	DNApol
DN100293_c0_g1	0.0308897	0.0233151	0.013985	0.139546	0.0372731	0.0312631	0.02797	0.0845316	2.62885	0.936061	uncharacterized protein LOC106687591 isoform X1 _Halyomorpha_0
DN100294_c9_g1	13.0417	18.4095	42.6492	73.1541	3.11526	3.08811	11.4387	25.9007	21.5828	1.67866	CG32512
DN100296_c0_g1	4.23599	6.31219	8.02136	9.72306	0.557127	0.774148	1.10715	0.301187	3.8183	0.434601	woc
DN100298_c0_g1	38.7341	70.5852	90.8696	56.5183	5.57954	9.40394	6.53705	6.37896	43.5233	3.39293	CG3803
DN100298_c0_g2	0.682916	0.988797	0.42364	0.342552	0.200308	0.281809	0.163222	0.221163	16.4888	4.73078	tubulin alpha-3 chain-like isoform X1 _Halyomorpha_0
DN100299_c2_g1	0.15089	0.343532	1.08389	1.59812	0.141779	0.297437	0.74912	0.441809	5.57079	0.690475	Uncharacterized protein _Neoptera_3.25e-52
DN100299_c2_g4	0	0	0	0.0218536	0	0	0	0.0284	1.71336	0.2109	Uncharacterized protein _Neoptera_1.55e-49
DN100302_c14_g2	4225.7	10839.5	16760.8	2841.74	331.391	657.78	2173.36	191.428	124.915	23.4945	uncharacterized protein LOC106692576 _Halyomorpha_1.37e-70
DN100302_c15_g1	0.360511	0.377766	0.712032	0.118325	0.165551	0.291821	0.262145	0.0460912	0.0179838	0.0359676	uncharacterized protein LOC106692576 _Halyomorpha_5.44e-42
DN100302_c16_g1	0.397865	0.817257	1.53619	0.123619	0.13347	0.24045	0.875257	0.168835	0.0248931	0.0497862	#N/A
DN100302_c17_g1	0.182845	0.649633	0.857109	0.063371	0.187834	0.5847	0.238209	0.0425998	0	0	uncharacterized protein LOC106692576 _Halyomorpha_1.99e-35
DN100303_c4_g1	27.1661	69.8651	78.2411	36.2188	8.26364	9.51136	19.526	8.61456	8.6066	1.49122	uncharacterized protein LOC106690073 _Halyomorpha_0
DN100304_c0_g1	6.46117	9.08702	9.06188	10.9225	0.652671	1.86603	0.556063	0.739065	6.07698	1.25114	Tango6
DN100305_c7_g1	30.0786	40.7878	45.1228	52.5534	8.10632	9.42603	3.68872	7.99909	32.031	8.63213	CG12788
DN100305_c7_g2	6.4356	7.66596	9.68162	8.29014	0.28369	1.33584	0.251983	0.773095	15.6566	1.45616	Mst85C
DN100306_c0_g1	0.212096	0.213591	0.115739	0.190892	0.094544	0.154657	0.0831307	0.133898	0.0705194	0.0697804	Pyruvate kinase _Camponotus_0
DN100307_c0_g1	10.631	13.579	13.4169	15.9421	0.738581	2.69087	3.84928	1.48039	6.9418	1.24315	CG7115
DN100309_c0_g4	0.660606	0.40175	0.252553	0	0.670274	0.8035	0.505105	0	0.345993	0.273229	60S ribosomal protein L23a _cellular_1.04e-104
DN100310_c0_g1	0.0693676	0.0481952	0.0887595	0.187095	0.00912497	0.0357504	0.0724734	0.0489883	20.1653	7.19169	Uncharacterized protein (Fragment) _Panheteroptera_0
DN100315_c0_g1	48.3792	120.267	79.191	13.8889	9.94042	21.4639	11.1519	2.61763	1.50364	0.632689	Uncharacterized protein _Pentatomomorpha_2.12e-16
DN100316_c0_g1	0	0	0.0224565	0.0285153	0	0	0.0260437	0.0370983	1.90875	0.851587	piezo-type mechanosensitive ion channel component isoform X1 _Halyomorpha_3.23e-56
DN100318_c0_g1	0	0	0	0.0109976	0	0	0	0.0219952	12.6164	6.43348	MORN repeat-containing protein 5 isoform X1 _Halyomorpha_3e-172
DN100320_c0_g1	21.2864	27.1508	28.3827	25.3964	1.27402	3.1724	1.64081	1.62916	19.9096	1.6284	RNA-binding protein 33-like _Monomorium_0
DN100321_c10_g2	0.68272	1.22103	0.959422	3.5152	0.293725	0.442645	0.317881	0.765866	8.27035	0.580681	uncharacterized protein LOC106678395 _Halyomorpha_0
DN100322_c0_g1	0	0	0	0	0	0	0	0	1.88507	0.786485	CG10958
DN100324_c0_g1	0	0.0761311	0.109891	0.0267651	0	0.152262	0.144202	0.030953	0.71894	0.574671	uncharacterized protein LOC111030228 _Myzus_6.05e-12
DN100324_c1_g1	0.257923	0.3155	0.191407	0.108595	0.198557	0.381381	0.287666	0.0682386	0.129907	0.1196	Nucleolin _Bilateria_0
DN100324_c1_g2	0.0437493	0.0425765	0.09331	0.0714132	0.0874985	0.085153	0.107759	0.142826	0.131363	0.151696	Nucleolin _Gnathostomata_2.73e-92
DN100324_c1_g3	0.10162	0.169359	0.0460276	0.140385	0.025704	0.196319	0.0430794	0.128194	0.148061	0.206011	Heat shock protein HSP 90-alpha _cellular_0
DN100324_c1_g4	0.4836	0.527846	0.322107	0.201444	0.485448	0.597158	0.438474	0.152215	0.259788	0.343773	Heat shock protein HSP 90-alpha _cellular_0
DN100325_c6_g1	0.69198	0.782393	1.45815	1.93001	0.221407	0.212778	0.953632	0.869363	3.2993	0.240977	Uncharacterized protein _Hemiptera_5.96e-142
DN100326_c0_g1	0.0147622	0.0647488	0.0222737	0.0194505	0.0193757	0.0535549	0.0258128	0.0270151	3.47311	0.852504	uncharacterized protein LOC106682693 isoform X1 _Halyomorpha_0
DN100327_c0_g2	0.84749	2.71227	4.36339	14.2033	0.266986	0.882517	1.6535	2.1588	9.44516	0.639472	Uncharacterized protein _Panheteroptera_0
DN100328_c1_g1	0	0.101597	0	0.156685	0	0.203195	0	0.31337	0.28222	0.225408	#N/A
DN100330_c10_g1	0.246973	0.330218	0.487793	0.409373	0.349664	0.13802	0.264591	0.269065	0.0933769	0.0209576	estrogen sulfotransferase _Hemiptera_1.53e-142
DN100330_c8_g1	0	0.0726752	0.113447	0.561366	0	0.14535	0.0756353	0.632634	0.670615	0.141881	#N/A
DN100331_c0_g1	0.0172486	0	0	0.0294797	0.0344971	0	0	0.0589595	45.0286	14.8523	uncharacterized protein LOC106683797 _Halyomorpha_1.42e-95
DN100332_c0_g1	0.96672	1.1544	0.542074	0.821378	0.399825	0.998656	0.640588	0.507153	0.67199	0.419055	60S ribosomal protein L30 _Opisthokonta_1.67e-79
DN100341_c4_g1	88.6863	9.12354	2.85083	15.2065	48.5988	7.06199	2.05511	2.37707	1.73409	1.37207	uncharacterized protein LOC106682797 _Halyomorpha_4.15e-38
DN100341_c4_g2	172.501	0.460386	0	0.189773	69.3411	0.627475	0	0.379547	1.70151	0.887872	uncharacterized protein LOC106691801 _Halyomorpha_2.54e-37
DN100343_c1_g1	3.91845	5.43904	4.87331	0.488062	1.6773	2.46857	0.871115	0.7101	5.22152	0.515075	40S ribosomal protein S9 _cellular_1.46e-66
DN100344_c0_g2	1.07697	0.863374	0.465259	0.379838	0.560059	1.27443	0.436846	0.253581	0.300052	0.253683	40S ribosomal protein S6 _Eukaryota_3.34e-180
DN100347_c0_g1	0.00976537	0	0.010924	27.5306	0.0112809	0	0.0126433	15.7961	1.1583	0.292642	synaptic vesicle glycoprotein 2B-like _Halyomorpha_0
DN100348_c0_g1	0.228352	0.277367	0.499126	4.29664	0.0732225	0.079382	0.211164	1.28297	6.22506	0.535733	Sodium/calcium exchanger 2 _Hemiptera_0
DN100349_c8_g2	25.2168	38.4928	33.7577	18.2087	7.84002	7.59537	2.66569	2.35615	1.11306	0.315477	Pleckstrin homology domain-containing family F member 2 _Bilateria_1.05e-86
DN100350_c2_g1	58.8353	44.2426	8.79124	2.23989	49.7527	43.251	11.4768	2.20143	0.728898	0.687989	Unkown protein _Pentatomomorpha_2.6e-48
DN100351_c0_g1	2.02565	2.29618	3.16965	2.85905	0.575137	2.41104	2.15765	2.24885	0.283181	0.18717	#N/A
DN100352_c8_g1	0.099319	0.825551	4.06245	4.46671	0.121118	0.259158	1.70853	1.13741	1.07508	0.660182	Putative non-ltr rnase hi domain of reverse transcriptase (Fragment) _Panstrongylus_3.41e-14
DN100354_c0_g1	0.0930605	0.205304	0.0430872	1.40148	0.0655094	0.360244	0.035494	0.262181	8.98581	1.83064	26S proteasome non-ATPase regulatory subunit 10-like _Halyomorpha_0
DN100355_c0_g1	2.99923	7.92093	10.9817	40.6525	0.408555	2.62378	1.50568	3.63343	41.6799	12.4059	putative leucine-rich repeat-containing protein DDB_G0290503 isoform X1 _Halyomorpha_0
DN100356_c0_g1	0.0123896	0.029424	0.0473987	4.48329	0.0247793	0.0270152	0.0211679	1.41925	10.6109	0.514516	CG40470
DN100357_c16_g1	0.0589315	0	0.0752527	0	0.117863	0	0.150505	0	1.30911	0.75731	JR-1 _Pentatomomorpha_9.71e-26
DN100358_c0_g1	1.55197	2.17852	2.5849	2.94318	0.267313	0.307297	0.540331	0.347592	1.05132	0.237436	p
DN100359_c0_g1	2.30815	3.4502	3.32911	5.01944	0.354149	0.804948	0.561785	0.624732	7.15343	1.03274	Gamma-tubulin complex component (Fragment) _Panheteroptera_0
DN100360_c0_g3	28.9059	35.8188	37.5133	24.9735	2.95111	4.90579	6.79578	2.11079	28.256	1.91859	Translational activator of cytochrome c oxidase 1 _Panheteroptera_1.21e-91
DN100365_c0_g1	0.95091	0.385479	0.14489	0.740602	0.242345	0.220316	0.0593273	0.323567	0.910565	0.395712	Down syndrome cell adhesion molecule-like protein Dscam2 isoform X4 _Onthophagus_0
DN100365_c0_g2	2.55426	3.77853	4.32428	3.3924	0.552115	0.521709	0.531069	0.270244	2.35013	0.414029	CG2218
DN100366_c0_g1	0.23395	0.246235	0.250332	0.158814	0.0482797	0.200992	0.318268	0.0940486	0.161122	0.074708	Cyclic AMP-dependent transcription factor ATF-4 _Bilateria_0
DN100366_c0_g2	0.0637869	0.021745	0.336317	0.191517	0.0536794	0.0434901	0.542051	0.185496	0.0259436	0.0299628	Cyclic AMP-dependent transcription factor ATF-4 _Bilateria_0
DN100371_c10_g1	0.150723	0.133846	0.153339	0.0651512	0.142897	0.0717644	0.0542273	0.0853145	0.112866	0.127378	Kinase of N-terminally Guanine activated Receptor subunit (Fragment) _Spodoptera_1.56e-89
DN100371_c14_g1	0.0385887	0.095659	0.234927	0	0.0771775	0.110566	0.220113	0	0.144866	0.118934	Rack1_1 protein _Pancrustacea_7.67e-54
DN100371_c15_g1	0.179018	0.141393	0.130846	0.0630197	0.22485	0.163736	0.261692	0.126039	0.110571	0.221141	Rack1_1 protein _Pancrustacea_4.64e-61
DN100371_c18_g1	0.161386	0.134081	0.189569	0.160279	0.139712	0.122443	0.0692103	0.107273	0.184898	0.0711352	Activated C kinase 1 receptor _Bilateria_6.25e-50
DN100371_c19_g1	0.147829	0.0526807	0.0577402	0	0.100225	0.105361	0.11548	0	0.25159	0.17767	Uncharacterized protein (Fragment) _Daphnia_5.93e-14
DN100371_c7_g2	53.2274	66.4081	61.8686	19.7033	8.66413	15.8077	23.1325	2.65034	40.5349	10.6064	Kinase of N-terminally Guanine activated Receptor subunit (Fragment) _Spodoptera_1.01e-60
DN100371_c8_g1	0.115919	0.0842445	0.159548	0.0362873	0.151931	0.0990491	0.122019	0.0725745	0.150569	0.0606617	Rack1_1 protein _Pancrustacea_1.19e-88
DN100372_c4_g1	1.33636	2.00799	2.73488	5.99689	0.24862	0.26184	0.149685	1.18313	3.03014	0.364717	Cell division cycle protein 23 _Neoptera_0
DN100373_c1_g3	0.459602	0.74893	0.300351	0.455986	0.355894	0.632852	0.358877	0.279583	0.171786	0.0930507	40S ribosomal protein S24 _Bilateria_1.01e-84
DN100374_c7_g2	1.61711	2.24651	1.72845	3.27508	0.76169	1.18747	1.05125	0.883422	1.70999	0.343713	uncharacterized protein LOC106685921 _Halyomorpha_7.42e-60
DN100374_c7_g3	0.255665	0.367851	0.192419	0.387824	0.0973016	0.189912	0.108331	0.18539	0.705432	0.169879	CG43861
DN100375_c0_g1	1.31741	0.436989	0.999237	0.156248	2.11255	0.298774	1.32761	0.100431	0.237362	0.1131	Photosystem I chlorophyll a/b-binding protein 3-1, chloroplastic _Eukaryota_5.28e-169
DN100375_c0_g2	0.295383	0.112374	0.286573	0.107987	0.352748	0.101101	0.427042	0.119255	0.0528867	0.0625667	Photosystem I chlorophyll a/b-binding protein 3-1, chloroplastic _Eukaryota_3.08e-168
DN100376_c0_g2	0.921503	0.932487	1.09455	2.08368	0.469972	0.368375	0.311527	0.239232	1.40605	0.35823	CDC45L
DN100380_c3_g1	0.0318418	0.0261393	0.112008	0.0304703	0.0212779	0.0302088	0.190231	0.039411	2.03969	0.535424	GATA-binding factor C-like isoform X1 _Panheteroptera_5.5e-138
DN100380_c5_g4	0	0	0.101408	10.529	0	0	0.090472	3.62436	0.119148	0.147395	30S ribosomal protein S12 _root_2e-75
DN100380_c6_g1	0	0.0833842	0.236338	0	0	0.166768	0.450406	0	0.0354215	0.070843	Elongation factor G (Fragment) _root_4.74e-69
DN100381_c3_g1	8.50338	18.0395	13.4528	6.30308	2.14068	2.34323	3.0453	2.31596	8.63259	2.63999	Elongation factor-1 alpha (Fragment) _Bilateria_8.14e-80
DN100382_c0_g1	16.3676	17.9964	18.5026	14.9776	3.72828	3.30977	1.95652	1.31027	17.7123	2.07639	Arginyl-tRNA synthetase, cytoplasmic (Fragment) _Bilateria_0
DN100383_c0_g2	47.2909	40.029	39.8958	4.96418	3.70333	7.20798	3.43956	0.583626	0.952658	0.243073	ankyrin-1-like _Halyomorpha_0
DN100386_c5_g1	18.6261	24.1653	19.822	14.9383	4.20421	7.23082	4.94444	2.56612	23.2211	2.82087	mitochondrial fission regulator 2-like isoform X1 _Halyomorpha_8.62e-144
DN100387_c5_g1	0.34896	0.462252	0.769053	1.06908	0.218864	0.288667	0.36491	0.607906	1.87487	0.334828	uncharacterized protein LOC106687330 _Halyomorpha_5.14e-161
DN100390_c0_g1	0.397815	0.546918	0.371546	0.148228	0.328534	0.350564	0.526196	0.156541	0.151489	0.195191	Tubulin beta chain _Eukaryota_0
DN100391_c7_g1	2.0696	2.64115	2.17443	9.90864	0.466446	1.22924	0.78063	2.42757	25.4517	2.25306	Putative alpha-amylase (Fragment) _Panheteroptera_0
DN100392_c0_g1	0.142858	0.362245	0.338451	0.30124	0.125403	0.594653	0.331043	0.290243	0.225387	0.159167	Troponin I, fast skeletal muscle _Amniota_3.45e-128
DN100392_c0_g2	0.211854	0.167489	0.229678	0	0.278042	0.135402	0.337553	0	0.412625	0.488691	Troponin I, fast skeletal muscle _Amniota_1.95e-128
DN100392_c0_g4	0	0.15864	0.453692	0	0	0.317281	0.55363	0	0.096438	0.192876	Uncharacterized protein _Fundulus_5.86e-09
DN100395_c1_g1	163.974	183.288	170.526	25.6317	52.4987	39.3322	33.0401	0.715016	32.9201	7.09739	ferritin subunit-like isoform X3 _Ditrysia_9.42e-44
DN100398_c0_g2	4.07924	3.43811	3.96249	4.3169	0.83551	0.81252	0.917468	0.392124	3.617	0.449281	ankyrin-3-like _Halyomorpha_0
DN100401_c0_g1	49.7461	61.6183	65.3379	71.8691	2.06462	7.12268	5.47507	4.90706	51.1047	1.93137	stx
DN100402_c1_g1	41.3923	52.5546	60.2724	65.631	9.76129	7.78904	5.88471	7.43868	41.3637	6.89233	Serine/threonine-protein phosphatase PP1-alpha catalytic subunit _cellular_0
DN100404_c8_g1	0.229002	0.238357	0.114646	1.57496	0.195625	0.170429	0.139942	0.947527	13.9521	3.64126	Uncharacterized protein _Caenorhabditis_3.88e-22
DN100407_c4_g1	47.453	8.95744	5.99197	11.3679	6.66537	2.33923	2.60519	2.09582	3.48989	0.334288	Tk
DN100417_c1_g1	0.0638133	0.218205	0.209987	0.0644925	0.127627	0.150089	0.26019	0.128985	0.168045	0.218006	Cytochrome c1, heme protein, mitochondrial _Euteleostomi_9.67e-44
DN100419_c0_g1	39.8462	53.5034	50.2639	60.223	3.23669	9.65154	3.83019	5.15879	33.5361	3.332	E3 ubiquitin-protein ligase MARCH6 _Bilateria_0
DN100421_c0_g1	0.0987627	0.106261	0.0400643	0.181672	0.0402307	0.0705054	0.0375059	0.15153	0.637131	0.23117	B9d2
DN100422_c0_g1	0.521376	0.738071	1.24233	1.46871	0.443898	0.215795	0.335287	0.28045	0.761691	0.205461	Uncharacterized protein _Eukaryota_6.36e-142
DN100424_c0_g1	0.129566	0.119906	0.375201	0.192045	0.259132	0.139095	0.259715	0.157059	0.245888	0.211146	#N/A
DN100424_c6_g5	1.05427	2.93183	3.89692	7.03889	0.332896	0.528963	0.723674	2.08967	7.52769	2.0188	chromatin assembly factor 1 subunit A-A-like _Halyomorpha_1.56e-120
DN100424_c6_g6	0	0	0	0	0	0	0	0	0	0	chromatin assembly factor 1 subunit A-A-like _Halyomorpha_4.38e-36
DN100426_c3_g1	0.0312073	0.0815344	0.0709934	0.412416	0.0309076	0.0629156	0.0477255	0.0934318	0.0675734	0.0214771	pickpocket protein 28-like _Halyomorpha_0
DN100427_c0_g1	0.0300199	0.0529671	0.0734679	0.32046	0.0150705	0.0536982	0.0131168	0.0642885	0.671489	0.119251	Ir93a
DN100429_c5_g1	3.5012	4.55635	5.10432	8.58369	0.532949	0.565887	0.305363	0.652756	5.32061	0.977359	Putative nuclear transport receptor kap120 importin beta superfamily _Neoptera_0
DN100432_c13_g1	0.0630033	0	0.0460807	0.064114	0.0822184	0	0.0921615	0.128228	4.1223	0.731909	glycine-rich cell wall structural protein-like _Halyomorpha_1.49e-18
DN100434_c0_g1	0	0	0.00940388	0.0093915	0	0	0.0188078	0.018783	4.99708	1.79189	uncharacterized protein LOC106685209 isoform X1 _Halyomorpha_0
DN100437_c0_g1	7.87685	9.77377	8.92947	3.70734	3.13969	0.505332	1.62955	1.44933	6.14723	2.58758	40S ribosomal protein S15Aa _Eukaryota_6.9e-65
DN100440_c1_g1	6.47808	8.64982	10.005	7.40596	0.807945	1.13756	1.19312	0.323512	8.05808	1.67324	R3H and coiled-coil domain-containing protein 1-like _Halyomorpha_2.51e-170
DN100442_c1_g5	0.805302	0.54929	0.413992	0.166663	0.424428	0.593436	0.612871	0.133331	0.0757232	0.0596282	Uncharacterized protein (Fragment) _Euarchontoglires_1.76e-135
DN100442_c1_g7	0.480054	0.258678	0.171859	0.174836	0.772591	0.517355	0.343718	0.20209	0	0	Uncharacterized protein (Fragment) _Euarchontoglires_1.08e-69
DN100442_c2_g1	4.41063	6.85668	8.61075	5.91083	0.326372	0.667006	1.06253	0.390323	7.09772	0.699507	CG6345
DN100443_c0_g1	0.0888936	0.0244081	0.0073614	0.708991	0.0775692	0.0294466	0.0147228	0.825078	0.948065	0.377557	CG8172
DN100444_c8_g2	0	0.100927	0	0.140815	0	0.201853	0	0.28163	0	0	#N/A
DN100445_c0_g1	0.36173	0.467855	0.27689	0.0998505	0.283536	0.437094	0.484623	0.0393713	0.177	0.192725	Nuclease-sensitive element-binding protein 1 _Gnathostomata_0
DN100445_c0_g2	0.322171	0.311341	0.266722	0.378493	0.127083	0.254955	0.358904	0.0813917	0.187898	0.146466	Uncharacterized protein _Amniota_0
DN100447_c0_g1	0.809681	0.301783	0.493054	0.152073	1.17296	0.29102	0.941812	0.0479237	0.367934	0.582126	Keratin, type II cuticular Hb3 _Theria_0
DN100448_c10_g1	0.225211	0.265647	0.264818	0.30809	0.0863181	0.106168	0.147451	0.141017	0.124582	0.0595882	#N/A
DN100451_c0_g1	0.00805273	0.0626398	0.0669938	0.0311364	0.0161055	0.0739084	0.0690626	0.0428761	1.13616	0.111085	uncharacterized protein LOC106682255 isoform X1 _Halyomorpha_4.05e-158
DN100453_c0_g1	0.284971	0.390841	0.519006	0.478633	0.149204	0.118988	0.0728656	0.0700744	1.84219	0.2362	CG12702
DN100455_c0_g1	27.788	40.5803	37.0601	34.8457	3.8654	9.04829	10.6757	3.52274	15.162	3.30158	#N/A
DN100456_c0_g1	0.549707	1.34766	3.41399	26.8689	0.333903	0.635198	0.63052	7.50932	68.253	3.9906	Putative carboxypeptidase m-like isoform x2 _Arthropoda_0
DN100457_c0_g1	0.128868	0.623372	0.0858311	0.111902	0.0451656	0.453974	0.0667406	0.0734857	0.0826463	0.0498393	scaf
DN100458_c0_g1	0.262843	0.828016	1.362	0.354034	0.102773	0.736904	2.01722	0.528522	1.20673	1.22695	40S ribosomal protein S20 _Amniota_2.03e-81
DN100459_c1_g1	0.620907	882.671	94.3121	15.475	0.5018	296.753	46.7795	4.93623	0.0858731	0.116027	Uncharacterized protein _Polysphondylium_2.19e-67
DN100460_c0_g1	0.0247113	0.0102521	0.0499882	0.0330245	0.0494226	0.0118638	0.0553667	0.066049	16.3446	9.04747	uncharacterized protein LOC106683344 _Halyomorpha_1.22e-118
DN100461_c3_g1	0.355621	0.203856	0.707622	0.221087	0.453133	0.407712	1.41524	0.442173	20.4659	6.89381	Vitellogenin-2 _Pentatominae_5.87e-61
DN100462_c0_g1	0.821979	2.15736	0.200198	0.0504858	0.531347	0.620398	0.174604	0.0432777	0.0326858	0.0218071	Transposon Ty3-G Gag-Pol polyprotein (Fragment) _Lygus_6.41e-64
DN100462_c0_g2	0	0	0	0.105404	0	0	0	0.210809	0.151532	0.303065	Transposon Ty3-G Gag-Pol polyprotein (Fragment) _Lygus_2.56e-60
DN100463_c0_g1	1.653	1.87275	2.42223	5.03446	0.492014	0.673183	1.16798	0.332476	1.4123	0.273999	clumping factor A-like _Halyomorpha_1.5e-55
DN100463_c0_g2	0.799033	0.802059	0.993618	2.34693	0.330848	0.310928	0.455261	0.353427	0.846354	0.303778	clumping factor A-like _Halyomorpha_3.35e-07
DN100464_c0_g1	0.0069288	0	0.0144965	0.00622292	0.0138576	0	0.028993	0.0124458	3.22122	1.28624	uncharacterized protein LOC106681962 _Halyomorpha_0
DN100465_c0_g1	11.8749	18.6687	25.7919	15.7067	2.74785	2.74103	4.69592	2.55559	29.8192	1.52154	Histone-lysine N-methyltransferase _Strigamia_0
DN100468_c0_g1	235.9	114.637	109.576	25.5742	83.3695	38.0603	52.8279	6.51789	2.51396	0.634173	Uncharacterized protein _Riptortus_4.45e-06
DN100468_c1_g1	38.3475	0.476978	0	0.278823	2.42559	0.373744	0	0.557646	0.129521	0.172657	#N/A
DN100469_c0_g1	5.20312	8.21064	10.6906	12.2465	1.06939	1.21378	1.01149	1.54878	53.5097	9.85792	myb-like protein X _Halyomorpha_0
DN100470_c1_g1	0.0544297	0.00839458	0.00840023	0.0439742	0.0509615	0.0167892	0.0168005	0.0294246	17.7011	6.94968	homer protein homolog 2-like isoform X1 _Halyomorpha_0
DN100471_c0_g1	3.27344	7.60726	10.6244	10.0601	0.557106	5.18785	1.03057	1.91307	35.3652	2.68188	CG5758
DN100472_c0_g1	0.5849	0	0.207414	0.0455108	0.869786	0	0.414827	0.0340812	201.768	94.965	uncharacterized protein LOC106679154 isoform X1 _Halyomorpha_2.37e-31
DN100477_c0_g1	1.04603	1.28346	0.77608	0.477211	1.23787	1.25524	0.427864	0.418625	0.44355	0.307313	Ferritin light chain 1 _Bilateria_3.45e-132
DN100477_c0_g2	0.730364	0.560812	0.344608	0.421393	0.716544	0.444743	0.417175	0.171651	0.0687507	0.0888182	Ferritin light chain _Euteleostomi_9.16e-123
DN100478_c0_g1	0.778145	0.951984	1.24341	1.55284	0.495385	0.652388	1.03207	1.38807	14.6442	3.45268	uncharacterized protein LOC106682400 _Halyomorpha_1.35e-57
DN100480_c2_g1	6.00261	19.829	31.1815	3.8546	1.88959	5.41464	10.5232	1.61185	0	0	mucin-2-like _Halyomorpha_4.26e-44
DN100481_c1_g1	0.191301	0.211517	0.120658	0.155215	0.118056	0.227548	0.145142	0.141146	0.0990708	0.0826039	Actin-related protein 2/3 complex subunit 2 _Bilateria_0
DN100484_c0_g1	0.0404704	0.0839262	0.0955179	9.65335	0.0404102	0.0414797	0.0618117	7.95065	5.8549	1.65915	CG3104
DN100487_c0_g1	0	0.0180405	0.00839427	0.0629839	0	0.0210258	0.0167885	0.0402963	0.830839	0.18307	mtg
DN100488_c0_g1	16.7605	22.5033	28.8965	24.9217	2.1992	3.04519	0.845878	1.82726	13.5743	1.25249	partitioning defective 6 homolog beta _Bilateria_1.12e-134
DN100489_c1_g1	7.70037	32.4045	52.7798	3.96665	4.56921	13.6133	19.0401	2.21973	0.465924	0.451495	pancreatic lipase-related protein 2-like _Halyomorpha_1.77e-32
DN100490_c10_g1	76.1172	98.3777	74.642	83.6012	22.9361	38.4138	11.9042	16.285	71.1713	9.01644	carboxypeptidase Y-like _Halyomorpha_2.49e-120
DN100491_c0_g1	0	0	0	0	0	0	0	0	9.28426	4.23137	adenylate cyclase, terminal-differentiation specific-like isoform X1 _Halyomorpha_1.08e-121
DN100492_c0_g1	1.03876	0.541465	1.52712	0.99581	1.33812	0.673327	2.05119	1.21454	8.55239	3.69458	uncharacterized protein LOC106681041 _Halyomorpha_6.2e-145
DN100494_c9_g1	8.76827	13.628	12.5959	12.3496	1.34821	2.73839	2.78179	0.558583	13.8432	3.56882	Rabex
DN100494_c9_g2	0.248474	0.0239256	0.353087	0.843667	0.387534	0.0478511	0.353939	0.516804	0.371675	0.134246	Rab5 GDP/GTP exchange factor _Panheteroptera_4.88e-10
DN100495_c0_g1	1.99465	0.965087	4.1359	11.4179	0.412318	0.641311	5.54909	5.87093	67.5882	4.39003	Alkaline phosphatase _Hemiptera_0
DN100496_c0_g2	0.199698	0.0780928	0.0466501	0.602977	0.115551	0.140608	0.0468649	0.329751	29.7717	3.21889	Aminomethyltransferase _Opisthokonta_2.28e-130
DN100498_c3_g1	0.200788	0.253892	0.177629	0.511009	0.0524576	0.201539	0.180002	0.207	0.353158	0.15481	uncharacterized protein LOC106686812 _Halyomorpha_4.34e-11
DN100498_c3_g3	0.0510273	0.0323072	0.112632	0.229814	0.0625659	0.0394392	0.0660305	0.126258	0.060568	0.0327705	Uncharacterized protein _Rhodnius_2.95e-27
DN100499_c0_g1	5.35549	8.0405	8.74452	16.2396	1.29133	1.05678	0.382198	1.68637	10.517	1.59367	Mer
DN100500_c0_g1	0.291639	0.271639	0.312543	0.195878	0.14668	0.305754	0.445219	0.172934	0.411382	0.463259	Elongation factor 1-beta _Amniota_5.04e-90
DN100500_c0_g2	0.309609	0.427828	0.367426	0.0397329	0.140507	0.439349	0.298884	0.0459471	0.155734	0.20643	Elongation factor 1-beta _Amniota_4.51e-137
DN100500_c0_g3	0.216803	0.0543389	0.232344	0.0405344	0.0988372	0.0636425	0.359618	0.0471018	0.0665655	0.0594646	Elongation factor 1-beta _Bilateria_5.5e-163
DN100501_c0_g1	13.3288	19.6678	25.2322	25.0323	1.99407	2.4723	4.31934	2.24426	17.4866	0.882538	CG17260
DN100502_c0_g1	11.6061	17.5987	19.2045	17.0375	3.91679	2.66847	1.92095	0.96954	17.6875	2.86987	CG2091
DN100503_c0_g1	6.32709	10.1525	11.9422	13.3027	0.709243	1.56644	1.71194	0.743322	8.00147	0.129177	Rbbp5
DN100504_c1_g1	0	0	0	8.99396	0	0	0	3.65891	0.445983	0.401384	Alkyl hydroperoxide reductase C _root_4.2e-117
DN100505_c0_g1	24.8705	33.6272	41.8486	33.0361	2.87122	1.33221	5.89338	3.27553	27.5553	1.93613	Ubiquitin fusion degradation protein 1 homolog _Bilateria_1.3e-119
DN100506_c0_g1	0	0	0	0	0	0	0	0	4.56432	0.740565	uncharacterized protein LOC106683803 isoform X1 _Halyomorpha_6.27e-129
DN100506_c0_g2	0	0	0	0	0	0	0	0	1.34095	0.594475	#N/A
DN100508_c0_g1	10.1293	12.9784	21.8596	9.98559	5.52286	7.77685	6.37683	3.7926	0.992091	1.01727	#N/A
DN100508_c0_g2	6.74894	23.6545	14.5959	9.41311	2.7277	8.48631	4.28271	0.699456	0.283069	0.321463	gamma-glutamyl hydrolase-like _Halyomorpha_4.94e-146
DN100509_c0_g1	6.78239	10.0187	10.7272	12.1006	1.87439	1.51307	1.03979	1.32695	9.45819	2.32549	MetRS
DN100510_c0_g1	0.964506	1.06943	1.0025	1.446	0.280125	0.257411	0.111935	0.288212	1.79611	0.300367	Naa40
DN100511_c10_g1	0.0380215	0.0462475	0.137426	0.437927	0.076043	0.092495	0.0923915	0.495983	0.33996	0.358617	uncharacterized protein LOC106686648 _Halyomorpha_1.93e-39
DN100512_c4_g1	0	0	0	0	0	0	0	0	0.733094	0.698584	uncharacterized protein LOC106688092 isoform X1 _Halyomorpha_8.9e-27
DN100512_c5_g1	0.315121	0.54447	0.66754	0.359549	0.364099	0.666206	0.823878	0.273396	0.196568	0.125436	#N/A
DN100512_c8_g5	2.65292	5.92538	8.39664	4.41584	0.907442	1.21102	0.92553	1.72271	45.6299	7.39966	nucleolar and spindle-associated protein 1-A isoform X1 _Halyomorpha_0
DN100516_c0_g2	1.33075	1.37089	2.06451	7.08083	0.177878	0.709744	0.319288	1.61202	5.30375	2.14076	lysosomal aspartic protease-like _Halyomorpha_0
DN100517_c0_g1	10.1711	14.4252	17.04	14.0566	2.49362	2.75783	1.76305	2.1811	11.2758	1.68634	CG5516
DN100517_c1_g1	7.23376	8.86009	9.83119	17.244	1.43682	2.88719	3.70065	2.45395	10.3849	1.76688	Putative transcriptional regulator sim1 (Fragment) _Panstrongylus_0
DN100520_c0_g1	2.02214	2.11054	2.06136	4.97029	0.743455	0.933808	0.502528	0.459022	3.75017	1.18135	Exonuclease 3'-5' domain-containing protein 1 _Hemiptera_1.05e-41
DN100521_c1_g1	0.05151	0.0494945	0.0652167	0.562032	0.10302	0.0685433	0.0497023	0.101885	0.0190495	0.0220211	LINE-1 reverse transcriptase-like protein (Fragment) _Bilateria_0
DN100522_c0_g1	0.163686	0.152897	0.154833	0.10114	0.0742442	0.113767	0.0718553	0.0433821	0.092374	0.0597854	chitinase-like protein EN03 isoform X1 _Polyphaga_0
DN100524_c0_g1	0	0	0	0	0	0	0	0	286.376	69.5944	#N/A
DN100526_c1_g1	2.21809	2.91082	4.59248	4.07967	0.408238	0.561474	0.9839	1.72385	4.45449	0.668431	zinc finger protein 626-like _Halyomorpha_2.56e-31
DN100527_c1_g1	6.89605	39.0619	61.5834	3.2747	2.82029	20.7729	21.8565	1.60433	0.784299	0.619483	pancreatic lipase-related protein 2-like _Halyomorpha_8.58e-62
DN100531_c0_g1	5.96117	8.14409	9.2015	7.51251	1.14974	0.709535	0.87974	0.781533	7.85005	0.783287	X-ray repair cross-complementing protein 6-like _Halyomorpha_0
DN100533_c0_g1	0.031898	0.107825	0.206414	0.372599	0.063796	0.127727	0.264469	0.41331	1.18433	0.357327	protein lethal(2)essential for life-like isoform X1 _Halyomorpha_8.71e-41
DN100536_c0_g1	0	0.00828605	0.0063562	0.0839442	0	0.0165721	0.0127124	0.167888	6.42678	1.03694	cytochrome P450 4c21-like _Halyomorpha_0
DN100538_c6_g2	0.364222	0.277849	1.38562	30.6608	0.360078	0.271003	1.46671	26.0732	185.243	42.5242	Putative chemosensory protein _Panheteroptera_1.72e-39
DN100539_c0_g1	0	0.00546585	0	0	0	0.0109317	0	0	5.82609	2.12247	uncharacterized protein LOC106680584 _Halyomorpha_0
DN100540_c0_g1	15.4906	35.0638	32.8426	12.5513	4.06085	12.9351	17.653	1.61671	13.4186	3.33147	Glyceraldehyde-3-phosphate dehydrogenase _Bilateria_1.5e-48
DN100540_c0_g2	14.699	35.5581	34.7081	6.19757	1.01551	4.77718	4.00442	1.67913	18.8565	4.72209	Glyceraldehyde-3-phosphate dehydrogenase 2 (Fragment) _Pancrustacea_1.1e-52
DN100540_c1_g1	0.317613	0.356438	0.362845	0.242646	0.242081	0.3166	0.274979	0.163198	0.537932	0.384285	Glyceraldehyde-3-phosphate dehydrogenase (Fragment) _Opisthokonta_4.25e-43
DN100540_c3_g1	0.029801	0	0.446392	0	0.059602	0	0.583293	0	0	0	Glyceraldehyde 3-phosphate dehydrogenase (Fragment) _cellular_2.34e-72
DN100542_c0_g1	23.3052	27.6067	26.1567	22.7984	1.33612	4.91496	2.55817	1.17692	25.4101	2.93593	RIOK2
DN100545_c0_g1	40.6034	55.0049	59.5114	50.5102	12.3491	8.61446	11.3395	8.35338	39.4667	2.92192	Obg-like ATPase 1 _Culicidae_0
DN100547_c0_g1	54.7346	57.5307	113.78	50.1747	18.0842	14.0775	33.3591	5.9036	55.1945	5.46358	uncharacterized protein LOC106681469 _Halyomorpha_0
DN100548_c0_g1	296.425	10.92	1.62982	1.42994	29.7088	10.6209	0.630269	1.14477	4.52026	2.82705	kininogen-1-like _Halyomorpha_1.14e-53
DN100549_c1_g1	0.108213	0.40978	0.552794	0.708897	0.0319626	0.255788	0.396258	0.229705	8.7895	1.65306	Uncharacterized protein _Neoptera_7.32e-92
DN100550_c10_g1	0.143088	0.107465	0.215674	1.19118	0.112512	0.124101	0.271707	0.757706	0.266259	0.16365	Putative reverse transcriptase (Fragment) _Triatoma_1.13e-37
DN100550_c11_g1	0	0	0	0.449428	0	0	0	0.366796	0.0176611	0.0353221	Uncharacterized protein (Fragment) _Arthropoda_9.23e-32
DN100551_c0_g2	0.183178	1.26472	1.13463	3.20189	0.0799856	0.521409	0.623395	0.673989	0.931582	0.0952292	Discoidin domain-containing receptor 2 _Neoptera_0
DN100553_c0_g1	2.08645	1.2117	1.69003	1.01434	2.32786	2.02076	3.38006	0.72285	0.238146	0.231125	Uncharacterized protein _Catarrhini_1.2e-55
DN100553_c0_g2	2.18211	1.36063	0.909006	1.6365	3.05087	1.2147	0.66442	1.06622	1.04273	1.0475	Uncharacterized protein _Catarrhini_3.75e-58
DN100554_c0_g1	10.575	12.3882	16.8046	18.2202	3.5057	1.51873	2.84183	2.46973	15.4711	1.61505	uncharacterized protein LOC106677825 _Halyomorpha_0
DN100555_c0_g1	17.0822	21.9394	25.1078	26.0058	2.32999	2.87472	2.02204	2.6011	30.1598	2.53088	Uncharacterized protein _Hemiptera_1.76e-144
DN100556_c8_g1	0.404987	0.908513	0.94484	0.101441	0.301281	0.111635	0.513961	0.202882	0	0	mucin-2-like _Halyomorpha_4.72e-43
DN100558_c3_g2	17.0227	19.6367	23.2003	2.33221	4.25638	4.14172	5.38812	0.75885	0.319465	0.370995	cathepsin L1-like _Halyomorpha_2.3e-46
DN100558_c5_g1	0.529675	0.366663	0.366001	0.141067	0.457241	0.187614	0.252304	0.181197	0.0409498	0.0818995	cathepsin L1-like _Halyomorpha_1.79e-54
DN100560_c0_g2	5.27203	7.8857	9.10168	7.55752	0.223423	1.41954	1.82143	0.5717	5.42666	1.086	NADPH:adrenodoxin oxidoreductase, mitochondrial _Hemiptera_0
DN100562_c0_g1	5.36234	8.84864	7.37959	11.8797	1.15767	1.15047	1.00613	3.2094	3.72548	0.820516	CG1265
DN100563_c0_g1	2.67457	3.07314	2.34283	3.48473	1.00698	1.93336	0.881675	1.53566	1.18175	0.428394	Transgelin _Apoidea_0
DN100564_c2_g1	13.109	20.0775	28.4388	24.7466	2.003	5.55675	5.14268	2.4195	20.3488	1.67079	CG17996
DN100567_c0_g1	0.00654582	0.022446	0.015566	0.0191261	0.0130916	0.0153405	0.017986	0.0241102	8.83054	1.14854	fatty acyl-CoA reductase 1-like _Halyomorpha_0
DN100568_c7_g1	5.51982	4.76415	6.07739	4.59456	1.37348	1.57296	1.50979	1.676	5.17741	0.651015	Activator of basal transcription 1 _Panheteroptera_5.56e-63
DN100568_c8_g1	1.37953	0.145257	0.126458	0.112785	0.510454	0.0757935	0.108848	0.02305	13.5562	4.1308	IQ and AAA domain-containing protein 1-like isoform X1 _Halyomorpha_0
DN100570_c1_g1	6.04065	4.82794	7.08848	3.06817	3.29223	2.10904	3.40139	1.75397	6.31275	2.17798	Translationally-controlled tumor protein homolog _cellular_1.34e-76
DN100571_c0_g2	1.74074	2.89958	2.86985	13.4374	0.457104	0.652537	0.691131	1.83149	5.39694	1.38105	uncharacterized protein LOC108733732 _Hexapoda_4.05e-88
DN100572_c8_g1	0.581671	0.716774	0.923356	1.31083	0.229444	0.193074	0.309701	0.408368	0.452579	0.102845	uncharacterized protein LOC106686442 _Halyomorpha_6.1e-126
DN100572_c9_g1	6.78611	8.40603	8.0142	10.4068	0.312893	2.83743	6.71935	2.66802	2.82453	0.759821	simj
DN100574_c10_g1	106.231	104.439	124.764	195.622	39.3726	16.0449	25.4766	16.7425	142.414	16.534	Transmembrane emp24 domain-containing protein 2 _Protostomia_2.14e-101
DN100575_c0_g1	11.2135	14.2809	12.487	9.27471	4.73248	2.11909	2.59932	0.898284	5.72296	1.0082	Pex12
DN100577_c1_g1	465.888	534.185	528.292	203.757	14.8279	100.362	49.7325	42.0672	19.2605	8.51142	uncharacterized protein LOC106683269 _Halyomorpha_1.95e-11
DN100578_c0_g1	0.0733879	0.12091	0.165951	0.423713	0.0613754	0.0913565	0.0641119	0.18646	6.82906	0.524562	CG1136
DN100582_c0_g1	0	0	0	0	0	0	0	0	56.3527	42.9569	uncharacterized protein LOC106690709 _Halyomorpha_3.29e-55
DN100583_c0_g1	42.563	52.7108	62.0502	41.3061	9.82574	3.33792	6.71635	4.51413	37.6001	0.742884	CG8207
DN100584_c7_g1	6.63751	10.0815	9.3279	10.6658	0.534542	1.45921	0.872451	1.01248	9.22442	1.19318	PMS1 protein homolog 1-like _Halyomorpha_0
DN100585_c2_g1	6.74411	18.8065	30.4505	3.75164	2.43951	4.33813	8.97131	1.59136	0.277001	0.554002	uncharacterized protein LOC106692576 _Halyomorpha_1.39e-84
DN100587_c1_g1	5.19321	12.2655	21.9916	3.22326	0.831498	1.70755	2.58707	0.740599	0.194349	0.388697	uncharacterized protein LOC106691176 _Halyomorpha_1.65e-68
DN100588_c9_g1	0	0.0376988	0.0762753	0.068805	0	0.0753975	0.0884357	0.0794614	0	0	#N/A
DN10059_c0_g1	0.157913	0	0	0.163499	0.18553	0	0	0.189139	0	0	Zinc finger protein 106 _Amniota_3.73e-61
DN100590_c6_g2	3.4486	4.10903	4.37305	7.89137	0.962765	0.992197	2.12933	0.497652	3.26479	0.502983	Serine/threonine-protein phosphatase _Bilateria_0
DN100593_c0_g1	55.0221	4.64519	0.89693	0	15.4773	1.44199	0.414478	0	1.88404	1.17619	protein CREG1-like _Halyomorpha_2.25e-25
DN100594_c0_g1	1.98702	3.79983	4.9648	5.80426	0.443343	0.497869	0.769898	0.687699	6.72567	0.706398	serine/threonine-protein kinase VRK1-like isoform X1 _Panheteroptera_0
DN100599_c0_g1	0.0202741	0.452424	0.279404	0.251065	0.0405483	0.642803	0.492907	0.169198	0.278065	0.491666	Troponin C, skeletal muscle _Chordata_1.73e-100
DN100599_c0_g2	0.783371	0.324034	0.645609	0.28435	0.648523	0.448632	1.29122	0.240877	0.372062	0.355186	Troponin C, skeletal muscle _Chordata_1.81e-100
DN100600_c0_g1	92.6768	119.041	163.022	112.136	9.89993	20.4257	31.3241	15.2489	41.3643	3.59074	CG17272
DN100602_c0_g1	0.304598	0.141844	0.544789	9.2763	0.0904831	0.0584584	0.280574	2.65311	8.0666	0.635654	Bestrophin homolog _Neoptera_0
DN100603_c0_g1	33.3504	44.4092	62.6938	66.9029	5.50037	6.70684	7.5144	5.5651	32.1222	2.40621	Bet1
DN100604_c0_g1	0	0	0.0619198	0.0398821	0	0	0.0896405	0.0408741	10.2687	3.79692	Atlastin _Bilateria_0
DN100605_c0_g1	5.14259	6.73292	9.19775	0.341657	2.00712	2.51563	4.84132	0.33574	0.088378	0.176756	aminopeptidase N-like _Halyomorpha_8.6e-86
DN100606_c1_g1	0.247845	0.142296	0.310839	21.7932	0.17623	0.156446	0.258769	13.2998	3.54369	0.894165	RNA-binding protein Musashi homolog 2-like _Diaphorina_5.59e-159
DN100606_c2_g2	2.1327	4.32711	4.13375	2.32841	0.758659	2.08372	2.19334	0.378259	4.77316	1.00493	ATP synthase subunit beta, mitochondrial _root_1.47e-64
DN100609_c0_g1	0	0	0.0668891	0.146314	0	0	0.0915022	0.117247	6.68927	2.35341	protein takeout-like _Halyomorpha_7.19e-171
DN100612_c0_g1	11.7804	13.3114	16.6252	12.6748	1.79339	1.36145	1.84412	0.9057	9.08154	0.582114	Ankyrin repeat and zinc finger domain-containing protein 1 _Hemiptera_0
DN100614_c1_g2	1.94979	2.22043	2.44713	4.23271	0.500282	0.867517	1.09635	0.664034	4.42715	0.61887	CG31635
DN100616_c2_g1	0.0236901	0.173508	0.225083	0.37221	0.0273957	0.163515	0.165878	0.235974	0.0153707	0.0307414	uncharacterized protein LOC106692458 _Halyomorpha_3.17e-127
DN100616_c3_g1	0	0	0.0070965	0.0131425	0	0	0.014193	0.0262851	4.01328	2.42289	Uncharacterized protein _Lygus_2.31e-32
DN100616_c5_g3	1.15982	0.872301	0.571181	3.76071	0.344147	0.377842	0.211913	0.974787	1.9952	0.677909	Uncharacterized protein _Hemiptera_1.82e-131
DN100618_c1_g1	0.114237	0	0.0634597	0	0.132452	0	0.126919	0	0.142078	0.284156	Macaca fascicularis brain cDNA clone: QtrA-17943, similar to human tyrosine 3-monooxygenase/tryptophan 5-monooxygenaseactivation protein, epsilon polypeptide (YWHAE), mRNA, RefSeq: NM_006761.3 _Euarchontoglires_1.15e-20
DN100618_c5_g5	0.184956	0.051213	0.150805	9.97131	0.1191	0.0419264	0.0627942	3.00566	66.6185	10.4661	cd
DN100618_c6_g1	18.4107	14.1362	46.8101	30.8248	3.56498	1.1235	2.71699	3.38854	30.601	4.23541	Polypeptide N-acetylgalactosaminyltransferase _Protostomia_0
DN100619_c1_g1	0	0	0	0.019719	0	0	0	0.0394379	61.9894	20.0494	malate dehydrogenase-like _Halyomorpha_0
DN100619_c1_g2	0.0474916	0.107953	0.130665	0.0480298	0.0549449	0.0908671	0.19214	0.0960595	0.0400822	0.0463154	Uncharacterized protein (Fragment) _Graphocephala_8.79e-31
DN100620_c0_g1	18.6166	26.7816	29.2799	34.565	0.281781	2.31259	5.58611	1.947	50.8432	3.74387	3-hydroxyisobutyryl-CoA hydrolase, mitochondrial _Pentatomomorpha_0
DN100623_c0_g1	0	0	0	0	0	0	0	0	12.0423	3.3394	Pyruvate dehydrogenase E1 component subunit alpha _Bilateria_2.93e-156
DN100624_c0_g1	0.218936	0.371596	0.483791	0.227878	0.0639638	0.114237	0.0387887	0.0669427	17.7414	2.83229	abnormal spindle-like microcephaly-associated protein homolog _Halyomorpha_0
DN100625_c0_g1	10.0915	13.7753	13.4519	16.3187	1.23151	0.543352	1.9437	1.72945	7.67753	1.13229	Uncharacterized protein _Cellia_1.44e-124
DN100625_c0_g2	0.958224	0.955714	0.879401	4.77676	0.383205	0.432803	0.491255	1.09116	1.21191	0.618082	CG3077
DN100626_c0_g1	3.13389	4.24606	3.60266	8.32227	0.627426	0.646708	0.410502	1.16093	8.26214	1.37564	nuclear pore complex protein Nup88 _Halyomorpha_0
DN100627_c0_g1	18.338	29.3957	52.7706	47.2807	6.41595	7.80111	8.23061	5.00438	38.1508	1.34017	mitochondrial amidoxime-reducing component 1-like _Halyomorpha_0
DN100627_c0_g3	0.0385329	0.182777	0.631783	0.434718	0.0259049	0.0900481	0.311621	0.193753	0.785282	0.257285	CG7991
DN100629_c0_g1	22.9088	33.2663	37.4489	25.7107	3.31387	6.74265	8.29221	1.28451	4.70541	0.562517	RtGEF
DN100630_c24_g1	0.526326	0.0452917	0	0	0.184091	0.0905835	0	0	0	0	#N/A
DN100630_c8_g1	1.79103	0.0665397	0	0	1.0774	0.133079	0	0	0.0549917	0.109983	kininogen-1-like _Halyomorpha_7.73e-48
DN100632_c0_g1	9.47632	13.9255	15.9795	15.9139	0.494172	1.86741	0.868697	1.10283	9.60595	0.964384	Uncharacterized protein _Hemiptera_0
DN100633_c1_g1	11.0186	16.2551	16.6596	22.9179	1.46553	2.47025	4.69372	1.7815	46.3656	3.81397	rdx
DN100634_c1_g1	75.5468	106.606	122.786	45.2306	11.6899	12.2662	7.99815	4.61026	15.5191	2.56132	uncharacterized protein LOC106677434 _Halyomorpha_8.15e-87
DN100635_c0_g1	0.00960693	0	0.174887	0.112127	0.0192139	0	0.18454	0.07438	5.5157	1.9429	CG10383
DN100636_c0_g1	11.0637	12.7466	14.1295	17.9285	1.05034	2.14164	0.811882	1.5312	8.53073	1.63266	UPF0536 protein C12orf66 _Lygus_1.47e-130
DN100637_c0_g1	7.89284	13.1084	15.836	18.8686	1.65163	2.14351	2.0601	1.16654	10.1163	1.27639	Nup205
DN100638_c2_g1	0	0.0186539	0.256577	25.9241	0	0.0373079	0.231038	10.1163	0.837003	0.378453	tRNA-dihydrouridine(20/20a) synthase _root_1.4e-172
DN100639_c0_g1	0.548691	0.506967	0.685531	0.865766	0.383657	0.68926	0.513322	0.209006	0.140195	0.163116	#N/A
DN100639_c0_g2	0.400976	0.401472	0.4385	0.417987	0.485588	0.527425	0.877	0.37805	0.152497	0.179723	#N/A
DN100641_c9_g1	0.074438	0.186035	0	0	0.148876	0.219337	0	0	0.066021	0.132042	60S ribosomal protein L18a _Bilateria_1.06e-53
DN100642_c1_g1	0.286485	0.403261	0.183684	0.447482	0.160708	0.254336	0.111415	0.321006	0.467608	0.272704	titin-like _Halyomorpha_2.63e-56
DN100643_c0_g1	4.86174	8.01793	10.6359	6.97287	1.84243	1.28403	2.53655	1.88034	7.80844	1.88057	putative transferase CAF17 homolog, mitochondrial _Halyomorpha_0
DN100644_c0_g2	3.3035	4.3405	5.15671	7.58153	0.696912	1.32507	2.02455	0.796402	7.18028	0.945305	Tdrd3
DN100645_c10_g1	71.6092	86.9762	88.3881	46.5302	14.4046	22.8925	21.3417	5.27161	58.4817	1.37764	very-long-chain 3-oxoacyl-CoA reductase-B _Leptinotarsa_2.25e-117
DN100648_c0_g1	2.77952	2.58869	2.81083	3.59924	0.26378	0.452806	0.350457	0.530021	4.64669	1.07901	ribonucleases P/MRP protein subunit POP1 isoform X1 _Halyomorpha_0
DN100649_c0_g1	115.496	16.8984	0	0	52.2821	28.6156	0	0	19.8744	7.13146	uncharacterized protein LOC106682335 _Halyomorpha_8.61e-66
DN100650_c0_g1	0.1203	0.152988	0.0497237	0.454276	0.068506	0.217179	0.0994475	0.0730751	1.18776	0.126723	CG32085
DN100652_c0_g1	0.00605518	0.0196555	0.043833	0.0986862	0.0121104	0.0256292	0.0702233	0.0714972	0.859761	0.274432	Tbh
DN100653_c0_g1	34.5914	45.748	51.9454	41.078	3.8157	3.81986	2.11632	3.30476	37.7784	2.82519	CG12343
DN100654_c0_g1	56.7448	89.2412	106.366	62.2018	4.39324	5.33616	9.22905	3.66236	45.6897	2.86926	IQ and AAA domain-containing protein 1-like _Nilaparvata_8.17e-148
DN100656_c0_g2	0.746496	0.065707	0.904309	0.0628743	1.4434	0.0855351	1.0808	0.125749	0.0186197	0.0306121	Plastocyanin _cellular_1.18e-78
DN100656_c0_g3	0.493118	0.291442	0.229293	0.0331632	0.900008	0.267922	0.280491	0.0663265	0.058432	0.0675767	Plastocyanin A, chloroplastic _cellular_3.11e-59
DN100657_c0_g1	41.2384	50.1348	12.4041	64.0076	8.69813	7.50119	5.65308	14.2455	369.584	14.0647	homocysteine S-methyltransferase 1-like _Halyomorpha_0
DN100658_c0_g1	20.8637	19.2344	18.6532	21.1577	5.09745	4.03833	1.73131	2.95316	21.0542	3.69386	Non3
DN100661_c13_g1	0.12626	0.136901	0.193757	0.136138	0.25252	0.273803	0.162492	0.272276	0	0	#N/A
DN100662_c0_g1	0.0450895	0	0.0424386	0.191769	0.0207857	0	0.0384779	0.0910482	10.9019	4.81042	uncharacterized protein LOC106679581 isoform X1 _Halyomorpha_0
DN100663_c3_g1	0.576196	0.54629	0.611357	0.916847	0.137447	0.403704	0.469134	0.1954	1.21092	0.146296	2-C-methyl-D-erythritol 4-phosphate cytidylyltransferase-like protein _Cimicoidea_7.79e-156
DN100663_c3_g2	2.3714	3.18909	2.64814	4.90323	0.547284	0.49269	0.403457	0.885721	13.7812	2.95069	meiosis-specific nuclear structural protein 1-like _Halyomorpha_0
DN100665_c0_g1	0	0	0	0	0	0	0	0	35.3803	13.691	#N/A
DN100666_c0_g2	11.1439	14.8906	16.3885	18.7888	2.19866	2.40555	1.68951	0.736724	10.2481	1.9552	sec1 family domain-containing protein 2-like _Halyomorpha_0
DN100667_c0_g1	4.05123	1.35789	3.82865	9.27996	4.628	2.18917	7.05037	3.21692	560.204	39.1613	putative defense protein 3 _Halyomorpha_3.62e-108
DN100667_c2_g1	0	0	0	0	0	0	0	0	0.270962	0.121197	#N/A
DN100668_c2_g1	4.35148	0.543467	0	0	1.75681	0.281294	0	0	0.0833915	0.0963823	#N/A
DN100669_c0_g1	12.833	16.9268	17.734	24.7699	1.96318	3.69716	6.8017	1.86518	8.91429	1.39417	protein lingerer isoform X3 _Halyomorpha_0
DN100670_c0_g1	24.3008	12.155	7.64566	2.94607	5.61887	2.1886	0.660153	0.324265	6.31319	1.17487	GIIIspla2
DN100673_c15_g1	0.125596	0.155822	0.26753	0.0730718	0.251192	0.181383	0.53506	0.146144	0.121361	0.140377	Cytochrome oxidase subunit 1 (Fragment) _Pancrustacea_8.46e-31
DN100673_c21_g1	0.0932097	0.270079	0.24054	0.0533845	0.186419	0.227995	0.208025	0.106769	0.136047	0.174775	Cytochrome oxidase subunit 1 (Fragment) _Pancrustacea_2.43e-38
DN100673_c7_g1	0.0095218	0	0	0	0.0190436	0	0	0	8.75913	3.00958	Aldose-1-epimerase (Fragment) _Pentatomomorpha_6.36e-116
DN100675_c0_g1	11.2474	15.3611	18.9828	13.7236	1.09622	1.3348	2.18469	1.32418	10.7074	0.618006	Factor VIII intron 22 protein _Panheteroptera_6.29e-124
DN100676_c4_g1	0	0	0	0.00674293	0	0	0	0.0134859	1.61805	0.532506	uncharacterized protein LOC106679357 _Halyomorpha_0
DN100677_c0_g1	0.659743	2.0934	1.48141	2.40133	0.414697	0.393881	0.600702	0.504221	4.94266	0.889451	Decapentaplegic BMP ligand _Neoptera_2.33e-140
DN100677_c0_g2	0.18992	0.357934	0.100949	4.53744	0.163043	0.277935	0.0617595	1.09082	2.28838	0.424678	Decapentaplegic BMP ligand _Neoptera_7.83e-130
DN100679_c0_g1	0.25551	0.257673	0.357696	0.960627	0.216218	0.204241	0.100868	0.69219	0.603817	0.209222	Leucine-zipper-like transcriptional regulator 1 _Panheteroptera_0
DN100680_c0_g1	3.93508	6.17255	7.08519	10.3874	1.5604	1.88494	2.90552	1.18938	3.67089	0.953653	AT17867p _Bilateria_6.03e-131
DN100681_c0_g1	57.4897	78.3742	87.1804	60.4213	14.1412	11.8288	8.25837	4.28466	109.68	6.33006	Ubiquitin-like protein 7 _Panheteroptera_6.03e-139
DN100682_c1_g2	0.122996	0.0133957	0.0595009	0.175882	0.118698	0.0267914	0.0042982	0.120255	0.0438046	0.0379237	#N/A
DN100685_c0_g1	16.288	2.52972	0	0	5.04442	0.879011	0	0	0.0869922	0.173984	uncharacterized protein LOC106679691 _Halyomorpha_6.42e-11
DN100686_c0_g1	1.16934	0.0196557	0.0325918	0.017903	1.1329	0.0227226	0.0217717	0.0358059	4.11999	1.88931	venom serine protease-like _Halyomorpha_0
DN100687_c0_g1	0.0221579	0.00573017	0.0408603	0.0444495	0.0443158	0.0114603	0.0231764	0.0333088	1.28842	0.120856	CG12869
DN100688_c6_g1	3.259	4.78343	5.02827	6.20233	0.540173	0.703411	0.989627	0.540941	3.23454	0.543621	Uncharacterized protein _Neoptera_7.68e-50
DN100688_c7_g1	34.4856	31.3239	33.2179	29.0819	8.54427	8.51964	6.16456	4.17459	23.2994	1.75927	NHP2
DN100689_c0_g1	0	0	0	1.6728	0	0	0	0.644833	0.0797598	0.0552696	uncharacterized protein LOC106688860 _Halyomorpha_5.79e-140
DN100690_c0_g1	0.0792481	0.0587495	0.0341473	0.300503	0.0881452	0.0848291	0.010777	0.164012	0.516711	0.221606	cep290
DN100691_c0_g1	0.756448	1.30113	1.59597	2.86076	0.188676	0.282261	0.0745297	0.604691	2.86713	0.494539	Trehalase (Fragment) _Hemiptera_0
DN100692_c0_g1	0.162436	0.29536	0.0956517	0.0937707	0.324871	0.59072	0.191303	0.120316	0	0	Calmodulin-like protein 5 _Eutheria_1.72e-88
DN100692_c0_g2	0.143321	0.0714405	0.190894	0.175258	0.0506192	0.0504596	0.287231	0.176371	0.314775	0.278166	Calmodulin-like protein 5 _Eutheria_8.44e-99
DN100693_c0_g1	5.07386	6.41237	13.0174	10.4525	1.71298	2.47149	4.59724	5.96155	266.481	8.58745	uncharacterized protein LOC106677085 _Halyomorpha_0
DN100694_c11_g1	0.895118	5.38625	14.9922	14.0556	0.37334	1.16494	3.8942	0.636786	26.5639	0.744006	Protein big brother _Neoptera_9.8e-119
DN100695_c0_g1	2.68335	4.40555	6.84098	3.49941	0.499801	1.37939	1.06229	1.02741	28.0904	8.19127	uncharacterized protein LOC106683207 _Halyomorpha_2.77e-142
DN100696_c0_g1	0	0	0.00919658	0.0381428	0	0	0.0183932	0.0762855	68.5589	29.4774	Tubulin alpha-4A chain _cellular_3.37e-180
DN100697_c13_g1	0.209145	0.350924	0.357444	0.947754	0.260547	0.269117	0.332785	0.636965	0.0992642	0.198528	#N/A
DN100698_c4_g1	0.0526002	0	0	0	0.0658479	0	0	0	36.6379	16.1514	ATPase inhibitor, putative _Neoptera_1.32e-11
DN100698_c6_g1	0	0	0	0	0	0	0	0	16.5414	5.56784	#N/A
DN100700_c0_g1	5.58961	5.25573	5.5012	8.5119	0.994813	1.90939	1.33974	1.02428	6.26367	0.818104	CG4452
DN100701_c0_g1	11.7054	18.0876	17.4117	15.2234	1.44264	1.55904	2.00345	1.20118	14.1731	0.990772	Nup107
DN100703_c0_g1	17.2626	30.5809	27.3105	11.7251	2.97418	9.1172	5.68105	1.03149	35.9721	3.62774	CG12054
DN100704_c2_g2	13.642	15.593	14.8056	15.7632	2.55241	1.71907	1.08885	2.4635	12.3643	2.28293	Uncharacterized protein _Panheteroptera_4.54e-127
DN100704_c2_g4	11.9964	17.5254	18.4766	19.8962	1.35856	1.84549	2.08837	0.914115	13.5611	1.24044	FACT complex subunit spt16 _Nilaparvata_0
DN100705_c1_g1	11.952	8.90563	8.35858	8.49083	2.822	1.60663	1.38768	1.01672	13.2941	1.61379	CG6712
DN100707_c0_g1	0.588147	0.882655	0.588331	0.345156	0.0642376	0.251339	0.0608818	0.0751697	0.524923	0.120235	probable RNA helicase armi _Halyomorpha_0
DN100710_c0_g1	7.58045	8.92106	12.0325	4.0688	2.21443	4.04271	5.61127	3.75996	5.86638	3.40186	40S ribosomal protein S4 (Fragment) _Daphnia_5.2e-97
DN100714_c0_g1	11.8266	19.0087	22.2149	28.0146	1.54854	2.57741	1.42466	3.08012	15.8099	1.78933	lysine-specific demethylase lid-like isoform X1 _Halyomorpha_0
DN100715_c0_g1	0	0	0	0	0	0	0	0	35.4951	9.49508	Eggshell protein 45 kDa _Pentatominae_1.24e-116
DN100718_c0_g1	0	0	0	0.0280176	0	0	0	0.0374282	9.17986	2.50326	uncharacterized protein LOC106686866 _Halyomorpha_0
DN100719_c0_g1	0	0	0	0	0	0	0	0	2.75576	1.21332	L-Fucosyltransferase _Neoptera_1.25e-07
DN100721_c6_g1	0	0	0.0113759	0	0	0	0.0227518	0	4.91039	2.64388	uncharacterized protein LOC106692889 _Halyomorpha_0
DN100722_c1_g1	48.0393	17.4871	2.33919	0.305905	15.3266	3.5646	1.25777	0.204595	0.8052	0.361984	Unkown protein _Pentatomomorpha_3.06e-41
DN100722_c5_g1	0.700673	0.8643	0	0	0.36521	0.696815	0	0	0.065159	0.130318	Unkown protein _Pentatomomorpha_1.16e-25
DN100723_c1_g1	12.1838	14.9762	13.8649	14.728	2.81574	4.88911	3.10571	1.77877	13.8221	1.21932	Putative zisupton xm _Hemiptera_0
DN100723_c1_g2	5.68263	6.6558	5.81251	6.46572	3.08833	3.98077	3.39576	4.03626	10.5972	1.76657	Putative zisupton xm _Hemiptera_5.03e-105
DN100724_c0_g1	11.224	14.8793	16.0437	16.1588	0.738985	0.605888	1.15521	0.642316	10.8834	0.608971	MED16
DN100725_c0_g1	0.473755	0.522636	0.641141	0.650273	0.509056	0.509083	0.708728	0.226351	0.392887	0.11935	60S ribosomal protein L19 _cellular_3.74e-137
DN100725_c0_g2	1.19258	1.31411	1.01324	0.586132	0.778758	1.09707	0.512151	0.143864	0.72546	0.432434	40S ribosomal protein S6 _Pteropus_1.49e-58
DN100726_c2_g1	6.24181	10.1465	13.1475	13.2644	0.792466	1.49375	0.451075	1.10847	12.9673	1.40998	Endophilin-B1 _Neoptera_0
DN100728_c0_g1	0.147894	0.410716	0.551831	0.770316	0.0483448	0.246043	0.279467	0.268084	0.322064	0.0564072	CG9095
DN100728_c0_g2	0.545081	0.565043	0.672847	1.04002	0.282001	0.149137	0.235241	0.0785757	0.66576	0.277116	gamma-tubulin complex component 4 _Halyomorpha_0
DN100729_c0_g1	20.2641	24.3931	24.5969	19.9782	2.45015	3.96938	1.4872	0.968316	34.3612	4.529	interferon-inducible double-stranded RNA-dependent protein kinase activator A-like isoform X1 _Halyomorpha_0
DN100731_c0_g1	1.27129	1.56433	1.66526	2.17992	0.213443	0.28404	0.49264	0.303055	1.24494	0.284379	zinc finger protein 26-like _Halyomorpha_0
DN100732_c0_g1	0	0.0100724	0	0	0	0.0201448	0	0	21.7986	7.35861	uncharacterized protein LOC106690525 isoform X1 _Halyomorpha_1.58e-172
DN100734_c3_g1	0	0	0.143177	0.973866	0	0	0.286354	0.720252	0.218017	0.228645	#N/A
DN100734_c7_g1	3.45584	3.61887	3.43646	7.57073	0.963929	1.20376	0.400516	1.4258	10.3167	1.29369	Protein fam117b-like isoform 2 (Fragment) _Triatominae_3.67e-147
DN100736_c0_g1	0.921189	0.419649	0.459267	0.437347	0.59831	0.415615	0.215422	0.122519	0.388185	0.326673	Myosin light polypeptide 6 _Gnathostomata_1.04e-108
DN100736_c0_g2	0.314103	0.467105	0.48615	0.124355	0.31844	0.797342	0.901419	0.150105	0.0338822	0.0391345	Myosin light polypeptide 6 _Gnathostomata_1.3e-104
DN100737_c0_g1	23.6598	33.7036	37.0263	29.9087	2.84007	5.33022	2.42712	1.83154	17.383	1.71829	Atg9
DN100738_c0_g1	0.292816	0.052461	0.151079	0.143719	0.201456	0.104922	0.175166	0.206652	0.072092	0.0853987	#N/A
DN100738_c1_g1	0.295152	0.272912	0.150918	0.168206	0.296704	0.214786	0.157345	0.0396112	0.0666156	0.0666531	Calmodulin _Tupaia_1.49e-104
DN100740_c0_g1	0.546048	0.70493	0.996314	2.92173	0.152916	0.224325	0.562459	0.915705	1.96343	0.386076	Synaptogyrin _Neoptera_2.63e-122
DN100741_c4_g1	4.77307	7.125	9.40563	13.2648	1.28774	1.86452	1.11166	1.50509	7.58655	1.50723	uncharacterized protein LOC106692498 _Halyomorpha_0
DN100742_c0_g1	0.0934889	0.0791782	0.207806	0.319915	0.0913722	0.0306722	0.143109	0.323183	0.331233	0.11677	neurofilament heavy polypeptide-like _Nilaparvata_1.41e-08
DN100745_c0_g1	7.02549	9.44918	14.8489	10.6139	0.809142	1.95314	2.47006	1.09855	9.80509	1.71078	ZC3H3
DN100747_c1_g1	9.1267	14.9967	12.0453	22.3004	1.96669	4.62612	3.4171	7.5974	49.8217	1.3468	hgo
DN100748_c0_g1	0	0	0	0.068004	0	0	0	0.0797716	35.2879	13.9248	#N/A
DN100750_c0_g1	8.79364	9.14417	8.68738	9.42569	3.39422	2.17185	1.11285	1.63156	8.65797	2.93584	peng
DN100750_c0_g2	0.469575	0.753644	0.848291	0.6402	0.14811	0.144206	0.0900928	0.0904502	2.77373	0.662631	elg1
DN100751_c0_g1	5.1652	6.30297	8.5925	9.57378	1.83582	0.893828	1.91124	1.24888	7.33081	1.76184	Uncharacterized protein (Fragment) _Triatominae_6.82e-138
DN100752_c0_g1	0.228172	0.797573	0.803541	1.66385	0.0606898	0.121502	0.162193	0.396053	19.5153	1.04289	Phosphate transporter _Arthropoda_0
DN100754_c0_g1	0.0102159	0.104546	0.0541467	0.580681	0.0118112	0.0289047	0.0157956	0.0976558	0.258046	0.0360206	follistatin-related protein 5-like _Arthropoda_0
DN100755_c0_g1	0.0180791	0	0	0.0103159	0.0361582	0	0	0.0206318	3.16841	1.19747	#N/A
DN100759_c0_g1	14.73	17.5462	18.7269	17.0901	5.13922	5.30545	3.61599	3.69968	23.2743	2.78966	CG12909
DN100760_c0_g1	1.11346	1.30838	1.56725	2.90125	0.380135	0.662366	0.756052	0.258987	2.16218	0.56948	histone-lysine N-methyltransferase, H3 lysine-79 specific-like _Halyomorpha_0
DN100762_c1_g1	1.24933	0.618562	0.260502	0.12195	0.52596	0.209825	0.303937	0.141223	0	0	uncharacterized protein LOC106680836 _Halyomorpha_2.3e-39
DN100763_c0_g1	0	0	0.033916	0.029238	0	0	0.067832	0.058476	28.1825	9.89459	uncharacterized protein C4orf22 homolog _Cimex_7.97e-39
DN100764_c1_g1	30.5841	28.5491	17.43	19.1124	5.40888	6.7855	4.85856	1.87569	24.3548	3.54664	slbo
DN100765_c0_g1	4.91629	8.01964	8.90544	10.7812	0.292321	2.2041	1.94373	1.21093	26.1875	8.54413	Putative mrna export factor tap/mex67 (Fragment) _Panheteroptera_0
DN100767_c1_g1	689.78	7.94462	1.65454	3.15099	266.548	3.8802	1.69389	0.841104	2.51277	2.53233	uncharacterized protein LOC106691801 _Halyomorpha_9.5e-42
DN100767_c6_g1	1.93429	0.0672835	0	0.138573	0.817861	0.134567	0	0.277145	0	0	uncharacterized protein LOC106691801 _Halyomorpha_5.73e-38
DN100769_c3_g1	8.57077	24.1155	38.2875	4.0539	1.29877	4.94539	10.6216	1.36274	0.222856	0.0716248	uncharacterized protein LOC106692576 _Halyomorpha_7.61e-49
DN100769_c4_g2	2.8843	11.2762	12.4047	1.68712	1.36505	3.59547	2.89787	1.07648	0.120969	0.241939	uncharacterized protein LOC106692576 _Halyomorpha_4.8e-54
DN100770_c0_g1	20.6155	19.432	20.6655	65.7087	1.4648	7.44542	3.86426	2.52184	73.2983	15.3709	zinc finger protein 594-like _Halyomorpha_4.55e-149
DN100770_c0_g2	0.380684	0.582461	0.683631	1.31462	0.239394	0.437221	0.210339	0.188146	1.69743	0.410556	zinc finger protein 594-like _Halyomorpha_1.06e-133
DN100771_c6_g1	0.167297	0.221657	0.324387	0.262189	0.0467826	0.0774071	0.121541	0.152205	0.0478596	0.061781	#N/A
DN100771_c7_g1	8.44651	11.0293	13.1202	18.3827	1.27019	2.66739	1.22488	2.51654	14.1927	2.08487	Trax
DN100773_c0_g1	31.4932	46.0948	62.8595	67.4395	0.978105	6.00346	3.27905	6.47106	39.8539	3.08379	Vps24
DN100774_c1_g3	42.4395	27.0016	9.57076	0.417797	10.991	6.62705	4.98032	0.693372	0.223518	0.447036	legumain-like _Halyomorpha_4.51e-45
DN100780_c0_g1	0	0	0	0	0	0	0	0	0.940016	0.47062	protein MLP1-like isoform X1 _Halyomorpha_9.14e-49
DN100782_c0_g1	5.37242	6.9371	6.23171	7.30035	0.533922	1.12366	1.34393	1.04636	7.47168	1.32129	Trf2
DN100783_c0_g1	67.3441	85.6842	42.4031	25.1985	13.1945	18.7483	10.2162	0.5513	28.3656	2.12742	ATP-binding cassette sub-family G member 1-like _Halyomorpha_0
DN100784_c7_g1	14.5362	14.2939	17.8138	13.873	0.94073	1.78655	1.99791	0.487192	10.64	1.23541	Uncharacterized protein _Triatominae_9.83e-79
DN100784_c7_g2	0.0422515	0.0168196	0.0184254	0.0439474	0.084503	0.0336392	0.0368508	0.0295292	2.48726	0.931224	Uncharacterized protein _Neoptera_9.37e-74
DN100786_c1_g1	2.40562	1.01186	2.36219	1401.07	1.03837	0.583762	1.81595	98.4495	165.167	14.9504	Uncharacterized protein _Pentatomomorpha_8.18e-08
DN100786_c1_g2	4.62767	1.67059	2.76431	2312.23	1.41058	1.0502	2.07601	227.302	233.794	29.3045	Uncharacterized protein _Pentatomomorpha_4.13e-06
DN100789_c0_g1	0.130561	0.205312	0.170302	0.477602	0.226871	0.410623	0.119542	0.476681	0.0357681	0.0264547	#N/A
DN100790_c0_g1	1.0384	2.01877	3.09077	2.15335	0.576859	0.640917	0.452079	0.409415	1.73004	0.251906	5'-nucleotidase domain-containing protein 1-like isoform X1 _Halyomorpha_0
DN100791_c1_g1	0.0655991	0	0.0844392	0.228469	0.0760837	0	0.139358	0.134552	14.0229	1.34544	#N/A
DN100791_c1_g2	0	0	0	0	0	0	0	0	64.3945	23.3659	polyadenylate-binding protein-interacting protein 2-like _Halyomorpha_3.7e-36
DN100792_c2_g2	2.01786	2.38004	2.93959	5.12695	0.420201	0.581743	1.1013	0.773753	2.73945	0.364553	zinc finger and BTB domain-containing protein 14-like isoform X1 _Halyomorpha_0
DN100793_c1_g1	14.1468	15.0288	15.2593	3.85762	5.92435	7.17391	4.86821	1.0801	9.52305	0.843981	60S ribosomal protein L18 _Arthropoda_2.94e-82
DN100795_c8_g1	0.146409	0.287915	0.0549555	0.157072	0.188905	0.338872	0.109911	0.193768	0.125412	0.158738	#N/A
DN100798_c10_g1	29.1895	41.8305	44.5444	48.9607	5.43427	3.561	5.88617	4.26471	59.0353	7.08964	Eukaryotic translation initiation factor 4 gamma 2 _Panheteroptera_0
DN100800_c0_g1	0.324177	0.0136372	0.0042897	9.30951	0.063032	0.00911473	0.0085794	4.73775	1.23715	0.437251	Uncharacterized protein _Neoptera_0
DN100804_c0_g1	0.196276	0.596844	1.78122	5.21362	0.157149	0.354472	0.5688	0.539731	2.16556	0.368566	uncharacterized protein LOC106685852 _Halyomorpha_0
DN100805_c0_g2	12.3189	15.4602	14.6879	15.0177	2.65715	2.54813	3.35731	1.75414	6.75635	0.8787	EMC8
DN100807_c0_g1	6.65031	10.9443	13.4925	9.00406	1.37747	1.41128	0.364975	0.985677	4.51729	1.01729	Uncharacterized protein _Neoptera_0
DN100808_c9_g1	1.10383	1.48286	1.77719	6.52175	0.290207	0.845825	0.5275	1.58742	6.73187	0.858657	Single stranded-binding protein c31A _Operophtera_8.01e-24
DN100809_c5_g2	18.4397	32.5167	31.8108	32.3587	3.31591	5.70335	3.78503	3.60036	7.45902	1.52235	Unkown protein _Pentatomomorpha_6.35e-173
DN100811_c0_g1	5.25195	7.53474	9.55561	10.9963	1.01774	0.515417	0.818429	1.50389	13.0527	2.26031	BRCA1-associated RING domain protein 1-like isoform X1 _Halyomorpha_0
DN100812_c0_g1	0.0110991	0.379628	9.2284	6.39907	0.0221982	0.441165	2.53383	1.96567	3.54488	0.976547	putative pre-mRNA-splicing factor ATP-dependent RNA helicase DHX16 _Halyomorpha_2.29e-167
DN100814_c3_g1	0.00842855	0	0.0097879	0.0325175	0.0168571	0	0.0195758	0.0273478	7.7398	0.419273	spab
DN100817_c1_g1	0.156759	0.0678496	0.0701816	0.0483199	0.0456317	0.0771132	0.0384521	0.024032	0.229116	0.0775017	uncharacterized protein LOC110384548 _Helicoverpa_2e-26
DN100818_c0_g1	24.9396	35.908	39.4897	61.1241	9.62365	6.6328	10.4946	4.88576	22.571	3.311	Clathrin heavy chain 1 _Bilateria_0
DN100819_c7_g1	15.7856	25.9161	27.5689	9.47159	5.59229	4.10219	9.36146	1.87044	7.94909	2.26958	Thioredoxin _Eukaryota_3.94e-29
DN100821_c0_g1	3.35593	10.2911	13.4224	8.31983	1.53165	1.71781	5.88653	1.48898	2.82925	1.37936	uncharacterized protein LOC106687821 isoform X1 _Panheteroptera_4.98e-39
DN100823_c12_g1	56.2705	76.8396	86.2098	107.708	10.762	3.17523	3.83025	4.50991	50.8921	3.00856	Grasp65
DN100824_c0_g1	0.352808	0.495773	0.502455	2.77598	0.167808	0.166407	0.195343	1.03572	5.92628	0.475079	Carboxyl-terminal PDZ ligand of neuronal nitric oxide synthase protein _Neoptera_0
DN100825_c1_g1	23.4672	33.703	34.74	33.8648	1.46686	5.38421	4.49457	3.95531	74.747	7.53886	CG4538
DN100826_c0_g1	2.5721	4.72774	5.70226	4.17088	0.502048	0.67848	1.54362	0.276551	7.15296	0.548991	uncharacterized protein LOC106684543 _Halyomorpha_0
DN100828_c0_g1	0.282155	0.488403	0.746338	1.31603	0.089014	0.188744	0.733518	0.416079	3.99118	0.656464	Smyd4
DN100828_c0_g3	0.301855	0.461067	1.98575	0.949406	0.0796198	0.0184268	0.378885	0.399797	2.74234	1.09623	high affinity choline transporter 1-like _Halyomorpha_0
DN100828_c0_g4	21.0372	36.7235	38.5461	20.5648	2.33795	4.52609	4.34182	2.31862	20.9805	1.47894	WD repeat-containing protein 48-like _Papilio_0
DN100828_c0_g7	4.04284	6.0809	5.84772	11.3517	0.539915	1.81469	2.24543	0.939512	5.06258	0.586711	Liprin
DN100830_c1_g1	5.77023	11.2011	9.40245	1.67829	1.95504	2.15425	3.60052	0.874263	0	0	aminopeptidase N-like _Halyomorpha_6.16e-85
DN100831_c0_g1	7.9583	0.151415	0.0292939	0.108898	1.87621	0.118009	0.0338897	0.0761907	0.351999	0.0548401	5
DN100832_c8_g1	9.01988	11.6039	13.6185	16.7235	0.813807	1.77534	0.818513	2.91072	11.6474	0.563197	CG10948
DN100837_c0_g1	0	0.00424508	0	0.0314592	0	0.00849015	0	0.019665	1.30033	0.317158	armadillo repeat-containing protein 3 _Halyomorpha_0
DN100838_c0_g1	0.369381	0.219056	0.81032	0.167465	0.668112	0.300435	1.01814	0.110127	0.314975	0.304928	PSI-D1 _cellular_4.74e-124
DN100840_c4_g3	26.178	1.22861	0.321642	3.73746	2.72404	1.01563	0.176104	1.38985	14.6782	3.02209	CapaR
DN100840_c4_g4	0.161686	0.0690712	0.110972	0.601727	0.0909335	0.0375319	0.0703733	0.0773982	0.30089	0.136291	uncharacterized protein LOC106691424 _Halyomorpha_2.45e-41
DN100840_c4_g6	1.2659	2.25309	3.67306	2.14095	0.497648	0.630752	1.20049	0.182552	6.89399	0.722198	Uncharacterized protein _Opisthokonta_8.59e-133
DN100842_c10_g1	0.261055	0.39126	0.629571	47.4307	0.124156	0.116196	0.33536	12.561	13.6679	1.81042	Acetyl-coenzyme A synthetase (Fragment) _Neoptera_0
DN100842_c10_g2	0	0	0.0210116	0.0172821	0	0	0.0420232	0.0345642	0.903991	0.152682	putative ankyrin repeat protein RF_0381 _Halyomorpha_1.49e-13
DN100842_c10_g3	0	0.0558173	1.84203	0.939572	0	0.0379274	0.964426	0.303609	0.0978312	0.083831	putative ankyrin repeat protein RF_0381 _Halyomorpha_1.69e-15
DN100842_c9_g1	1.11784	1.13419	1.5212	2.84162	0.128464	0.526981	0.902389	0.314014	1.13549	0.26043	homer
DN100845_c0_g1	0	0	0	0	0	0	0	0	1.49507	0.877269	uncharacterized protein LOC106682600 isoform X1 _Halyomorpha_1.05e-129
DN100848_c6_g1	0.158059	0.270958	0.161562	0.079779	0.178999	0.316597	0.226577	0.0777934	0.0719506	0.0869249	Set
DN100852_c4_g1	9.88355	15.4273	13.8697	16.4651	1.94724	3.92527	3.654	1.31016	17.575	4.65644	CG9135
DN100855_c0_g1	0.122395	0.187409	0.388455	0.0251185	0.123384	0.242353	0.487783	0.0189914	0.0984985	0.0792147	Delta(24)-sterol reductase _Eukaryota_0
DN100856_c1_g2	7.38639	10.1492	12.614	27.7992	0.322495	2.71474	4.68295	0.954934	5.43775	1.06465	Uncharacterized protein (Fragment) _Triatominae_0
DN100858_c0_g1	0.0140451	0	0.0321388	1.53515	0.016306	0	0.0458332	0.446069	9.22413	0.767082	MFS-type transporter SLC18B1-like _Nilaparvata_0
DN100859_c0_g1	3.81662	3.55662	4.01567	0.466655	2.92506	1.45037	2.48691	0.556281	0.113958	0.13457	uncharacterized protein LOC106685946 _Halyomorpha_4.07e-55
DN100869_c0_g1	5.94729	7.36073	10.2235	8.56388	1.80175	0.351173	1.68501	0.979903	10.9362	1.34813	tctex1 domain-containing protein 2-like _Halyomorpha_2.93e-94
DN100871_c0_g2	0	0	0.0147263	0	0	0	0.0294527	0	0.305495	0.228362	uncharacterized protein LOC106662385 _Cimex_1.52e-103
DN100872_c0_g1	11.1658	4.06029	1.22817	0.231031	6.99214	3.43016	1.52943	0.18135	1.65192	0.335479	androgen-dependent TFPI-regulating protein-like _Halyomorpha_8.35e-99
DN100873_c0_g1	0	0	0	0	0	0	0	0	23.0792	16.7409	Uncharacterized protein _Drosophila_2.97e-46
DN100877_c1_g2	0.054048	0.0907155	0.0475657	0.262885	0.108096	0.181431	0.0951315	0.303533	0.451083	0.500533	uncharacterized protein LOC106691662 _Halyomorpha_6.14e-58
DN100878_c0_g1	7.02523	10.6845	11.9118	9.68052	0.615121	0.767412	1.31373	0.749279	14.6398	0.442313	Aladin
DN100879_c0_g1	0.0389159	0.0529617	0.115564	0.479129	0.0240073	0.0618626	0.0456307	0.0599099	1.22069	0.103541	uncharacterized protein LOC106691213 isoform X1 _Halyomorpha_2.76e-09
DN100881_c0_g1	8.94911	12.4316	19.1335	20.6252	3.89502	2.06686	1.89001	2.50955	11.7432	2.09778	CNPYb
DN100882_c10_g1	0.0525005	0.0404985	0.189771	0.353841	0.0771788	0.0270716	0.157683	0.15783	0.0606971	0.0766915	Putative rna-directed dna polymerase from mobile element jockey-like protein (Fragment) _Triatominae_4.89e-53
DN100884_c0_g1	24.0124	35.2496	47.5349	42.7605	4.43039	5.12468	10.5983	6.38577	46.5401	2.90098	CSN6
DN100885_c1_g1	0.0819454	0.214879	0.096411	0.0931791	0.0639946	0.138235	0.0731631	0.0670602	0.278151	0.43328	Myosin regulatory light chain 12B _Bilateria_4.81e-123
DN100885_c1_g2	0.425016	0.306822	0.16575	0.101874	0.33554	0.357538	0.287997	0.0802061	0.0807116	0.161423	Uncharacterized protein _Amniota_5.34e-122
DN100885_c1_g3	0.208942	0.0870889	0.277415	0.129019	0.177853	0.115193	0.272143	0.0446563	0	0	Myosin regulatory light chain 12B _Bilateria_2.09e-122
DN100885_c1_g4	0.399894	0.0897505	0.162171	0.0727967	0.387614	0.179501	0.324343	0.145593	0.11696	0.23392	Myosin regulatory light polypeptide 9 _Bilateria_2.05e-114
DN100887_c3_g1	0.172428	0.247122	0.072028	0.261404	0.284081	0.494244	0.144056	0.423677	4.8929	0.407557	#N/A
DN100887_c4_g2	0	0.0535643	0.0257068	0.0667915	0	0.0828039	0.0514135	0.0936238	4.86994	1.33729	uncharacterized protein LOC106689734 _Halyomorpha_0
DN100888_c1_g1	24.945	37.7292	29.0826	0.947136	9.6142	10.0479	7.04394	0.998211	0.630718	0.494201	uncharacterized protein LOC106689937 _Halyomorpha_3.42e-58
DN100889_c0_g1	3.11528	4.86521	2.96719	1.2651	0.695465	1.79371	1.35292	0.238641	2.60751	0.861915	Ribosomal protein L4 (Fragment) _Holometabola_4.54e-56
DN100890_c5_g1	1.44753	1.58828	1.52635	3.26694	0.276381	0.354846	0.531818	0.514161	1.59163	0.627175	aurora kinase _Halyomorpha_0
DN100891_c0_g1	0.139275	0.067835	0.1479	0.191408	0.103855	0.13567	0.176722	0.108206	0.0362297	0.0314282	Annexin A1 _Gnathostomata_0
DN100891_c1_g1	0.185454	0.197048	0.194117	0.152202	0.226224	0.114836	0.0876518	0.0528331	0.221163	0.309189	Annexin A1 _Gnathostomata_0
DN100893_c0_g1	6.52547	9.26822	9.15415	12.2468	1.23224	1.78645	0.635769	1.47737	9.05832	2.56999	CG5626
DN100896_c5_g1	5.53221	7.38451	8.75337	12.5175	0.60481	1.37927	1.90103	0.456473	5.00204	0.743039	Hyccin
DN100897_c0_g1	0.20182	0.269959	0.217886	0.101645	0.110101	0.300412	0.147629	0.14127	0.13221	0.0969165	Phosphoglycerate kinase 1 _cellular_0
DN100899_c1_g1	2.75855	3.57938	4.28158	4.15448	0.211083	0.983215	0.834409	0.551587	19.2093	6.63263	CysRS
DN100899_c2_g1	0.420016	0.121664	0.35256	0.343835	0.139595	0.114652	0.201823	0.431219	0.153192	0.306385	nucleic-acid-binding protein from mobile element jockey-like _Halyomorpha_2.47e-39
DN100899_c2_g5	0	0.103716	0.104369	1.55549	0	0.207431	0.208737	0.257542	0.0150101	0.0300201	#N/A
DN100902_c0_g2	0	0	0	0	0	0	0	0	3.15808	1.21534	phosphatidylinositol transfer protein alpha isoform-like _Halyomorpha_2.05e-78
DN100903_c0_g1	2.92143	3.84138	4.48787	4.56783	0.880379	0.795597	0.624623	0.824204	3.61892	0.713966	CG1575
DN100904_c13_g1	0.0647478	0	0.161344	0.0650248	0.129496	0	0.187862	0.13005	1.00856	0.271625	#N/A
DN100906_c0_g1	5.56121	9.15928	10.0404	10.0642	1.17186	1.50424	1.26633	0.587039	7.28756	1.14452	Uncharacterized protein (Fragment) _Triatominae_0
DN100907_c0_g1	6.45973	18.2205	18.5683	2.17587	1.13598	8.90571	3.61903	0.701432	0.17072	0.293341	aminopeptidase N-like _Halyomorpha_6e-66
DN100909_c0_g1	0.00840457	0	0.0139814	0.00411515	0.00975367	0	0.0279628	0.0082303	2.7584	1.24159	GPI ethanolamine phosphate transferase 1-like isoform X1 _Cimex_2.94e-27
DN100911_c0_g2	14.5155	20.3537	24.203	19.7587	1.6155	1.11049	3.27673	1.48018	16.9227	0.24478	Adenylyltransferase and sulfurtransferase MOCS3 _Ecdysozoa_4.81e-167
DN100913_c0_g1	1.75296	0.827348	1.63592	0.0999007	2.44473	0.380644	2.41392	0.0752752	0.364037	0.30364	Chlorophyll a-b binding protein CP29.2, chloroplastic _cellular_2.18e-170
DN100913_c0_g2	0.621742	0.146792	0.709428	0.210985	1.22082	0.197658	1.01035	0.178749	0.0110368	0.0220736	Chlorophyll a-b binding protein CP29.2, chloroplastic _cellular_3.31e-170
DN100914_c0_g1	4.91387	8.41487	11.2093	14.6961	0.76088	2.49934	3.24634	2.81073	12.548	2.47269	Protein phosphatase Slingshot _Lygus_1.5e-116
DN100915_c5_g1	0	0.0447828	0.0264747	0.0502758	0	0.0895655	0.0529495	0.0710539	4.22102	0.842538	#N/A
DN100915_c6_g1	53.8721	73.8539	75.6906	89.9482	1.71776	9.58267	12.071	8.54266	62.0236	4.99218	BAG domain-containing protein Samui isoform X1 _Halyomorpha_0
DN100917_c0_g1	0.534373	0.062219	0.524512	1.03476	0.313366	0.0197311	0.114373	0.751026	0.588742	0.190031	cardioacceleratory peptide receptor-like isoform X1 _Polyphaga_1.29e-151
DN100917_c0_g2	0.0992732	0.145518	0.26571	0.562182	0.12231	0.203705	0.202815	0.497023	0.247014	0.100955	Cardioacceleratory peptide receptor-like _Tropilaelaps_3.56e-10
DN100920_c0_g1	3.24274	6.72652	5.64017	21.8079	1.44808	2.59256	1.0143	6.9705	84.895	5.61624	Flavin-containing monooxygenase _Neoptera_0
DN100921_c0_g1	0.0124725	0.0152283	0.0139627	0.0222361	0.024945	0.0304567	0.0279254	0.0444722	54.9471	17.9176	uncharacterized protein LOC106685835 isoform X1 _Halyomorpha_9.4e-84
DN100922_c0_g1	1.04062	1.06407	0.749585	0.535872	0.611867	0.956961	0.363843	0.25698	0.483407	0.290206	60S ribosomal protein L10a _Eukaryota_1.36e-159
DN100922_c1_g1	2.21189e-09	0.799168	0.8795	0	2.67899e-09	1.59834	1.759	0	0.59207	1.18414	60S ribosomal protein L10a _Eukaryota_1.63e-151
DN100924_c1_g1	0.826703	1.2583	1.5435	1.79441	0.231648	0.439142	0.456894	0.187006	19.0737	3.89002	Klp3A
DN100924_c1_g2	0.254279	0	0	0.12697	0.423494	0	0	0.253941	0	0	Obg-like ATPase 1 _Eukaryota_4.66e-69
DN100926_c0_g1	9.7706	18.1382	22.6625	15.3565	2.96347	1.40163	1.75943	1.88519	14.1231	1.65798	Opa1
DN100927_c0_g1	4.28571	7.32824	5.72276	3.06906	1.58104	0.80813	1.14471	1.42126	4.96466	3.09987	SFRICE_011950 _Spodoptera_1.95e-28
DN100928_c0_g1	14.0299	16.3665	18.7215	23.2532	1.86816	2.05221	0.41958	2.41154	15.6545	3.65455	steroid receptor RNA activator 1-like _Halyomorpha_3.3e-110
DN100929_c5_g1	0.0885118	0.254793	0.0538163	0.609871	0.102295	0.247311	0.107633	0.585461	6.46998	0.853478	ankyrin-1-like _Halyomorpha_8.35e-43
DN100929_c5_g2	0.329925	0.57814	0.487371	2.87095	0.218891	0.582004	0.193305	0.699598	11.0328	1.8135	ankyrin-1-like _Halyomorpha_1.93e-89
DN100930_c1_g1	14.8163	24.0586	28.109	51.7245	4.43863	5.40479	3.01875	4.85938	25.9166	7.77448	Uncharacterized protein (Fragment) _Triatominae_0
DN100931_c0_g1	0	0.113209	0.648227	2.82534	0	0.119408	0.177419	0.501395	2.67134	0.371435	uncharacterized protein LOC106663791 isoform X1 _Cimex_8.81e-104
DN100932_c0_g1	0.15295	0.0705766	0.0589865	4.32683	0.151095	0.0962059	0.0493126	2.20629	18.0294	2.16987	facilitated trehalose transporter Tret1-like _Halyomorpha_0
DN100933_c4_g1	1.9986	2.60343	2.75336	4.6292	0.561305	0.377259	1.07207	0.51398	1.88356	0.298094	histone-arginine methyltransferase CARMER _Onthophagus_0
DN100933_c4_g3	2.25088	3.6159	4.42058	4.58857	0.375125	0.787989	1.27396	0.298985	4.23578	0.430417	Uncharacterized protein _Bilateria_0
DN100935_c4_g1	136.436	31.1494	0.202487	0.200925	74.3357	23.37	0.265791	0.264029	0.543491	0.65826	Uncharacterized protein (Fragment) _Eumetazoa_9.44e-27
DN100935_c8_g1	0	0.0613225	0.0661725	0.0588453	0	0.122645	0.132345	0.117691	0.050031	0.100062	#N/A
DN100936_c0_g1	0.00234562	0	0.0061553	0.2712	0.00469124	0	0.0123106	0.16393	0.626143	0.218886	CG15080
DN100937_c0_g1	6.54849	9.75487	9.13988	9.90472	0.859125	2.56145	2.69085	0.774377	5.42285	0.606341	Zinc finger protein 879 _Panheteroptera_0
DN100938_c0_g1	23.0793	32.5469	42.8189	34.0761	3.72345	5.80043	6.91469	1.91736	26.6228	2.68903	Eaf6
DN100939_c0_g2	0	0	0	0	0	0	0	0	18.8968	9.05325	#N/A
DN100942_c1_g1	0.096524	0	0.11336	0.064827	0.121922	0	0.140252	0.0750686	0.169364	0.144632	Bromodomain-containing protein 2 _Chordata_3.13e-114
DN100942_c2_g1	0.11783	0.0671063	0.118614	0	0.137345	0.134213	0.237228	0	0.0925567	0.185113	bromodomain-containing protein 2 isoform X5 _Euteleostomi_1.97e-69
DN100942_c2_g2	0.0529944	0.0929849	0.0749383	0.0819712	0.0413114	0.099994	0.0881288	0.0299965	0.0633648	0.0361422	Bromodomain-containing protein 2 _Chordata_0
DN100943_c1_g2	43.534	73.1789	93.1943	73.6316	2.08807	13.0187	6.68943	6.10479	35.7026	3.28077	lute
DN100943_c1_g5	7.86723	10.9319	15.3457	11.024	1.02422	1.62603	2.74402	1.82484	14.1318	1.84308	Uncharacterized protein, isoform A _Bilateria_2.53e-138
DN100944_c2_g1	0	0	0	0	0	0	0	0	18.2737	6.7502	uncharacterized protein LOC106682756 _Halyomorpha_4.84e-13
DN100945_c0_g1	0	0	0	0	0	0	0	0	1.87001	1.19706	pericentrin-like _Halyomorpha_2.62e-36
DN100946_c5_g1	0.0351668	0.046011	0.0153064	6.69002	0.0237814	0.0553345	0.0306128	4.85033	71.385	9.8449	protein takeout-like _Halyomorpha_2.14e-100
DN100949_c0_g2	0.691116	0.55489	0.393807	0.267259	0.509348	0.487742	0.491357	0.176766	0.289076	0.373568	Eukaryotic initiation factor 4A-I (Fragment) _Amniota_0
DN100950_c0_g1	0.0134071	0	0	0.159532	0.0268143	0	0	0.0921178	4.43132	0.795758	putative sodium/calcium exchanger 7 _Halyomorpha_0
DN100951_c8_g1	15.6113	19.2607	22.4734	22.459	1.68443	1.92129	1.91661	0.899472	17.1691	0.411847	Wwox
DN100953_c9_g3	13.3792	16.8403	21.7893	23.0475	2.39576	1.34603	1.53613	1.4275	17.442	2.44095	LOW QUALITY PROTEIN: RNA-binding protein 25-like _Neoptera_4e-125
DN100956_c0_g1	3.03823	3.07276	3.00602	7.72859	0.529316	1.4598	1.55709	1.61818	4.02046	0.329184	serine/threonine-protein kinase SIK3-like isoform X2 _Cimex_0
DN100957_c10_g1	12.3362	15.6135	15.3983	8.04857	2.31202	3.78298	3.45959	1.24646	10.1155	1.28903	Ribosomal protein S3e (Fragment) _Bilateria_2.33e-53
DN100958_c5_g1	0	0	0.0132881	0.0337588	0	0	0.0265762	0.054989	0.441264	0.16651	Putative endonuclease-reverse transcriptase (Fragment) _Panstrongylus_1.01e-17
DN100961_c0_g1	0.723247	4.12118	22.6977	14.8862	0.439419	1.6752	8.03421	4.27442	2.88498	0.998515	uncharacterized protein LOC106677188 _Halyomorpha_6.83e-40
DN100963_c8_g1	0	0.00654325	0.0451327	0.0985337	0	0.0130865	0.0739616	0.0723874	14.2191	3.90126	fibronectin type 3 and ankyrin repeat domains protein 1-like isoform X1 _Halyomorpha_0
DN100963_c8_g2	1.06669	2.24397	6.39132	17.5348	0.296139	0.953191	2.42524	4.18598	2.50581	0.597181	myosin heavy chain, embryonic smooth muscle isoform-like _Halyomorpha_0
DN100964_c7_g1	8.40556	9.72949	11.1147	11.119	1.51455	1.98613	1.37839	1.17098	4.76977	0.794864	msl
DN100964_c8_g1	8.10469	14.1606	13.4376	22.3923	1.24149	2.38473	1.65573	3.71108	14.7947	2.3308	Ribonucleoside-diphosphate reductase subunit M2 _Eukaryota_0
DN100966_c0_g1	0.319186	1.30768	0.459627	0.236245	0.2289	0.531619	0.324383	0.0879863	0.20675	0.338474	Putative reverse transcriptase (Fragment) _Triatoma_7.14e-87
DN100967_c0_g1	1.24881	1.92094	0.936523	1.40645	1.02748	1.65302	0.760897	0.787833	0.578657	0.145595	Uncharacterized protein (Fragment) _Photinus_7.26e-13
DN100969_c1_g1	8.95174	0	0	0.743913	0.077241	0	0	0.444373	0.279481	0.338909	uncharacterized protein LOC106687435 _Halyomorpha_1.17e-50
DN100970_c7_g1	16.8044	30.5472	40.5487	58.5233	1.80153	5.16082	7.0424	14.9887	18.5186	2.73406	lipopolysaccharide-induced tumor necrosis factor-alpha factor homolog isoform X1 _Halyomorpha_7.91e-60
DN100972_c0_g1	1.52279	0.203508	0.554498	16.3752	0.307494	0.0723827	0.519843	6.14308	71.5383	7.29215	uncharacterized protein LOC106677624 _Halyomorpha_0
DN100974_c15_g1	0.0363542	0.286283	0.014029	0	0.0466496	0.120869	0.028058	0	15.3399	1.47459	uncharacterized protein LOC106686601 _Halyomorpha_0
DN100974_c15_g2	0	0	0.0364335	0.0329905	0	0	0.072867	0.065981	4.45965	1.55858	uncharacterized protein LOC106686601 _Halyomorpha_1.11e-45
DN100975_c1_g1	4.53621	8.3136	6.34217	0.900917	3.17161	5.05697	2.7674	0.691103	1.42022	0.846278	Uncharacterized protein _Neoptera_2.03e-56
DN100977_c0_g1	5.37393	8.73359	11.7838	9.75366	1.31203	2.34705	2.40904	1.49909	5.12104	1.04642	uncharacterized protein LOC106692496 _Halyomorpha_4.98e-109
DN100978_c10_g1	23843.3	2314.34	63.0424	58.4057	2937.06	649.632	117.706	15.1891	258.803	68.2864	uncharacterized protein LOC106679691 _Halyomorpha_1.97e-18
DN100978_c11_g1	0.77803	0.187205	0	0	0.422566	0.28077	0	0	0.028266	0.056532	#N/A
DN100978_c22_g1	0.60655	0.0770828	0	0	0.546921	0.154166	0	0	0	0	#N/A
DN100981_c0_g1	4.59181	1.31998	1.278	1.12159	1.48276	0.437147	0.778764	0.395452	3.33989	0.801865	Pde9
DN100982_c5_g1	31.2031	44.2002	56.9691	88.2896	3.0203	6.64966	18.5236	6.86231	21.489	2.22129	Uncharacterized protein (Fragment) _Triatominae_3.55e-35
DN100983_c0_g1	29.8166	41.1815	44.93	40.9136	4.80205	7.98473	8.90065	3.1982	32.528	3.54978	uncharacterized protein LOC106692174 _Halyomorpha_7.42e-177
DN100983_c0_g2	24.6069	39.2736	45.6925	36.3716	5.47003	3.77006	2.67506	3.97672	32.3569	2.58161	uncharacterized protein LOC106692174 _Halyomorpha_0
DN100983_c1_g1	24.9897	38.1086	43.5987	46.799	2.67551	8.14605	5.89443	3.76713	21.2871	1.35047	TfIIA
DN100984_c4_g1	0.365404	1.96838	9.64056	4.8721	0.231064	0.563962	3.64692	0.625211	27.5589	0.861341	putative mediator of RNA polymerase II transcription subunit 26 _Halyomorpha_4.19e-93
DN100986_c0_g1	1.9437	2.7901	3.59043	5.606	0.439789	0.346422	0.934527	1.25368	5.0031	0.935937	Hus1
DN100987_c0_g2	0	0.0292666	0.0158205	0.0457573	0	0.0338563	0.0316411	0.04063	4.78139	2.4354	uncharacterized protein LOC106685602 _Halyomorpha_2.08e-74
DN100988_c0_g4	0.0595714	0	0.0514728	0.296934	0.00417943	0	0.0685501	0.166668	3.82181	1.29278	Uncharacterized protein _Panheteroptera_1.54e-90
DN100989_c0_g1	0.0639048	0.289896	1.12308	2.69583	0.0538534	0.151096	0.676685	0.415756	11.07	0.31451	Uncharacterized protein _Hexapoda_0
DN100994_c7_g1	0.53344	0.70975	0.645544	0	0.331649	0.477919	0.789464	0	0	0	uncharacterized protein LOC106685504 _Halyomorpha_3.65e-14
DN100994_c8_g1	0.855036	1.73939	1.05642	0	0.748492	0.383913	0.995414	0	0	0	uncharacterized protein LOC106685499 _Halyomorpha_2.42e-07
DN100994_c9_g1	0.697292	0.350805	0.679063	0	0.571004	0.10336	0.486394	0	0	0	aggrecan core protein-like _Halyomorpha_4.72e-09
DN100996_c1_g1	634.798	265.205	34.1707	6.32877	408.198	165.622	25.4993	2.2802	5.19363	1.35673	chitinase 4-like _Halyomorpha_1.15e-87
DN100996_c2_g1	8.10227	0.0606184	3.07182	8.66835	8.55604	0.0960905	6.12744	1.60426	18.712	4.64742	Putative serine hydrolase (Fragment) _Triatominae_2.75e-104
DN100997_c0_g1	0.357	0.310798	0.232201	0.334793	0.251011	0.230151	0.165251	0.0695081	0.0931427	0.0280151	Histone H3.3 _Eukaryota_1.05e-93
DN100999_c1_g1	0	0	0	0.013793	0	0	0	0.018263	2.76021	1.15872	#N/A
DN101000_c0_g1	0	0.0150973	0.0944927	0.436131	0	0.0301946	0.0837265	0.243933	339.618	42.1622	uncharacterized protein LOC106690438 _Halyomorpha_2.19e-64
DN101002_c0_g1	44.9439	58.1574	63.4257	55.4335	13.9757	10.3468	17.6381	10.5765	34.3648	3.07294	nucleolin-like isoform X1 _Halyomorpha_2.95e-178
DN101003_c11_g1	0	0	0	0.00604423	0	0	0	0.0120885	0.493007	0.182999	Orco
DN101005_c0_g1	3.26696	4.71868	4.8862	7.07084	0.611253	1.35947	0.766246	0.452355	4.49121	0.899982	protein PF14_0175-like _Halyomorpha_0
DN101006_c3_g1	0.0784626	0.10342	0.26159	0.0566191	0.0548563	0.120092	0.500145	0.0572275	12.46	0.678021	Uncharacterized protein _Holometabola_1.2e-94
DN101006_c3_g3	0.169959	0	0	0	0.200989	0	0	0	10.881	4.11455	Uncharacterized protein (Fragment) _Pancrustacea_3e-33
DN101007_c5_g2	0.204683	0.378443	0.144379	0.58694	0.114286	0.239007	0.165151	0.465208	0.0545764	0.0459967	uncharacterized protein LOC111044218 _Nilaparvata_9.82e-35
DN101007_c5_g3	0.819469	0.713167	0.279454	0.352199	0.582957	0.539508	0.210577	0.2825	0.340539	0.252999	Uncharacterized protein _Homalodisca_2.9e-12
DN101008_c1_g2	33.4446	77.2077	159.451	78.4467	8.36008	8.7006	32.6507	20.6564	7.63385	2.52867	venom carboxylesterase-6-like _Halyomorpha_3.05e-40
DN101008_c1_g3	1.02801	1.66409	3.70415	1.12179	0.690214	0.308598	1.69953	0.316744	0.118473	0.10209	venom carboxylesterase-6-like _Halyomorpha_1.47e-56
DN101010_c12_g1	10.9521	15.6445	14.7121	19.8687	3.18559	2.87293	2.87733	0.963074	14.3675	4.01925	uncharacterized protein LOC106685346 _Halyomorpha_1.6e-88
DN101011_c0_g1	3.30837	3.47394	7.64187	10.0095	0.691899	0.536499	0.897481	0.995106	40.5395	3.30873	Amidophosphoribosyltransferase _Holometabola_0
DN101012_c1_g1	13.2811	18.262	18.7106	18.7472	0.848493	2.96571	1.76699	2.17332	11.3669	1.08139	uncharacterized protein LOC106685274 _Halyomorpha_4.12e-116
DN101013_c7_g1	0.0983671	0.137927	0.129045	0.196977	0.113685	0.116741	0.170449	0.0906755	0.254016	0.367623	Prostaglandin E synthase 3 _Tetrapoda_3.71e-114
DN101013_c8_g2	42.6338	50.3711	63.779	50.5681	7.5377	7.83386	6.1207	4.34712	30.7118	5.38739	Gamma-glutamylcyclotransferase _Danaus_2.63e-80
DN101013_c9_g1	0.268708	0.365898	0.176787	0.468474	0.192932	0.163253	0.265945	0.181838	1.83559	0.411541	Uncharacterized protein (Fragment) _Ecdysozoa_0
DN101014_c11_g1	2.58888	3.3509	3.64338	4.73483	0.332642	0.14747	1.15981	1.01523	2.83209	0.592838	Kelch-like protein 1 _Bilateria_0
DN101018_c7_g3	0.0089054	0.715393	69.5661	0.251469	0.0178108	0.384551	9.90805	0.110093	0.0857777	0.038443	odorant receptor 85b-like _Halyomorpha_0
DN101019_c1_g1	51.8216	19.7818	5.51437	4.88193	18.2393	8.426	2.37025	1.71588	0.162222	0.303634	cathepsin B-like isoform X1 _Panheteroptera_2.59e-43
DN101020_c0_g1	0	0	0.128978	0.053887	0	0	0.181674	0.0622313	0.111844	0.11345	Tubulin beta chain _Eukaryota_4.61e-99
DN101020_c4_g1	0.400177	0.286917	0.440789	0.291599	0.190826	0.403329	0.580205	0.210137	0.973371	0.491824	Tubulin beta chain _Eukaryota_2.09e-75
DN101021_c0_g1	2.01708	2.53996	2.59008	4.02475	0.298083	0.602715	0.620765	0.279919	8.01503	1.2866	Pdp
DN101022_c0_g1	5.10009	5.37873	5.57065	8.35617	1.08639	1.27064	1.41747	1.3081	12.6811	1.95049	ICA69
DN101024_c2_g1	7.35039	4.43377	5.09293	2.80354	4.70271	2.33593	2.15577	2.27954	5.21511	2.98545	Uncharacterized protein _Neoptera_9.47e-35
DN101025_c2_g1	0.137623	0.434202	2.10535	1.1522	0.0983018	0.274583	0.723497	0.319743	1.18332	0.147491	uncharacterized protein LOC106693000 _Halyomorpha_3.26e-84
DN101025_c2_g2	5.14266	5.2025	8.96376	7.61698	0.570794	0.863596	3.22557	1.37641	5.43689	0.691255	uncharacterized protein LOC106693000 _Halyomorpha_3.53e-84
DN101025_c2_g3	0	0	0	0.0439322	0	0	0	0.0878645	0.885696	0.274195	uncharacterized protein LOC106693000 _Halyomorpha_2.48e-50
DN101025_c2_g5	0.478179	0.542358	2.8654	10.1009	0.253222	0.425934	1.21142	3.70223	12.3836	0.993684	uncharacterized protein LOC106693000 _Halyomorpha_1.36e-83
DN101026_c7_g2	0.049508	0.0923547	0.0516655	0.217385	0.099016	0.10677	0.103331	0.0707625	0	0	LIM homeobox transcription factor 1-alpha-like _Nilaparvata_8.02e-41
DN101027_c0_g1	21.3098	0.0596537	0	0.014864	12.2435	0.119307	0	0.0297279	59.4977	32.0375	spidroin-1-like isoform X1 _Halyomorpha_5.87e-21
DN101029_c0_g1	0	0	0	0	0	0	0	0	2.62809	1.0453	uncharacterized protein LOC106682220 _Halyomorpha_1.22e-166
DN101030_c1_g1	29.5755	42.1612	52.4231	47.0447	3.3138	4.34724	2.33965	3.3702	23.1793	1.5451	Nmnat
DN101032_c0_g1	31.1436	28.2891	25.86	24.972	6.34104	6.08238	3.54765	2.34521	22.2917	3.09637	CG4364
DN101033_c0_g1	465.216	0	53.0589	0.219777	579.294	0	105.976	0.322387	962.711	182.554	#N/A
DN101034_c1_g1	142.978	288.874	342.104	62.3366	39.0654	103.511	123.702	9.0184	2.6706	1.14658	aminopeptidase N-like _Halyomorpha_1.79e-72
DN101035_c0_g1	0	0.00721415	0.0079123	0.206353	0	0.0144283	0.0158246	0.145844	7.53303	1.37112	ninaC
DN101036_c3_g1	5.21666	6.35472	7.82419	7.90438	1.04038	1.2274	0.927458	0.893742	5.42862	0.635917	CG1233
DN101036_c5_g1	41.1638	60.5591	94.4042	17.3347	9.43771	9.84978	34.0159	1.10783	26.2013	3.15505	androgen-dependent TFPI-regulating protein-like _Halyomorpha_1.43e-114
DN101036_c5_g5	1.16822	0.580156	1.50574	0.53666	0.67135	0.939548	2.75629	0.531341	80.6109	4.24168	androgen-dependent TFPI-regulating protein-like _Halyomorpha_8.99e-97
DN101037_c0_g1	0.160768	0.0104937	0.253525	0.147291	0.186651	0.0209873	0.169935	0.17051	0.061671	0.123342	Uncharacterized protein _Rhipicephalus_9.91e-24
DN101037_c1_g1	0.420569	0.227077	0.612645	0.208771	0.333599	0.245329	0.602981	0.12344	0.406351	0.227697	Myosin regulatory light chain 2, skeletal muscle isoform _Euteleostomi_1.41e-117
DN101037_c1_g2	0	0	0.0501902	0.0885043	0	0	0.10038	0.102364	0.116399	0.100906	Myosin regulatory light chain 2, skeletal muscle isoform _Euteleostomi_2.35e-119
DN101038_c0_g1	0	0.0624007	0.0585507	0.171873	0	0.0733217	0.0678958	0.199604	0.83538	0.625229	Uncharacterized protein _Neoptera_1.51e-36
DN101038_c0_g2	0.0592729	0.144079	0.29336	0.285487	0.0286391	0.185185	0.148421	0.0402073	2.1077	0.467604	ab
DN101039_c0_g2	0.390466	0.327256	0.354655	0.606646	0.416739	0.139876	0.41165	0.309258	0.350708	0.532648	Galectin-1 _Amniota_6.64e-91
DN101040_c0_g1	0.448507	0.369583	0.341876	0.375907	0.143277	0.10992	0.0953948	0.0487673	3.24885	0.449889	histone-lysine N-methyltransferase 2D-like _Halyomorpha_0
DN101041_c3_g1	6.90208	28.633	66.1312	23.8788	3.357	3.5743	26.3635	2.23313	12.0811	2.85099	#N/A
DN101042_c11_g1	0	0	0	0	0	0	0	0	1.98829	0.947804	#N/A
DN101043_c0_g1	0.0257645	0.146486	0.547732	0.0726599	0.0224377	0.0903267	0.329153	0.0379236	0.0360874	0.0189256	#N/A
DN101044_c0_g1	1.01869	2.46638	3.36721	2.00002	0.248112	0.467628	0.385654	0.243706	2.69568	0.407633	Gen
DN101045_c6_g1	35.5807	55.4766	30.8062	0.930349	12.3309	5.62941	7.47949	0.581506	2.10184	1.20255	Ferritin _Syncephalastrum_3.21e-26
DN101046_c5_g1	16.9517	21.832	25.694	26.8848	1.72569	3.51785	2.06774	1.12183	10.2178	0.83258	Uck
DN101047_c4_g1	67.9123	66.4795	62.7848	23.4938	7.35906	14.7256	12.1978	2.00813	2.70496	0.620804	protein ref(2)P-like _Halyomorpha_1.44e-50
DN101050_c0_g1	8.67224	26.8503	30.3154	43.2687	1.61744	6.8025	5.33217	6.38715	1.17485	0.368771	DNA damage-regulated autophagy modulator protein 1-like _Halyomorpha_2.03e-171
DN101051_c0_g1	3.81454	5.5209	7.95119	45.9457	0.367166	1.11606	0.829715	1.51381	6.55156	0.352597	CG42326
DN101052_c0_g1	7.02276	9.23112	11.2601	13.3221	1.34174	1.50137	1.87204	1.90715	14.743	2.52465	Methyltransferase-like protein 21D _Panheteroptera_3.04e-75
DN101053_c0_g1	15.458	19.165	21.6454	23.033	2.60522	3.7454	6.99372	4.35606	14.4505	0.874789	Usp10
DN101055_c0_g1	4.01102	6.36505	8.89311	11.1718	0.613309	0.452896	1.09658	0.685809	6.76753	0.667392	remodeling and spacing factor 1-like _Halyomorpha_9.36e-107
DN101058_c0_g1	0.0413217	0.0693266	0.0771523	0.0744644	0.0543137	0.069218	0.0593521	0.0233456	0.101695	0.153759	Uncharacterized protein _Monodelphis_1.54e-41
DN101058_c0_g2	0.224687	0.265695	0.192472	0.0627122	0.0803961	0.224628	0.16121	0.036677	0.0895007	0.0766114	Uncharacterized protein _Euarchontoglires_0
DN101058_c0_g4	0.050612	0.118054	0.0582068	0.075331	0.101224	0.0892737	0.0674899	0.0926771	0.112178	0.0867018	ADP/ATP translocase 2 _Euteleostomi_3.6e-140
DN101058_c1_g1	3.8776	11.1735	11.6478	2.9048	0.814957	2.03119	4.26495	1.69599	7.69945	2.57696	Putative mitochondrial adp/atp carrier (Fragment) _Arthropoda_8.69e-60
DN101060_c0_g1	40.0191	62.5306	73.3862	67.8137	9.36918	7.88667	10.5081	6.3453	43.7158	4.70953	Uncharacterized protein _Bilateria_0
DN101062_c0_g1	0.0586727	0.152319	0.135674	0.894649	0.0193371	0.0624615	0.0407141	0.161813	0.111763	0.0353941	CG30116
DN101063_c0_g1	0	0.0204695	0.0169446	0.0726764	0	0.0246975	0.0338892	0.107282	1.63702	0.404529	CG32793
DN101065_c0_g1	0.295689	0.33252	0.177696	0.195165	0.198881	0.0960603	0.116055	0.0864232	0.0885202	0.0505094	Activated C kinase 1 receptor _Bilateria_0
DN101066_c3_g2	3.58729	4.46856	5.55135	38.5332	0.543131	1.03356	1.64934	4.77295	33.4346	1.48699	jbug
DN101069_c1_g1	1.75356	0.00985525	0	0.0168936	2.45215	0.0197105	0	0.019509	11.5566	1.81877	tankyrase-like _Halyomorpha_0
DN101070_c3_g1	12.2646	14.3353	19.2323	28.6514	2.48345	2.26814	2.19473	0.578704	15.7944	2.29708	CG11790
DN101071_c4_g1	294.216	307.373	343.953	177.239	28.0454	97.2619	101.586	16.5921	239.386	37.9446	Uncharacterized protein _Eukaryota_7.53e-90
DN101071_c5_g1	0.321167	0.249051	0.517638	0.132203	0.284535	0.181015	0.287453	0.167738	0.404733	0.132161	Uncharacterized protein _Eukaryota_1.65e-71
DN101072_c0_g1	3.84784	6.67988	5.17397	5.64451	1.91111	5.35906	2.24633	1.92235	2.2284	0.815791	Trypsinogen RdoT2 _Rhyzopertha_1.7e-136
DN101073_c3_g1	0.119902	2.015	10.5356	2.54981	0.0888956	1.2002	1.9607	0.440341	2.02917	0.372755	uncharacterized protein LOC106687192 _Halyomorpha_2.45e-44
DN101074_c9_g1	28.6118	39.3769	28.6329	39.1485	5.02439	8.57121	10.4781	7.93608	26.1285	1.50169	gus
DN101075_c9_g1	2.41876	3.22223	3.50142	4.62266	0.641342	1.58771	1.44216	0.493631	1.28571	0.211585	SMSr
DN101076_c0_g1	4.35652	6.62499	6.82352	6.9255	1.33732	2.11603	1.85466	0.413485	5.92182	1.55572	CG2790
DN101077_c0_g1	0	0.0166499	0.097041	0.046278	0	0.0332998	0.194082	0.0601421	21.7556	7.24688	uncharacterized protein LOC106687889 isoform X1 _Halyomorpha_0
DN101078_c0_g1	0.0745885	0.0413765	0.219996	0.0968003	0.092537	0.0478749	0.0685515	0.0747713	19.4726	7.7823	uncharacterized protein LOC106682932 isoform X1 _Halyomorpha_2.5e-64
DN10108_c0_g1	0.125165	0.0147011	0.217188	0.200869	0.250329	0.0294021	0.151769	0.333536	0.125788	0.251563	Photosystem I chlorophyll a/b-binding protein 3-1, chloroplastic _Eukaryota_0
DN101082_c0_g1	0	0	0	0	0	0	0	0	8.28156	1.98201	uncharacterized protein LOC106681929 _Halyomorpha_0
DN101083_c0_g1	5.61921	8.50342	9.63033	11.7978	1.48099	1.34145	1.35621	0.654404	7.6959	1.11093	Sbat
DN101085_c9_g2	0.043753	0.0091015	0.0153196	0.161297	0.0522118	0.018203	0.0306392	0.144842	67.1539	22.0714	Putative cytosol aminopeptidase _Triatominae_0
DN101086_c7_g1	6.47542	7.99856	8.80223	12.5414	1.76478	1.93945	3.1107	0.387944	7.72441	1.16681	serine/threonine-protein kinase GIN4 _Halyomorpha_0
DN101088_c0_g1	0.297633	0.650408	0.835175	0.42434	0.027193	0.29332	0.0985288	0.0907998	1.58245	0.249608	centromere protein I-like _Halyomorpha_0
DN101091_c4_g1	0	0	0	0.0106497	0	0	0	0.0212994	18.2396	4.06331	putative fatty acyl-CoA reductase CG5065 _Halyomorpha_0
DN101092_c0_g1	23.6267	24.8188	28.4881	15.0822	5.70438	3.93804	3.45373	2.56061	21.2492	1.88076	U3 small nucleolar ribonucleoprotein protein IMP4 _Bilateria_8.92e-178
DN101093_c2_g1	0.650578	0.600212	0.527582	78.305	0.202617	0.209798	0.125732	22.5212	16.0551	2.68753	POU domain protein (Fragment) _Neoptera_8.95e-167
DN101095_c0_g1	0.766625	1.55586	2.05938	1.57567	0.13062	0.361905	0.463794	0.259875	2.3332	0.450203	probable RNA helicase armi _Halyomorpha_0
DN101097_c0_g1	0	0	0	0.0345505	0	0	0	0.039953	36.5876	13.9363	uncharacterized protein LOC106685485 _Halyomorpha_1.91e-76
DN101098_c1_g1	5.72739	17.7167	25.8117	2.84894	3.40134	7.2601	9.06931	0.644421	0.197657	0.240822	#N/A
DN101099_c0_g1	0	0.011193	0	5.23783	0	0.0131343	0	0.940334	0.360443	0.227436	A disintegrin and metalloproteinase with thrombospondin motifs 7-like Protein _Neoptera_0
DN101100_c10_g2	6.19669	9.73015	10.4932	9.65462	0.970872	1.13008	1.90486	0.467433	6.22934	1.28982	poly
DN101100_c8_g1	0	0	0.00899438	0.635598	0	0	0.0179888	0.400847	0.0755736	0.018605	uncharacterized protein LOC106692707 _Halyomorpha_0
DN101101_c0_g3	0	0	0	0	0	0	0	0	2.64113	1.14538	zinc finger protein 64 homolog, isoforms 1 and 2-like _Halyomorpha_1.1e-117
DN101102_c0_g1	0.320855	0.276852	0.385721	5.61102	0.146044	0.151538	0.2202	1.55711	6.74301	1.16862	CG9384
DN101103_c0_g1	15.157	15.1218	12.8109	1.55811	4.06196	4.83776	1.55679	0.411735	0.172404	0.199657	#N/A
DN101103_c1_g1	0.792047	0.663688	0.739245	0.135404	0.40318	0.649817	0.381055	0.0911098	0	0	#N/A
DN101104_c0_g1	0.997581	0.0235762	0.211104	16.019	1.17233	0.0471524	0.396027	3.96984	1.72743	0.238517	UDP-N-acetylglucosamine transporter _Eumetazoa_9e-128
DN101105_c2_g1	0.239748	0.220945	0.232031	0.124135	0.127613	0.127365	0.0486701	0.161469	0.0581064	0.0454964	#N/A
DN101105_c6_g1	0.75279	1.10449	1.45844	1.53074	0.269852	0.253917	0.456738	0.388869	0.430404	0.262419	Putative endonuclease-reverse transcriptase (Fragment) _Triatoma_4.19e-15
DN101105_c6_g12	0	0	0	0	0	0	0	0	0.30087	0.448559	uncharacterized protein LOC106689652 _Halyomorpha_1.95e-23
DN101105_c6_g6	32.0632	34.0732	33.6264	37.1984	8.99476	6.63651	4.57979	4.81513	17.7277	2.99841	Gcn2
DN101106_c0_g2	0.497348	0.646184	0.521335	2.06901	0.171938	0.459184	0.358204	0.648932	251.785	89.0098	Scgdelta
DN101107_c0_g1	0	0	0	0.0673913	0	0	0	0.0795402	7.88751	2.41699	octopamine receptor beta-2R-like _Neoptera_0
DN101107_c0_g2	0.0181069	0	0	0.0694176	0.0362138	0	0	0.0568109	0.543283	0.298034	Uncharacterized protein _Acyrthosiphon_1.51e-26
DN101107_c0_g3	0	0.13478	0	0.962286	0	0.106543	0	0.248052	2.05853	0.697086	Alpha-tocopherol transfer protein-like _Neoptera_1.81e-148
DN101108_c0_g1	0.664429	0.618298	0.690043	0.6236	0.227854	0.52098	1.01755	0.258706	0.0808779	0.0611792	60S ribosomal protein L14 _Amniota_2.01e-146
DN101108_c0_g2	0.593245	0.48854	0.626155	0.406295	0.489602	0.864058	0.343953	0.18224	0.289055	0.203518	60S ribosomal protein L14 _Amniota_8.63e-125
DN101108_c0_g3	0.0533177	0.295833	0.049251	0.319389	0.106635	0.324299	0.098502	0.228854	0.038209	0.076418	60S ribosomal protein L14 _Amniota_1.4e-21
DN101108_c0_g4	0.375803	0.482466	0.362983	0.0979218	0.212716	0.398911	0.623493	0.12278	0.102158	0.0849302	60S ribosomal protein L14 _Bilateria_7.3e-142
DN101109_c1_g2	207.53	25.0616	10.6449	2.71848	340.381	29.7641	4.53117	0.931261	0.623582	0.170865	uncharacterized protein LOC106683295 isoform X1 _Halyomorpha_7.61e-76
DN101109_c2_g1	143.069	39.3542	19.4891	2.22435	130.019	34.7323	3.522	1.94891	0.192837	0.271288	uncharacterized protein LOC106683295 isoform X1 _Halyomorpha_1.1e-41
DN101110_c0_g1	0.0574125	0.098089	0.282821	1.84067	0.0499158	0.156069	0.453629	0.451676	0.477103	0.0721722	Amt
DN101111_c2_g1	53.7341	86.7318	99.0412	65.8661	8.94597	12.7639	8.56235	6.03736	76.7957	4.02682	Putative nuclear migration protein nudC _Eumetazoa_8.68e-123
DN101112_c5_g1	17.77	21.717	22.7309	27.8698	7.25691	3.68031	2.41068	3.7069	14.2264	3.57709	CG8230
DN101113_c8_g1	0.313049	1.17825	1.18219	3.21443	0.0433649	0.452553	0.485254	0.241782	3.91104	0.541493	sog
DN101115_c1_g1	28.5691	39.137	52.5406	44.726	5.68362	8.69582	15.2572	6.97404	45.1056	7.93688	mRpL21
DN101115_c2_g2	0.498735	0.350013	0.458752	1.23558	0.463709	0.121107	0.358931	0.714911	0.691246	0.173647	Uncharacterized protein (Fragment) _Lygus_3.06e-42
DN101116_c4_g1	4.77414	5.5426	6.22665	49.1613	0.782749	0.701368	0.656108	8.64352	23.8472	0.776095	E3 ubiquitin-protein ligase SIAH1 _Bilateria_8.51e-166
DN101118_c9_g2	0.0591145	0	0	0.0942858	0.0469439	0	0	0.125383	2.77772	1.29987	uncharacterized protein LOC106691998 _Halyomorpha_4.66e-49
DN101118_c9_g3	3.14624	3.92954	4.16933	6.42532	1.09586	0.933649	1.06693	0.886372	4.88031	1.82604	Sbp2
DN101119_c2_g2	1.20118	2.07989	2.97162	2.11623	0.94667	0.69934	2.09198	1.22399	0.942135	0.989472	Transposable element Tc3 transposase-like Protein _Tribolium_9.77e-27
DN101119_c2_g3	0.465408	1.04889	0.925612	0.363626	0.324669	1.27213	0.673651	0.474611	0.48266	0.586987	Transposable element Tc3 transposase-like Protein _Tribolium_1.89e-32
DN101121_c0_g1	8.38122	12.8149	18.1672	13.0924	0.94041	1.84409	1.82889	1.77454	14.5993	1.18939	Inhibitor of growth protein _Neoptera_5.45e-168
DN101122_c0_g1	4.92757	6.63402	9.36213	7.9432	0.644142	0.828567	0.805488	0.391118	6.99503	0.433909	IntS9
DN101124_c0_g1	0.150666	0.391329	0.138349	0.174995	0.0728917	0.431434	0.128399	0.120995	0.0586028	0.0188501	chitinase-3-like protein 1 _Onthophagus_0
DN101125_c6_g3	2.32397	2.79776	3.02696	5.09663	0.538357	0.924659	1.12703	0.383501	4.3545	0.387718	Sfmbt
DN101126_c0_g1	0	0	0	0.00631287	0	0	0	0.0126257	34.379	14.4728	Serine/threonine-protein kinase OSR1 (Fragment) _Hexapoda_0
DN101128_c0_g1	1.28333	1.60432	1.29126	2.57661	0.274302	0.642904	0.766651	0.423188	2.0785	0.762893	uncharacterized protein LOC106677579 isoform X1 _Halyomorpha_4.38e-88
DN101129_c0_g1	9.216	21.8303	51.3456	42.3657	2.70213	1.29151	4.77908	9.63928	8.81843	0.907117	Uncharacterized protein _Panheteroptera_2.54e-161
DN101130_c3_g1	0.852414	0.278227	0.484994	1.00129	0.756482	0.26172	0.3582	0.652225	0.311827	0.427816	Putative reverse transcriptase (Fragment) _Triatoma_3e-26
DN101130_c3_g3	0.192088	0	0.1593	0.789566	0.384177	0	0.185292	1.57913	0	0	uncharacterized protein LOC106691792 _Halyomorpha_5.2e-15
DN101131_c0_g1	184.028	282.353	349.477	11.0428	120.053	48.7997	30.6232	4.72536	266.226	11.6955	aldose reductase-related protein 1-like _Halyomorpha_1.51e-85
DN101131_c0_g2	201.307	226.659	299.99	11.9743	210.064	23.4644	89.4941	7.85879	305.392	30.5901	Aldo-keto reductase _Hemiptera_4.38e-51
DN101133_c6_g1	3.62026	3.89985	2.78274	7.80585	0.511798	1.46264	0.787567	1.06617	4.03585	0.841361	gukh
DN101134_c7_g1	0	0	0.0835333	0.825143	0	0	0.167067	1.04729	0.026563	0.053126	Phosphoribosylformylglycinamidine cyclo-ligase _cellular_1.94e-64
DN101135_c0_g1	0.00981723	0.0645825	0.491927	0.533141	0.0113655	0.0557267	0.138797	0.138446	0.065277	0.057126	sodium channel protein Nach-like _Halyomorpha_0
DN101137_c0_g1	0.210947	0.117302	0.229353	0.0824918	0.179563	0.0899596	0.433808	0.0235577	0.0652352	0.061759	Poly(rC)-binding protein 2 _Gnathostomata_0
DN101137_c0_g2	0.154681	0.06347	0.168682	0.0873473	0.203393	0.12694	0.337364	0.174695	0	0	#N/A
DN101137_c0_g4	0.131148	0	0	0.0471092	0.160951	0	0	0.0942185	0.253177	0.18234	Poly(rC)-binding protein 2 (Fragment) _Euteleostomi_1.03e-83
DN101137_c0_g6	0.240656	0.119171	0.135059	0.0406201	0.17489	0.120498	0.191883	0.0612427	0.0617554	0.0568707	Poly(rC)-binding protein 2 _Gnathostomata_0
DN101138_c0_g2	0.116559	0.194868	0.408356	0.230265	0.102517	0.112242	0.208106	0.223578	21.3211	8.28417	calcium-binding mitochondrial carrier protein SCaMC-2-A-like _Halyomorpha_1.09e-180
DN101138_c0_g3	1.82324	2.44958	2.92481	2.36881	0.202269	0.527856	0.250552	0.364673	5.09206	0.815229	TIMELESS-interacting protein _Panheteroptera_1.4e-134
DN101139_c0_g1	0.111587	0.16699	0.105442	1.36131	0.104507	0.0767117	0.0304795	0.531977	0.128746	0.0808201	#N/A
DN101140_c0_g1	10.4606	20.407	11.433	0.978399	2.7135	8.90955	6.29117	0.796413	0.382574	0.18219	laccase-like _Halyomorpha_1.08e-38
DN101141_c3_g1	0.078988	0.660052	0.219268	0.384128	0.157976	0.28596	0.259012	0.161793	0.263474	0.243693	Uncharacterized protein _Pediculus_4.86e-07
DN101142_c6_g1	14.2736	21.4433	24.0249	21.4024	1.22948	1.87343	1.4192	1.95451	11.7665	0.85512	mrn
DN101144_c0_g1	3.91617	3.95983	4.20067	14.6361	0.476079	0.769529	0.66373	3.20263	5.19373	0.474367	CG6495
DN101147_c0_g1	0	0	0	0	0	0	0	0	51.4652	18.8022	Putative vesicle-associated membrane protein-associated protein a (Fragment) _Panstrongylus_1.21e-40
DN101148_c0_g1	0.490199	0.934901	2.0222	2.09497	0.0373115	0.466139	0.278059	0.361036	6.46841	0.110101	uncharacterized protein LOC106683989 _Halyomorpha_0
DN101150_c1_g1	0	0	0	0	0	0	0	0	2.27908	0.550155	WD repeat-containing protein 78-like _Halyomorpha_0
DN101151_c0_g1	35.5637	54.6629	69.9846	33.2746	5.47904	5.70377	9.40573	7.34794	6.18856	0.702131	uncharacterized protein LOC106679228 _Halyomorpha_3.03e-55
DN101152_c0_g1	0	0	0.0543977	0.137029	0	0	0.066841	0.274058	2.84202	0.954782	Gustatory receptor _Rhodnius_2.29e-21
DN101153_c2_g1	5.08846	16.3084	19.2717	0.440755	1.39036	7.81781	11.2591	0.510864	0.294664	0.278256	maltase A1-like isoform X2 _Halyomorpha_6.51e-47
DN101154_c0_g1	0.298878	0.132851	0.138125	0.397739	0.123827	0.0801864	0.094707	0.155758	12.5714	4.11864	T-complex protein 1 subunit gamma _Eukaryota_0
DN101156_c4_g1	37.5997	103.119	58.0447	36.1026	3.99104	14.8743	12.6212	1.22554	65.6586	11.0342	Farnesyl pyrophosphate synthase (Fragment) _Cimicomorpha_5.39e-139
DN101156_c4_g3	24.7645	38.933	45.8581	34.1769	5.71676	2.98076	2.37731	3.78119	27.3824	1.97032	Usp5
DN101157_c3_g1	0	0	0.00901363	0.0243638	0	0	0.0180273	0.0487276	43.2448	14.1064	#N/A
DN101157_c3_g2	8.35721	28.1894	42.6132	13.6618	3.88016	13.361	6.27594	6.0981	17.6816	4.77811	Arginine kinase (Fragment) _Ecdysozoa_4.49e-49
DN101157_c5_g1	14.7406	21.193	23.1898	30.0691	1.67341	2.29439	2.3882	2.69518	28.536	2.5607	uncharacterized protein LOC106681037 isoform X1 _Halyomorpha_0
DN101158_c0_g1	3.82402	3.79069	4.41141	10.9666	0.733663	1.02491	0.783824	0.61828	10.6975	1.83436	Putative membrane trafficking and cell signaling protein hrs (Fragment) _Hemiptera_1.41e-81
DN101159_c0_g1	12.6587	20.7789	29.3805	20.6622	3.29178	4.44331	4.97373	4.68075	14.0789	3.00585	IleRS
DN101160_c0_g1	0.174489	0.299129	0.116177	6.39693	0.126084	0.12277	0.0606456	1.17206	15.9212	2.05248	uncharacterized protein LOC106677776 isoform X1 _Halyomorpha_0
DN101161_c0_g1	1.67174	0.448754	0.607686	3.50943	0.708128	0.0902808	0.460775	0.831556	3.24373	0.27789	neural cell adhesion molecule 2-like _Halyomorpha_0
DN101163_c2_g1	68.9929	57.4945	58.9235	33.748	6.86931	7.81762	6.82065	3.91165	12.9352	0.632874	uncharacterized protein LOC107162464 _Diuraphis_0
DN101163_c2_g11	0	0.0908061	0.0221757	0.175761	0	0.0832561	0.0443514	0.178121	0.0202315	0.0404631	uncharacterized protein LOC111052145 _Nilaparvata_9.98e-55
DN101165_c0_g1	1.40355	1.71246	1.94058	2.18317	0.515955	0.812275	0.876346	0.455053	2.91847	0.61429	INPP5E
DN101166_c2_g5	0	0	0	0	0	0	0	0	10.5946	5.31331	uncharacterized protein LOC106679403 isoform X1 _Halyomorpha_1.23e-41
DN101167_c0_g1	3.77092	4.39887	5.0881	6.0952	0.55251	0.76282	0.634419	0.875863	4.37914	0.780602	uncharacterized protein LOC110991862 isoform X1 _Pieris_9.85e-54
DN101168_c1_g1	8.5127	12.7988	16.0157	14.4762	1.66381	1.41665	1.36951	0.514168	4.69557	0.721894	Defective in cullin neddylation protein _Protostomia_1.8e-158
DN101169_c0_g1	12.051	18.512	23.2198	18.1835	2.53977	1.39504	0.716551	1.75935	14.1065	1.34711	uncharacterized protein LOC106692697 _Halyomorpha_0
DN101170_c0_g1	0	0	0	0	0	0	0	0	1.45806	0.448605	Sensory neuron membrane protein 1 (Fragment) _Panheteroptera_0
DN101171_c0_g1	3.32907	6.80096	35.8429	82.4423	2.02577	5.16624	14.5278	45.0902	36.775	3.07913	uncharacterized protein LOC106680759 _Halyomorpha_0
DN101174_c0_g1	42.5483	78.503	69.141	51.8354	6.97497	5.53579	11.4722	4.20774	96.3294	11.6787	Transcription initiation factor TFIID subunit 11 _Hemiptera_1.19e-50
DN101177_c0_g1	37.8677	47.7017	47.2871	51.2686	7.06482	4.84068	6.10347	4.0443	47.3592	2.3745	CG7564
DN101178_c0_g1	8.79523	11.5796	12.3547	13.0309	0.842653	1.44684	1.8792	0.544538	11.4631	0.618788	uncharacterized protein LOC106685020 isoform X1 _Halyomorpha_1.27e-157
DN101179_c0_g1	0.0122185	0	0.0143021	0	0.024437	0	0.0286043	0	6.18935	0.985551	hornerin-like _Halyomorpha_1.89e-151
DN101180_c5_g2	18.9424	22.1165	21.997	23.0442	2.02835	2.84358	1.246	1.31978	19.1317	1.38028	cwo
DN101180_c6_g1	16.1388	24.701	31.7354	20.4279	2.25996	2.25328	1.82724	1.13672	11.8349	1.32021	cellular tumor antigen p53-like isoform X1 _Halyomorpha_0
DN101181_c0_g1	0	0	0	0	0	0	0	0	1.93252	0.384989	xaa-Pro dipeptidase-like _Halyomorpha_0
DN101182_c0_g1	1.39055	2.50746	4.24908	4.89078	0.161065	0.464514	0.850819	0.625286	5.66833	1.25573	uncharacterized protein LOC106682695 _Halyomorpha_0
DN101183_c0_g2	42.3037	19.0689	3.66209	1.00555	12.9614	4.78192	2.32149	0.328994	0.420182	0.411538	uncharacterized protein LOC106680836 _Halyomorpha_2.64e-54
DN101183_c1_g1	1.38379	0.482391	0.223735	0.0323125	0.507747	0.188381	0.156692	0.064625	0	0	uncharacterized protein LOC106680836 _Halyomorpha_7.13e-63
DN101183_c2_g1	1.47106	0.375209	0.288062	0.059964	0.590948	0.486391	0.242531	0.119928	0	0	uncharacterized protein LOC106680836 _Halyomorpha_2.91e-34
DN101185_c0_g1	9.04971	12.5767	15.0501	13.7277	1.42851	1.46516	0.653937	0.257792	8.01071	0.676704	MED17
DN101186_c0_g1	0.307992	0.649954	0.8675	1.10672	0.138634	0.375324	0.417005	0.596545	0.902323	0.25728	ABC transporter G family member 20-like _Halyomorpha_0
DN101187_c0_g2	0.0329355	0.613874	0.624293	0.0563087	0.0243392	0.224101	0.326855	0.0610751	81.4643	25.9135	uncharacterized protein LOC106691287 _Halyomorpha_0
DN101188_c0_g1	0	0	0	0.03417	0	0	0	0.0396779	10.3735	4.45731	Uncharacterized protein _Clastoptera_1.19e-27
DN101189_c0_g1	0.357955	0.372631	0.329147	0.544202	0.113362	0.296523	0.237093	0.31333	0.206966	0.0939461	Uncharacterized protein _Glossina_5.13e-96
DN101189_c1_g1	1.06394	0.664981	0.595633	0.610755	0.463975	0.699364	0.616321	0.164768	0.535867	0.391065	60S ribosomal protein L12 (Fragment) _Bilateria_4.96e-135
DN101190_c0_g1	0.378459	0.218266	0.324287	9.41079	0.0936596	0.0824033	0.0885139	0.876166	13.1188	0.725774	insulin-like growth factor-binding protein complex acid labile subunit _Halyomorpha_0
DN101192_c6_g1	85.5827	55.846	19.1595	132.318	39.617	5.97513	9.80883	12.6194	90.7803	2.07401	Potassium channel subfamily K member 1 _Neoptera_5.24e-124
DN101192_c6_g2	17.799	26.4365	28.2028	24.8224	3.13328	3.52818	1.72855	2.91785	21.2765	1.97669	TfIIS_0 protein _Bilateria_8.73e-137
DN101193_c0_g1	17.1519	20.4081	21.1203	25.1641	2.56849	3.52019	2.64943	2.89166	12.6418	2.01296	Rpp20
DN101195_c10_g1	0.48305	0.691523	0.458245	1.98846	0.0212504	0.0740203	0.228235	0.751326	11.4348	1.21629	CG10710
DN101196_c1_g1	2.97233	2.21555	2.9076	30.3392	0.349651	0.132773	0.61261	4.04596	22.0692	2.15916	Putative non-vertebrate eumetazoan cytochrome b (Fragment) _Triatominae_1.72e-117
DN101198_c0_g3	10.0091	10.9258	12.5966	12.479	2.49391	1.7057	2.80197	0.471343	10.7625	1.48333	Putative alpha-ketoglutarate-dependent dioxygenase ABH6 (Fragment) _Neoptera_5.24e-90
DN101200_c0_g1	0.990514	1.20631	0.605494	0.119402	0.913991	1.13578	0.883036	0.0864882	0.41602	0.303341	40S ribosomal protein S12 _Eukaryota_1.25e-90
DN101202_c0_g1	0.327002	0	0	1.93221	0.120887	0	0	0.710555	6.26783	1.1524	Protein Wnt _Nematocera_0
DN101204_c0_g1	16.6039	21.4849	20.1913	23.8866	4.4927	6.11529	4.15446	2.95208	12.3222	1.92726	ttk
DN101205_c0_g1	26.2596	0	5.43042	0	38.6217	0	10.8608	0	39.7024	30.6078	mannan endo-1,4-beta-mannosidase-like _Halyomorpha_1.02e-90
DN101205_c0_g2	21.8307	0	2.12792	0	34.5949	0	4.25584	0	23.3207	12.6251	mannan endo-1,4-beta-mannosidase-like _Halyomorpha_3.42e-113
DN101205_c1_g1	50.8333	0	9.42694	0.0205179	77.477	0	18.8539	0.0410358	31.3641	14.0881	mannan endo-1,4-beta-mannosidase-like _Halyomorpha_1.22e-107
DN101205_c1_g3	0	0	0	0	0	0	0	0	0.852183	0.473171	mannan endo-1,4-beta-mannosidase-like _Halyomorpha_6.14e-57
DN101206_c0_g1	4.15529	6.56254	6.97781	8.92859	0.778464	0.621378	1.72356	0.74342	5.63719	0.585899	Cdk9
DN101207_c0_g1	10.0685	14.2031	19.7526	13.5128	2.48376	1.85293	3.28721	1.53209	14.583	1.23773	ragulator complex protein LAMTOR1-like _Panheteroptera_1.79e-52
DN101208_c0_g1	5.98922	6.96089	6.77497	17.7499	1.90055	4.04396	3.84746	1.66924	2.16437	0.626877	uncharacterized protein LOC106686921 _Halyomorpha_0
DN101209_c0_g1	0	0	0	0.0652932	0	0	0	0.0531143	37.0354	14.161	uncharacterized protein LOC106692534 isoform X1 _Halyomorpha_0
DN101210_c0_g2	0	0.0253627	0.0230174	0	0	0.0507255	0.0460349	0	23.4438	10.5267	#N/A
DN101211_c1_g2	0.402973	0.458124	0.303427	2.49306	0.376544	0.790919	0.369627	2.07205	0.738354	0.497399	Uncharacterized transposon-derived protein F52C9.6 (Fragment) _Lygus_1.44e-33
DN101213_c0_g1	0	0	0	0.0123932	0	0	0	0.0145735	2.46889	1.08964	proton-coupled amino acid transporter 1-like _Halyomorpha_0
DN101215_c1_g1	35.1487	50.0526	61.1471	26.3589	3.37523	4.42728	7.70146	3.22525	59.2853	0.98078	Uncharacterized protein _Neoptera_2.54e-51
DN101216_c0_g1	20.0932	24.1759	26.2427	17.6224	6.02588	4.18396	3.7173	3.15988	18.0245	0.955534	MED22
DN101217_c4_g1	0	0.062881	0.136876	0.242544	0	0.125762	0.104841	0.0992918	0.283756	0.226119	mycosubtilin synthase subunit C-like _Halyomorpha_1.75e-59
DN101217_c4_g2	0	0	0	0.016513	0	0	0	0.0190928	0.856178	0.277165	mycosubtilin synthase subunit C-like _Halyomorpha_1.24e-117
DN101217_c5_g1	1.00904	1.29707	1.74119	2.6007	0.509505	0.437689	0.75469	1.18024	1.15776	0.437969	uncharacterized protein LOC106688892 isoform X1 _Halyomorpha_0
DN101217_c6_g1	0.27313	0.955184	2.39292	0.758094	0.134292	0.522998	1.08695	0.185898	0.847228	0.218011	Uncharacterized protein _Rhodnius_6.26e-21
DN101219_c0_g1	0	0	0	0.0347058	0	0	0	0.0515852	1.60372	0.433188	filaggrin-2-like _Zootermopsis_8.35e-60
DN101220_c0_g1	6.77727	9.4862	11.3917	10.181	1.88458	1.9186	1.73513	0.734111	20.5762	5.10099	uncharacterized protein LOC106682107 isoform X1 _Halyomorpha_0
DN101221_c12_g1	0.392653	0.210458	0.16442	0.197655	0.378237	0.169216	0.213861	0.287313	0	0	Small nuclear ribonucleoprotein polypeptide F _Eukaryota_4.35e-58
DN101221_c15_g1	0	0	0	0.451932	0	0	0	0.377411	0	0	#N/A
DN101222_c1_g3	34.1411	3.56795	1.57875	0.129196	36.0809	3.37552	1.82468	0.0941109	0.21187	0.0619222	uncharacterized protein LOC106683295 isoform X1 _Halyomorpha_4.31e-44
DN101223_c0_g1	10.0677	22.1827	22.011	9.66823	1.25531	7.76752	6.41952	1.70175	1.37708	0.59838	transcription factor AP-1-like _Halyomorpha_6.45e-132
DN101224_c6_g1	0	0.157804	0.830968	0.0696018	0	0.0964258	0.145116	0.0247469	0.0784777	0.074879	uncharacterized protein LOC106672712 _Cimex_2.91e-10
DN101224_c7_g1	2.8002	0.0230334	0.153239	0.0629095	1.42797	0.0460668	0.181585	0.0814909	36.9801	3.7646	#N/A
DN101224_c7_g3	4.81548	6.51124	7.93901	9.68322	1.11795	0.660383	1.02601	1.58133	7.43438	1.56029	thoc5
DN101225_c5_g1	0.0805034	0.0440518	0.122464	0.02456	0.105941	0.0336096	0.160228	0.0317635	0.18211	0.195395	Carbonic anhydrase 3 _Euteleostomi_3.56e-176
DN101228_c0_g1	10.3714	15.6612	16.3743	15.4509	1.23211	4.69036	5.15676	0.700447	8.08042	1.41542	CG2182
DN101229_c7_g3	0.0414498	0.04189	0.524043	0.259371	0.0828995	0.08378	0.235888	0.327258	0.222401	0.262343	Retrovirus-related Pol polyprotein LINE-1 (Fragment) _Lygus_1.5e-15
DN101229_c9_g2	0.034812	0	0	26.935	0.069624	0	0	53.87	276.866	100.458	putative protein TPRXL _Halyomorpha_6.16e-06
DN101231_c10_g2	5.93216	7.62805	7.61271	7.10342	0.907723	0.275956	0.943496	0.714256	7.69777	1.22783	putative oxidoreductase GLYR1 homolog isoform X1 _Halyomorpha_0
DN101234_c9_g1	99.8011	130.342	173.001	138.95	14.2615	22.5134	20.6583	13.9856	58.7914	5.014	CG13603
DN101238_c0_g1	10.3334	29.7488	21.3788	11.0484	10.6909	11.6277	6.60656	2.70435	16.1044	1.96001	uncharacterized protein LOC106685596 _Halyomorpha_0
DN101238_c0_g2	7.54608	8.65872	10.4824	9.40692	1.37067	0.748158	1.5587	1.47238	6.77852	1.30216	CG10055
DN101240_c11_g1	0.217184	0.665515	0.983918	1.14963	0.0908232	0.438542	0.578216	0.578874	0.440002	0.267368	Putative non-ltr retrotransposon r1bmks orf2 protein (Fragment) _Panstrongylus_1.98e-25
DN101240_c6_g1	0	0.0480005	0	0.0406965	0	0.096001	0	0.081393	4.34668	1.87807	uncharacterized protein LOC106685441 _Halyomorpha_1.67e-56
DN101241_c0_g1	0.0641536	0.164028	0.263756	0.152179	0.0468914	0.085423	0.144793	0.153764	0.142385	0.0340894	glycosylated lysosomal membrane protein B-like _Halyomorpha_3.2e-18
DN101241_c0_g2	4.37915	5.92335	6.99716	16.1859	0.797492	1.41095	0.506948	1.67598	14.9012	3.44792	glycosylated lysosomal membrane protein B-like _Halyomorpha_0
DN101242_c0_g1	0	0	0.0229146	0	0	0	0.0264969	0	33.6874	12.0435	uncharacterized protein LOC106680577 _Halyomorpha_1.31e-97
DN101243_c1_g3	25.929	37.4391	35.6416	41.8205	2.05039	3.81904	3.54446	4.04544	95.1417	4.53255	nuf
DN101245_c0_g1	93.2308	133.271	141.482	102.517	21.3851	28.9985	25.2353	9.49897	127.869	8.66508	Prefoldin subunit 2 _Hemiptera_1.14e-42
DN101246_c9_g2	0.0317972	0.173816	0.073776	0.0593854	0.0635945	0.209965	0.0864478	0.070978	16.8834	5.91457	uncharacterized protein LOC106687610 _Halyomorpha_2.11e-118
DN101247_c0_g1	5.84185	0	0.0791022	0.0117573	7.40821	0	0.158204	0.0135955	6.91568	0.961661	uncharacterized protein LOC106685435 _Halyomorpha_1.32e-100
DN101249_c0_g1	0.0248371	0.140682	0.560076	0.07334	0.0323088	0.229304	0.40041	0.0347521	9.08592	3.2776	Acyl-CoA Delta(11) desaturase _Neoptera_7.72e-132
DN101250_c0_g1	0	0	0.00394725	0	0	0	0.0078945	0	1.64224	0.545528	leucine-rich repeat-containing protein 9-like _Halyomorpha_0
DN101251_c0_g1	1.21594	1.59918	1.41752	1.63203	0.415507	0.318612	0.386095	0.218488	2.14499	0.278127	uncharacterized protein LOC106691395 _Halyomorpha_0
DN101252_c0_g1	0.1287	0.0932445	0.13308	1.2776	0.114559	0.0260033	0.109725	0.637226	0.95036	0.483839	Putative conserved plasma membrane protein (Fragment) _Panheteroptera_6.07e-124
DN101255_c2_g11	0	0	0	3.20423	0	0	0	1.06367	0.353762	0.155926	uncharacterized protein LOC106685584 _Halyomorpha_8.5e-167
DN101255_c2_g2	6.34114	57.3938	123.541	62.6143	1.80462	11.8879	19.0066	6.56559	29.1125	2.30941	Cirl
DN101255_c2_g5	0	0.0350572	0.0182471	0.0343635	0	0.0405821	0.0364942	0.068727	0.169108	0.0898553	CD63 antigen-like _Nilaparvata_6.6e-104
DN101255_c2_g6	0.0171896	0.00812555	0.114671	1.40724	0.0343791	0.0162511	0.229343	1.96688	1.1592	0.454865	uncharacterized protein LOC106685584 _Halyomorpha_0
DN101255_c2_g9	0	0	0	0.832124	0	0	0	0.952419	0	0	uncharacterized protein LOC106685584 _Halyomorpha_1.57e-33
DN101256_c0_g1	0.0431811	0.0227647	1.41344	1.22802	0.0703573	0.0155348	1.5887	0.169047	4.80638	0.79826	CG15544
DN101257_c1_g2	0.214236	0.0902725	1.30784	0.576956	0.255962	0.180545	1.29066	0.193499	0.755483	0.735486	Putative endonuclease-reverse transcriptase (Fragment) _Triatoma_2.12e-22
DN101257_c2_g1	0.0149689	0.233478	0.399042	0.148761	0.0299377	0.07761	0.29159	0.164512	0.147021	0.048075	acid sphingomyelinase-like phosphodiesterase 3b _Halyomorpha_0
DN101257_c3_g1	1.94083	3.75618	5.91554	4.05815	0.420726	0.937551	1.41764	1.10958	5.47327	0.484306	Miga
DN101257_c4_g1	0.680627	0.772587	1.00657	2.76667	0.211731	0.205063	0.615351	0.0962011	0.552013	0.0904561	kug
DN101260_c11_g1	0.268421	0.377871	0.305025	0.0672423	0.218555	0.132248	0.259746	0.134485	0.447745	0.304874	Uncharacterized protein _Eukaryota_1.41e-57
DN101260_c12_g1	0.100123	0.638471	0.259369	0.161267	0.115667	0.388857	0.382366	0.107952	0.321726	0.269571	liprin-beta-2-like _Solenopsis_5.7e-59
DN101260_c5_g1	0.396838	0.230847	0.237288	0.0390088	0.241563	0.369903	0.256919	0.0780175	0.279006	0.186264	Uncharacterized protein _Eukaryota_1.88e-74
DN101260_c7_g1	0.354482	0.220183	0.313053	0.039517	0.0712842	0.199743	0.263874	0.079034	0.13327	0.187633	Uncharacterized protein _Eukaryota_4.11e-58
DN101262_c0_g1	0.00826275	0	0.0200224	0.00901902	0.0165255	0	0.0400447	0.018038	92.335	26.3962	cAMP-dependent protein kinase type II regulatory subunit-like _Halyomorpha_0
DN101269_c0_g1	15.3536	17.2782	20.2951	25.2973	1.1979	2.64568	3.26176	2.41649	36.8015	2.011	Ipk1
DN101271_c0_g3	0.0137847	0.0236891	0.0870867	0.033245	0.015924	0.0473782	0.0731836	0.0314383	0.243496	0.0549712	Putative endonuclease-reverse transcriptase (Fragment) _Triatoma_1.94e-37
DN101271_c1_g1	11.0688	13.8652	17.3169	13.1711	1.73306	1.02935	2.72401	1.51038	12.7204	1.24593	prolyl 3-hydroxylase OGFOD1 _Halyomorpha_0
DN101271_c1_g2	0.138356	0.0485412	0.11015	0.216072	0.0408691	0.0564812	0.0835995	0.131695	0.01755	0.0350999	uncharacterized protein LOC106685086 _Halyomorpha_1.54e-25
DN101271_c1_g5	1.53791	3.54178	6.00646	2.31578	0.342291	1.24655	2.47654	0.765056	1.79958	0.277796	uncharacterized protein LOC106689749 _Halyomorpha_2.33e-46
DN101271_c1_g6	0.0816608	0.153261	0	0	0.0945411	0.103751	0	0	0	0	Methionine aminopeptidase 2 _Eukaryota_3.04e-31
DN101276_c8_g2	11.2603	17.1438	18.5192	18.7219	2.77584	2.27032	3.07857	2.60008	9.08493	1.06846	CG1646
DN101277_c2_g1	0	0	0	0	0	0	0	0	16.3223	5.59672	uncharacterized protein LOC106679781 _Halyomorpha_1.06e-84
DN101278_c7_g1	6.05819	1.39303	0.372574	0.544414	1.0156	0.0713726	0.081426	0.179968	0.712433	0.234222	zinc finger protein 431-like isoform X1 _Halyomorpha_3.02e-07
DN101279_c0_g3	0.127109	0.159059	0.219782	0.733256	0.0955273	0.221834	0.227261	0.66094	0.413093	0.168085	uncharacterized protein LOC106689593 _Halyomorpha_1.12e-114
DN10128_c0_g1	0.0427813	0.0802784	0.14364	0	0.0383006	0.0718037	0.191876	0	0.21858	0.342876	Cytochrome b6-f complex iron-sulfur subunit, chloroplastic _cellular_3.72e-150
DN101280_c0_g2	0.0805511	0.16639	0.154941	1.73769	0.0351379	0.087042	0.0858151	0.634252	8.39895	2.94485	DOMON domain-containing protein CG14681 _Formicidae_0
DN101285_c7_g1	0.0311214	0.00309338	0	0.0188158	0.0209833	0.00618675	0	0.016326	6.311	2.17624	dynein assembly factor 1, axonemal homolog _Halyomorpha_0
DN101288_c0_g1	0.0431773	0.027022	0.030807	0.337757	0.0863545	0.054044	0.061614	0.254098	11.1051	0.381325	uncharacterized protein LOC106689070 _Halyomorpha_9.12e-15
DN101288_c0_g2	0.0230499	0.0156828	0.00935958	0	0.0460998	0.0313657	0.0187192	0	26.293	3.763	Uncharacterized protein (Fragment) _Flavobacterium_1.83e-07
DN101288_c0_g3	0.0183699	0.0466157	0.00985906	0.088344	0.0367397	0.0558044	0.0197181	0.0753435	51.1029	13.5436	uncharacterized protein LOC106689070 _Halyomorpha_9.68e-20
DN101289_c0_g1	5.61071	8.86903	9.96117	3.82824	2.12583	3.45928	3.89161	1.97092	5.64325	2.02251	Elongation factor 1-alpha (Fragment) _Opisthokonta_1.22e-145
DN10129_c0_g1	0.107583	0.0252875	0.132132	0.107783	0.0809283	0.050575	0.264263	0.126316	0.0365688	0.0422583	Serine protease inhibitor Kazal-type 5 _Eutheria_1e-74
DN101291_c0_g1	0.229017	0.271167	1.10544	11.4125	0.0301516	0.0668031	0.387963	4.56804	1.17946	0.216119	Gtpase activating rap/ran gap domain like protein 3 _Arthropoda_0
DN101292_c1_g2	2.54372	1.69381	1.78322	2.46371	1.57731	1.98752	3.12356	1.45651	142.004	10.7687	CG5966
DN101294_c1_g1	1.30648	1.16975	0.662323	52.6236	0.522296	0.325109	0.22411	7.70574	73.4705	6.85268	uncharacterized protein LOC106677403 _Halyomorpha_0
DN101294_c1_g2	108.681	157.222	223.677	110.075	8.85972	26.91	47.3774	13.3881	133.364	6.13551	NADH dehydrogenase [ubiquinone] 1 alpha subcomplex subunit _Daphnia_7.48e-71
DN101295_c0_g1	0.480061	1.09353	1.00371	0.601439	0.117548	0.057414	0.174341	0.0650537	19.8002	2.62852	lymphokine-activated killer T-cell-originated protein kinase homolog _Halyomorpha_2.31e-180
DN101296_c6_g1	0.0497432	0	0.0748359	0.19111	0.0335042	0	0.0627024	0.114518	0.110545	0.0463743	#N/A
DN101298_c0_g1	5.02591	7.03471	8.66081	9.17272	0.798446	1.05431	0.801549	0.7259	6.85359	0.456478	protein virilizer isoform X1 _Cimex_0
DN101298_c0_g2	5.80443	7.82758	9.0839	9.60677	0.54527	0.827388	0.582648	1.51563	5.68807	0.620058	protein virilizer isoform X1 _Cimex_2.2e-76
DN101300_c0_g2	6.04715	7.2115	7.57244	20.8072	1.71485	1.67277	3.26789	1.45293	8.96432	1.05582	protein TANC2 isoform X1 _Nilaparvata_0
DN101300_c0_g3	0.522886	1.15066	1.25275	0.474716	0.410621	0.288438	0.303311	0.290105	0.408093	0.292919	Uncharacterized protein (Fragment) _Triatoma_4.93e-42
DN101303_c0_g1	0.781778	0.984704	1.80569	3.72192	0.647755	0.340637	0.484815	0.82898	1.236	0.0926992	CG3618
DN101305_c1_g1	5.11005	0	0	5.50029	5.57793	0	0	8.90509	0.766714	0.335402	titin-like _Halyomorpha_1.32e-169
DN101306_c0_g1	0	0	0	0	0	0	0	0	5.30929	1.39635	#N/A
DN101307_c5_g1	3.3765	7.05437	6.73486	3.0771	1.29581	3.73346	1.93419	0.706367	0.773472	0.661119	Putative rna-directed dna polymerase from mobile element jockey-like protein (Fragment) _Triatominae_7.33e-26
DN101307_c5_g3	1.63306	1.15601	1.97082	2.40276	0.52686	0.256377	0.829323	0.737489	0.838548	0.364845	Putative rna-directed dna polymerase from mobile element jockey-like protein (Fragment) _Triatominae_5.57e-40
DN101307_c5_g5	1.00367	2.09291	4.62005	1.60238	0.303622	0.362528	1.23383	0.602736	0.565376	0.117554	#N/A
DN101307_c5_g8	0.0165393	0.120864	0.161337	0.65452	0.0330787	0.101671	0.322675	0.549114	0.0704478	0.0813674	#N/A
DN101308_c12_g1	0.26113	0.235531	0.099183	0.0838243	0.202817	0.228958	0.198366	0.097452	0.215764	0.144028	Uncharacterized protein _Hexapoda_6.48e-43
DN101308_c6_g4	0.140995	0.105128	0.242942	0.0516855	0.175598	0.121526	0.280615	0.103371	0.171873	0.136874	60S ribosomal protein L6 (Fragment) _Pancrustacea_6.82e-36
DN101309_c0_g1	0.218885	0	0	0.17298	0.437769	0	0	0.345959	80.5022	15.7703	#N/A
DN101311_c0_g2	3.92458	3.56188	4.76876	19.5866	0.301374	0.620663	0.233854	1.69023	19.1365	3.19671	mmy
DN101314_c0_g1	9.46135	9.47926	7.37388	10.0831	1.35724	1.72586	1.66532	2.0673	8.12356	1.43151	MBD
DN101315_c0_g1	7.05073	11.6869	10.7396	19.444	0.55723	3.93292	1.95404	1.51685	15.1994	2.85033	PMP34
DN101316_c4_g1	7.26329	9.81381	11.342	11.0942	0.771258	1.16698	1.55637	0.480965	17.3962	3.11465	longitudinals lacking protein, isoforms F/I/K/T-like isoform X3 _Cimex_0
DN101317_c5_g1	6.324	14.6298	21.0497	10.5688	1.25582	2.54124	2.40973	1.11469	35.2771	4.01866	Mvd
DN101318_c0_g1	29.181	27.5462	34.3093	58.3734	6.0873	3.73912	7.07125	4.51165	11.638	1.54104	schlank
DN101319_c6_g1	0.981718	1.13346	1.79659	2.56395	0.222542	0.297289	0.409063	0.323476	1.66451	0.253802	Polypeptide N-acetylgalactosaminyltransferase _Arthropoda_0
DN101320_c1_g1	0	0.028527	0	0.0415278	0	0.057054	0	0.0482496	0.302402	0.24253	Putative rna-directed dna polymerase from mobile element jockey-like protein (Fragment) _Triatominae_3.78e-29
DN101320_c4_g2	0.0556	0	0	0.281427	0.1112	0	0	0.111273	0.261782	0.387761	Putative rna-directed dna polymerase from mobile element jockey-like protein (Fragment) _Triatominae_1.49e-10
DN101320_c6_g2	0.0190373	0	0.142112	0.277351	0.0380745	0	0.170067	0.266467	20.0029	7.08228	ankyrin-1-like _Halyomorpha_1.68e-96
DN101321_c0_g4	0.797515	0.123841	0.470184	1.32629	0.710481	0.247681	0.371404	0.30162	0.332377	0.251967	uncharacterized protein LOC102122855 isoform X1 _Cercopithecinae_4.94e-24
DN101321_c0_g5	0.43729	0.583822	0.343365	0.109977	0.530235	1.05034	0.68673	0.219953	0.158424	0.316848	uncharacterized protein LOC102122855 isoform X1 _Cercopithecinae_1.44e-22
DN101323_c0_g6	0	0.248902	0.126164	0.023563	0	0.419362	0.12105	0.0471261	0.0191468	0.0382936	Photosystem I reaction center subunit VI-2, chloroplastic _cellular_4.38e-99
DN101323_c0_g8	1.84224	0.387956	0.324654	0.321069	2.93775	0.384146	0.324757	0.353399	0.303412	0.290158	Photosystem I reaction center subunit VI-2, chloroplastic _cellular_8.6e-90
DN101324_c4_g1	50.2117	72.9103	70.578	55.4499	1.90375	3.16744	2.13859	1.40409	63.3103	4.28644	Rga
DN101325_c0_g1	25.8137	30.7219	38.2153	26.1639	3.57258	5.14645	6.57749	3.3426	28.2238	2.01486	CG12848
DN101326_c6_g1	8.44329	7.23945	8.32855	9.00437	2.17461	0.655543	2.20749	1.23198	15.4357	1.51758	Aatf
DN101326_c8_g1	0.786068	0.0818736	0.222624	4.65994	0.859625	0.0960147	0.303099	2.22505	13.7458	2.08546	ITP
DN101326_c9_g1	0.20367	0.0264792	0.120014	0	0.265639	0.0529585	0.120481	0	0.107707	0.0692567	Bifunctional enolase 2/transcriptional activator _Eukaryota_0
DN101328_c0_g1	0.159968	1.63229	0.504892	1.19417	0.0464521	0.764871	0.241584	0.34769	0.403728	0.0622785	#N/A
DN101331_c0_g1	0	0	0.00963708	0.0156664	0	0	0.0192742	0.0181897	7.04298	1.33863	uncharacterized protein LOC106690840 _Halyomorpha_0
DN101332_c5_g1	0.16988	0.405273	1.22722	2.19233	0.142682	0.204474	0.42471	0.707854	9.41397	0.931508	Early growth response protein 3 _Cimicomorpha_0
DN101333_c1_g1	50.362	63.7287	54.1268	51.4601	13.4723	6.57978	5.65856	14.0425	72.8402	1.50381	Histone H2A _Bilateria_1.55e-81
DN101335_c0_g2	0.0131106	0.0602842	0.0322993	0.0636834	0.0262212	0.0697272	0.0645987	0.0942866	3.00526	1.61157	sodium-coupled monocarboxylate transporter 2-like _Halyomorpha_1.96e-174
DN101336_c1_g1	0.05488	0.0104379	0.0332507	0.593446	0.036338	0.0208757	0.0419703	0.0853229	0.903537	0.169844	twz
DN101337_c0_g1	0.196342	6.89967	0.930274	3.22595	0.144735	3.00172	0.402673	1.54191	1.36792	1.21421	pupal cuticle protein Edg-84A-like _Halyomorpha_2e-55
DN101341_c1_g1	4.32213	5.31921	5.81966	14.314	0.942389	1.55592	1.09571	1.16572	48.0281	6.41378	ReepA
DN101342_c12_g1	39.7832	50.6823	65.1472	60.5586	4.12485	6.79335	12.6034	5.92324	50.8122	1.24962	Putative transcription initiation factor tfiid (Fragment) _Bilateria_7.3e-65
DN101343_c13_g3	1721.51	1791.63	1614.28	1356.51	90.5813	465.56	127.674	71.3031	1432.55	77.5214	60S ribosomal protein L23a _Lygus_3.59e-11
DN101343_c16_g1	0.673962	0.825762	0.33589	0.0758983	0.339383	1.0512	0.67178	0.151797	0.759541	0.22702	60S ribosomal protein L23a _Lygus_2.17e-55
DN101343_c18_g1	0.399596	0.232547	0.615671	0.047726	0.130439	0.222149	0.191653	0.095452	0.333211	0.182865	60S ribosomal protein L23a _Lygus_1.62e-63
DN101343_c26_g1	0.0733225	0.425405	0.381012	0.244549	0.146645	0.85081	0.310088	0.16446	0	0	#N/A
DN101345_c0_g1	0.0426635	0.0940404	0.176175	0.300328	0.0329666	0.103985	0.136282	0.114262	1.70371	0.171737	uncharacterized protein LOC106690776 _Halyomorpha_3.4e-94
DN101347_c0_g1	6.99588	9.77702	11.8408	9.30476	1.41845	1.11884	1.57786	1.17151	8.33924	0.881292	Usp39
DN101348_c4_g1	205.096	435.995	154.694	74.1666	35.1165	95.6407	19.1585	3.07535	57.3836	8.63868	Uncharacterized protein (Fragment) _Ornithodoros_1.31e-154
DN101349_c0_g1	0	0.113362	0.800014	0.468955	0	0.0990024	0.390024	0.225152	1.84083	0.333914	Neuropeptide GPCR A35 _Hemiptera_2.19e-142
DN101349_c0_g2	0	0	0	0	0	0	0	0	5.47352	1.67576	Putative neuropeptide capa receptor-like protein _Panstrongylus_6.19e-32
DN101350_c0_g1	0.019165	0	0.01489	0.246652	0.0127898	0	0.02978	0.0583004	431.137	28.728	cytochrome P450 4g15-like _Halyomorpha_0
DN101351_c0_g1	47.4907	41.1226	30.161	30.6167	15.2347	22.2972	5.70382	5.05142	4.16086	2.39209	elongation of very long chain fatty acids protein AAEL008004-like isoform X1 _Halyomorpha_2.39e-140
DN101354_c5_g1	0.0327507	0.139307	0.030077	0.109992	0.0324316	0.255686	0.0421714	0.0473675	32.7575	10.778	spermine oxidase-like _Halyomorpha_0
DN101355_c0_g1	22.8476	31.7781	32.4643	31.9631	4.63641	5.8588	7.28181	1.70626	19.7641	2.00619	flfl
DN101360_c0_g1	23.7068	37.6561	43.8943	31.5332	3.7922	5.23881	8.3475	1.91347	22.9128	2.34885	Splicing factor 3b subunit 4 _Eumetazoa_3.46e-146
DN101362_c0_g1	0.233451	0.419905	0.819703	0.889971	0.182258	0.160695	0.35671	0.553439	0.31609	0.159019	uncharacterized protein LOC106685537 _Halyomorpha_1.22e-143
DN101366_c0_g1	0.0338248	0.035436	0.064871	1.37418	0.0676497	0.070872	0.0873798	0.327762	29.9418	11.0653	E3 ubiquitin-protein ligase MARCH5-like _Halyomorpha_7.19e-119
DN101367_c7_g1	0.0492199	0.0466672	0.0611226	0.214409	0.0354893	0.0403167	0.100016	0.128572	1.54281	0.735406	kelch repeat-containing protein 1-like _Halyomorpha_0
DN101369_c0_g1	18.6329	32.0117	44.1061	61.8969	2.12918	5.39916	2.80451	4.77936	30.4369	2.65417	Glutaminyl-peptide cyclotransferase _Pancrustacea_4.66e-134
DN101370_c0_g1	1.29648	0.589275	1.01045	0.841326	1.02442	0.509443	0.557089	0.708626	0.70887	0.460194	60S ribosomal protein L29 _Bilateria_8.06e-108
DN101370_c0_g2	0.466383	0.315951	0.406944	0.351681	0.296874	0.563198	0.494966	0.151697	0.0802853	0.00384147	60S ribosomal protein L29 _Tetrapoda_2.58e-108
DN101371_c9_g2	48.6152	3.86237	13.0754	32.1456	16.081	1.11433	3.33146	6.52794	0.849939	0.364864	aspartic proteinase A3-like isoform X1 _Halyomorpha_9.39e-39
DN101371_c9_g3	0.00449218	0.0051501	0.0263244	0.596611	0.00898435	0.0103002	0.0265547	0.102864	0.0481499	0.0066147	CG10508
DN101371_c9_g8	33.7042	61.1808	70.5467	51.9851	4.45162	5.48341	6.06456	6.08103	25.4023	2.77086	Adenylosuccinate synthetase _Opisthokonta_0
DN101372_c0_g1	0	0	0	0.023029	0	0	0	0.0460581	0.850365	0.263919	fatty acid synthase-like _Halyomorpha_1.4e-110
DN101372_c0_g4	0.17962	0.25467	0.0192026	0.235307	0.207521	0.241145	0.0384053	0.208332	1.04885	0.232128	#N/A
DN101373_c5_g1	0	0	0	0	0	0	0	0	0.945806	0.422907	#N/A
DN101377_c0_g2	58.1519	0.0380392	20.3073	0.164968	47.4384	0.0760785	40.6146	0.159217	69.8223	23.3301	predicted GPI-anchored protein 58 _Halyomorpha_1.18e-57
DN101377_c1_g1	205.203	0	150.147	0.0810943	212.224	0	300.293	0.162189	711.668	232.417	skin secretory protein xP2-like _Halyomorpha_9.13e-10
DN101378_c4_g1	0	0	0	0.391022	0	0	0	0.461955	0	0	#N/A
DN101380_c0_g1	6.38671	5.49092	4.19572	13.473	1.66439	1.60626	0.841457	3.10463	12.6806	1.13794	CG8312
DN101382_c0_g1	22.079	31.3055	37.1539	50.9309	1.27924	2.14062	5.41854	6.21583	28.1493	2.21835	Pop2
DN101383_c0_g1	0.653148	0.481899	0.834524	0.584066	0.144049	0.178947	0.449613	0.244695	0.800549	0.248924	uncharacterized protein LOC106677519 isoform X1 _Halyomorpha_0
DN101383_c0_g2	6.04744	6.69269	5.97395	9.7543	0.442558	0.75546	0.283409	1.11469	11.5603	1.59639	52 kDa repressor of the inhibitor of the protein kinase-like _Halyomorpha_0
DN101384_c11_g1	44.9856	61.7826	70.8949	51.5364	6.04751	5.71969	9.00296	3.42639	21.7405	1.71004	F-actin-capping protein subunit beta isoforms 1 and 2 _Eumetazoa_5.91e-177
DN101385_c0_g1	0.101116	0.262611	0.162405	0.0374686	0.0791221	0.123311	0.0471394	0.0310496	0.138531	0.165431	Amyloid-like protein 2 _Euteleostomi_0
DN101386_c11_g1	60.2091	80.9676	133.727	36.4498	4.70051	8.50146	57.2432	2.88082	42.9563	3.8453	Uncharacterized protein _Panheteroptera_7.05e-88
DN101387_c0_g1	0.0757303	0.0352712	0.151711	1.97744	0.0423043	0.0172263	0.0788686	0.535288	3.0509	0.340949	Fbxl7
DN101388_c0_g2	10.8155	10.9812	10.5749	15.1578	0.374043	3.37835	1.96406	0.688906	12.6749	1.15016	CG8097
DN101389_c0_g1	0.133657	0.256981	0.276485	0.206836	0.0802717	0.122608	0.0784072	0.169486	0.632247	0.129635	dac
DN101390_c0_g1	0.00792708	0	0	0.0160354	0.0158542	0	0	0.0320708	12.7635	4.83316	sperm-tail PG-rich repeat-containing protein 2-like isoform X1 _Halyomorpha_0
DN101391_c15_g1	0.997637	1.51586	1.43799	2.56059	0.193668	0.279079	0.215226	0.539379	1.47588	0.187058	Uncharacterized protein _Holometabola_2.8e-170
DN101394_c4_g2	1.13936	2.56969	4.72505	2.79552	0.454135	0.738546	0.729827	0.244261	3.77896	0.62357	uncharacterized protein LOC106687038 _Halyomorpha_2.32e-62
DN101395_c0_g1	0.0553293	0	0.0205222	2.21714	0.0468448	0	0.0238876	0.985121	12.1728	0.682501	Putative ectonucleotide pyrophosphatase/phosphodiesterase 5 _Panheteroptera_1.39e-140
DN101396_c1_g1	4.40633	4.51057	4.19125	1.55137	2.47113	3.89888	1.15725	0.85491	3.04962	0.860511	Uncharacterized protein (Fragment) _Lygus_2.68e-15
DN101397_c1_g1	4.15354	8.13788	6.98181	3.42182	1.35437	3.34513	2.66864	0.630146	5.55553	1.24993	Putative 116 kDa U5 small nuclear ribonucleoprotein component protein _Panarthropoda_1.18e-118
DN101397_c1_g2	1.51427	4.27345	2.44241	1.59283	0.456349	1.74137	0.783059	0.331274	1.93476	0.782987	Elongation factor-2 (Fragment) _Crustacea_8.55e-68
DN101399_c0_g1	0.0648645	0.0870835	0.741459	1.43281	0.129729	0.174167	0.510401	0.578231	0.828632	0.700449	#N/A
DN101400_c2_g2	1.00344	1.27934	1.24054	3.00959	0.322852	0.467693	0.55346	0.822643	3.05758	0.722876	Putative zn finger (Fragment) _Neoptera_0
DN101401_c0_g1	1.8846	2.33081	5.98651	6.82328	0.994501	0.783011	3.21709	1.54023	80.7945	20.3457	beta,beta-carotene 9',10'-oxygenase-like _Halyomorpha_0
DN101402_c0_g1	0.0513963	0.0234257	0.0238013	2.80257	0.0286456	0.0141779	0.0159036	0.524728	0.329226	0.0612768	sli
DN101403_c0_g1	0	0.0112054	0.0162789	0	0	0.0130323	0.0205114	0	4.84718	1.70299	uncharacterized protein LOC106689640 _Halyomorpha_0
DN101405_c8_g1	3.44581	4.64798	5.07172	10.6594	1.25806	1.71775	2.1087	0.413319	2.97493	0.422874	Slmap
DN101406_c5_g1	21.0767	34.8439	42.9146	39.0204	1.64724	2.89036	3.23054	2.30786	24.8435	1.03333	Zinc finger protein _Panheteroptera_0
DN101406_c5_g3	0.143676	0.624975	0.186596	0.310363	0.0866362	0.80557	0.0827641	0.0906285	0.210881	0.133974	Transposase _Ecdysozoa_1.27e-39
DN101406_c5_g5	0.824619	1.23707	1.15773	1.97985	0.579816	0.421492	0.337536	0.25564	1.56183	0.464738	zinc finger protein 771-like _Halyomorpha_6.88e-60
DN101406_c5_g6	0.265195	0.719122	0.993987	0.979874	0.154315	0.543218	0.449692	0.314594	1.07539	0.303044	zinc finger protein 431-like _Halyomorpha_2.76e-63
DN101407_c7_g1	0.039143	0.0389215	0.0295009	0.176617	0.03072	0.0513021	0.0375192	0.102578	5.85488	0.893422	NfI
DN101408_c0_g1	5.24019	6.61806	8.35958	9.24724	0.588499	0.51546	0.680214	0.664082	12.0236	1.38307	nucleolar protein of 40 kDa-like _Nilaparvata_1.55e-70
DN101411_c1_g1	0.0487531	0.0761533	0	0.0398461	0.0591367	0.0887675	0	0.0636571	12.5571	1.1763	uncharacterized protein LOC106689162 isoform X1 _Halyomorpha_0
DN101412_c3_g1	0.0082465	0	0	0.0136049	0.0103565	0	0	0.0202738	0.643135	0.114616	Zinc finger SWIM domain-containing protein 6 (Fragment) _Neoptera_0
DN101413_c0_g1	34.8138	0	0.110294	10.6029	36.627	0	0.150133	20.5689	9.84175	6.84883	putative mediator of RNA polymerase II transcription subunit 15 _Halyomorpha_5.18e-43
DN101413_c0_g2	33.6121	0	0.129921	6.86985	36.1561	0	0.190446	13.7397	9.75322	6.00149	putative mediator of RNA polymerase II transcription subunit 15 _Halyomorpha_2.05e-37
DN101415_c0_g1	9.1633	11.0848	12.6031	12.8569	3.12183	0.721964	2.87316	0.475622	12.7349	1.53835	CG7810
DN101416_c7_g1	1.43924	1.49842	1.31539	3.10024	0.255163	0.42579	0.355642	0.361801	1.64959	0.165883	Unkown protein _Pentatomomorpha_5.22e-145
DN101416_c8_g1	8.04933	10.2828	11.9092	10.238	2.3659	2.06786	1.29883	2.30072	12.7048	2.21309	CG12659
DN101419_c3_g1	138.227	4.62997	0.445754	15.4464	30.9654	2.28711	0.293704	3.76824	5.16184	1.19906	CG9876
DN101420_c0_g1	0.766907	0.680805	0.738796	2.41212	0.0475246	0.191603	0.259187	0.331299	1.73073	0.38418	Uncharacterized protein (Fragment) _Panheteroptera_0
DN101421_c4_g1	0.223643	0	0.0593935	0	0.447286	0	0.118787	0	0.0391145	0.078229	Tubulin beta chain _Eukaryota_1.37e-116
DN101422_c0_g1	0.592933	0.82599	0.379891	1.43497	0.451581	0.79308	0.43089	0.383527	0.166462	0.134921	uncharacterized protein LOC105534586 isoform X1 _Mandrillus_1.24e-64
DN101423_c13_g1	0.271969	0.314558	0.131937	0.223808	0.17494	0.122289	0.106951	0.161758	0.0678379	0.0484849	ADP,ATP carrier protein 2 _Anopheles_0
DN101423_c13_g2	0.118179	0.195024	0.171283	0.0238026	0.115849	0.22575	0.246376	0.0476053	0.106907	0.12634	Uncharacterized protein (Fragment) _Rhizoctonia_0
DN101424_c9_g1	0.0173184	0.0175721	0.0192026	0.105808	0.0346368	0.0351443	0.0384053	0.0731788	57.3785	17.9226	Gamma-glutamylcyclotransferase-like protein _Cimicomorpha_1.79e-71
DN101427_c6_g1	7.34844	11.3427	13.3032	14.2654	1.13221	1.63628	2.5362	0.982816	5.63898	0.680885	Uncharacterized protein (Fragment) _Neoptera_0
DN101428_c0_g1	11.6204	19.2278	24.5255	33.8767	1.0863	2.61985	2.26979	3.19243	22.2626	1.78508	Replication protein A subunit _Panheteroptera_0
DN101430_c0_g1	16.5128	22.5784	22.4316	23.2981	1.9364	4.60788	5.24966	1.38721	21.2239	3.53218	Uncharacterized protein _Apidae_0
DN101431_c0_g1	0.880505	1.77421	0.430152	1.06641	0.496385	0.656158	0.377019	0.629203	7.35169	1.69727	#N/A
DN101431_c0_g2	0	0.102667	0.0420263	0.105803	0	0.100635	0.04853	0.0932711	7.76855	2.883	cuticle protein 16.5, isoform B-like isoform X1 _Halyomorpha_2.64e-58
DN101431_c0_g3	0.125793	0.452177	0	0.427111	0.251586	0.386687	0	0.529685	0.425579	0.128935	cuticle protein 16.5, isoform B-like isoform X1 _Halyomorpha_2.91e-49
DN101431_c0_g4	0.0179256	0.14084	0.0218405	2.61206	0.0358512	0.0734208	0.043681	0.819584	10.4373	3.7769	cuticle protein 16.5, isoform B-like isoform X1 _Halyomorpha_1.68e-73
DN101434_c6_g1	4.00466	5.27843	4.00312	0.563087	1.14983	3.32003	2.31652	0.459782	5.08899	1.93438	#N/A
DN101435_c0_g1	24.5139	29.4429	38.4411	42.1821	4.30767	2.99246	8.25203	3.41074	143.167	10.9592	Gart
DN101436_c0_g1	0.231463	1.23198	1.48158	106.51	0.29848	2.20771	1.42935	61.3969	22.9626	4.32627	uncharacterized protein LOC106690565 isoform X2 _Halyomorpha_2.41e-13
DN101437_c11_g1	0.149148	0.251503	0.169614	0.0502028	0.159812	0.225041	0.201808	0.0282038	0.0565091	0.0613153	Proliferation-associated protein 2G4 _Eumetazoa_0
DN101438_c0_g1	0.0510989	0.0509829	0.12606	0.152457	0.0645649	0.0741138	0.10425	0.0926921	9.65706	3.30451	peptidyl-prolyl cis-trans isomerase G-like _Halyomorpha_8.5e-79
DN101439_c1_g1	0.139332	0.211461	0.0935899	0.0924846	0.10647	0.217548	0.0992282	0.0704721	0.090523	0.0448796	Zinc finger protein 639 _Heterocephalus_0
DN101439_c2_g1	4.81926	6.20845	7.58304	10.8807	0.65015	1.77137	1.47081	0.876993	5.93244	0.854099	RNA-binding protein 5 _Neoptera_0
DN101445_c1_g1	0.0259317	0	0.0279421	0.0594351	0.033714	0	0.0348219	0.034	5.52633	1.78241	uncharacterized protein LOC106692922 isoform X1 _Halyomorpha_1.79e-64
DN101447_c5_g1	22.6127	24.3053	28.2887	35.5584	4.7284	2.57739	3.00343	2.4899	34.233	2.87462	CG32576
DN101448_c10_g1	0.151195	0.275667	0.692649	0.578486	0.20188	0.201309	0.482527	0.24547	1097.54	440.296	#N/A
DN101449_c0_g1	1.07298	0.612665	0.955551	0.638401	0.572157	0.726038	1.43632	0.206354	0.30588	0.298152	Putative secreted protein (Fragment) _Amblyomma_3.27e-29
DN101449_c0_g2	0.364571	0.190152	0.251539	0.113592	0.0595004	0.22259	0.237566	0.154502	0.101581	0.086405	Uncharacterized protein _Fundulus_4.62e-46
DN101449_c0_g3	0.60056	0.822918	0.249138	0.155313	0.551159	0.753574	0.498276	0.199553	0.215034	0.212494	Putative secreted protein (Fragment) _Amblyomma_7.08e-45
DN101450_c10_g1	0.0105058	0.613503	0.0657742	0.0487177	0.0124115	0.844101	0.0618901	0.0426153	1.04235	0.152388	cadherin-86C _Panheteroptera_0
DN101452_c0_g1	0.112677	0.323118	0.350289	1.84781	0.0840553	0.281109	0.305149	0.311553	0.497209	0.470107	uncharacterized protein LOC106684809 _Halyomorpha_1.23e-28
DN101452_c0_g3	0.0791154	0	0.0299363	0.304194	0.0664079	0	0.0598725	0.269486	0.0578892	0.0900395	Uncharacterized protein (Fragment) _Graphocephala_4.03e-72
DN101453_c0_g1	24.8805	0	0	0.425608	4.20347	0	0	0.492699	0.82054	0.401648	uncharacterized protein LOC106680836 _Halyomorpha_1.68e-60
DN101454_c0_g1	4.36093	7.69148	9.06046	9.51935	0.619294	0.890622	1.45111	0.194881	4.69712	0.306025	CG7879
DN101455_c4_g1	29.5543	43.1172	48.7067	61.4912	5.57676	9.06116	6.16146	2.77859	16.3849	3.07571	CDC50
DN101455_c5_g3	0	0	0	0.0665862	0	0	0	0.133172	3.97692	2.25371	Predicted protein (Fragment) _Nematostella_7.28e-06
DN101456_c0_g1	93.9338	0.0441293	0.114027	2.68982	108.548	0.0882585	0.142742	5.1142	38.5822	25.3114	hornerin-like _Halyomorpha_2.91e-84
DN101458_c5_g1	2.41824	2.93091	2.41382	6.70208	0.300553	0.98264	1.09162	0.923018	11.7961	2.60676	sra
DN101461_c0_g1	1.07365	0.338985	0.513358	0.274211	0.77766	0.158104	0.239144	0.111977	1.24792	0.229981	uncharacterized protein LOC106682698 _Halyomorpha_0
DN101463_c0_g1	3.22487	5.64325	6.66819	7.26741	0.626249	1.64508	2.17841	0.366958	3.21199	0.541956	Uncharacterized protein _Macrosiphini_0
DN101465_c0_g1	0.0350807	0.0522434	0.0487465	0.0118001	0.0320295	0.0258198	0.034138	0.0160837	2.61018	1.22961	dila
DN101467_c0_g1	5.50558	7.55702	11.93	2.12472	2.08647	3.07571	6.45414	0.391186	0.0140171	0.0280342	leucyl-cystinyl aminopeptidase-like isoform X2 _Halyomorpha_6.74e-89
DN101469_c3_g1	0.102316	0.165007	0.126719	0.10083	0.204632	0.330013	0.253439	0.201659	0	0	#N/A
DN101469_c3_g2	0	0	0.0221757	0.0337252	0	0	0.0443514	0.0674505	0.782116	0.556735	#N/A
DN101470_c3_g1	13.8719	14.9521	14.7673	20.8686	3.49444	2.91052	1.42912	1.53596	10.6842	3.15746	Ras-related GTP-binding protein A _Amniota_0
DN101471_c0_g1	0.790504	0.70213	1.17099	0.77323	0.560542	0.451737	0.656368	0.369675	37.4648	13.0416	protein anon-37Cs-like _Halyomorpha_0
DN101472_c0_g1	10.6673	10.8525	12.4294	15.1073	2.90455	1.96566	2.11214	2.60847	12.4468	1.51434	ppan
DN101473_c1_g2	0.144185	0.0957257	0.095096	0.142027	0.194588	0.110664	0.190192	0.0949223	0.0760428	0.152086	#N/A
DN101474_c1_g1	2.364	6.09901	9.43646	87.9739	0.809961	2.30774	1.83663	26.6198	66.4364	18.8231	uncharacterized protein LOC106685698 _Halyomorpha_2.45e-47
DN101474_c2_g1	0.00719242	0.0140808	0.0215334	0.111613	0.00867453	0.0281616	0.0170335	0.0461201	0.87997	0.0993498	multidrug resistance protein 1-like _Halyomorpha_0
DN101474_c2_g2	4.00838	3.42574	3.98494	6.1242	1.87135	1.37191	0.771816	1.14876	8.70167	2.03404	multidrug resistance protein 3-like _Halyomorpha_3.23e-113
DN101474_c2_g4	0.136684	0	0	0.211874	0.158201	0	0	0.244419	16.1502	1.91414	multidrug resistance protein 3-like _Halyomorpha_1.83e-91
DN101474_c2_g5	0	0	0.049567	0	0	0	0.099134	0	2.09431	0.201771	multidrug resistance protein 3-like _Halyomorpha_3.45e-68
DN101475_c7_g2	0.973515	1.37106	1.23455	3.04445	0.20703	1.65765	0.824272	0.513861	2.79648	1.21413	Endonuclease-reverse transcriptase _Blattella_4.08e-28
DN101476_c0_g1	29.5941	37.7406	46.745	43.1752	3.67656	1.12085	4.56697	2.87145	24.5315	0.974718	Transmembrane protein 87A _Arthropoda_0
DN101478_c0_g1	3.43849	5.80779	7.65534	6.29148	0.139267	0.603795	1.30588	0.53912	6.87685	0.848699	Fen1
DN101479_c0_g1	0.998857	1.56357	1.6463	3.14059	0.332627	0.601925	0.732689	0.411108	9.22778	2.80156	kinesin-like protein KIF3A isoform X1 _Panheteroptera_0
DN101480_c0_g1	24.996	29.2153	35.0511	30.7172	5.41318	4.26668	4.91536	0.663222	22.4715	2.59931	Vps20
DN101481_c0_g1	0	0	0	0.00715634	0	0	0	0.0143127	1.37006	0.245602	Uncharacterized protein _Hymenoptera_0
DN101482_c1_g1	2.55099	4.5041	6.34976	5.57555	1.95413	1.22278	1.78155	0.567244	37.0786	4.55815	Ubiquitin-conjugating enzyme E2 R2 _Bilateria_2.4e-113
DN101482_c1_g2	75.2294	97.1664	95.1769	143.911	6.55031	15.1301	14.3143	7.88286	82.8391	5.50681	Putative mitochondrial ribosomal protein l50 (Fragment) _Triatoma_2.03e-65
DN101483_c0_g1	20.6078	30.7448	34.6758	32.7555	2.45814	5.78324	6.25932	1.34892	34.9611	4.6733	YME1L
DN101484_c0_g2	0	0	0.0414175	0.084058	0	0	0.0828349	0.168116	138.379	50.0946	uncharacterized protein LOC106690432 isoform X1 _Halyomorpha_1.96e-89
DN101484_c0_g3	0	0	0	0	0	0	0	0	6.19593	2.34656	uncharacterized protein LOC106690429 _Halyomorpha_1.83e-105
DN101484_c0_g6	0	0	0	0.0249704	0	0	0	0.0499409	31.5976	7.17627	uncharacterized protein LOC106690796 _Halyomorpha_2.71e-102
DN101486_c0_g1	0.0222116	0.0253866	0.0232642	0.0388615	0.0257297	0.0298004	0.0269379	0.0351055	9.86091	1.78873	uncharacterized protein LOC106692134 _Halyomorpha_0
DN101487_c0_g1	3.04363	4.33592	35.1476	110.572	2.6004	1.89581	20.3391	23.731	74.6857	7.06112	Aquaporin 4B _Hemiptera_8.79e-104
DN101487_c0_g2	0.0101165	0	0.0576373	0.137952	0.020233	0	0.0837584	0.104551	23.3068	10.292	Aquaporin 4B _Hemiptera_2.91e-74
DN101489_c0_g1	0.0554168	0.313416	0.680211	0.0763919	0.0434596	0.269762	0.0640047	0.044421	1.6745	0.42316	Uncharacterized protein (Fragment) _Hemiptera_0
DN101490_c5_g2	56.4392	72.4065	63.7393	59.1824	3.09171	8.62358	3.69944	4.27614	72.1394	9.18445	san
DN101492_c10_g1	1.70431	2.27362	3.69243	7.07735	0.257525	0.709703	0.282194	1.28803	7.67975	1.74095	eEFSec
DN101492_c9_g1	0	0.00926263	0	0.0530453	0	0.0185253	0	0.0673702	19.3732	6.07425	cilia- and flagella-associated protein 20-like _Halyomorpha_3.31e-116
DN101493_c0_g1	0.0349747	0.100418	0.0361269	0.501015	0.0134068	0.0967714	0.0424225	0.140695	0.813801	0.0936665	Transmembrane and TPR repeat-containing protein 2 _Panheteroptera_0
DN101496_c0_g1	0	0	0	0.637199	0	0	0	0.804742	3.02051	1.0306	Mitochondrial fission regulator 1 (Fragment) _Panheteroptera_1.42e-50
DN101496_c0_g2	0.0548034	0.030474	0.140552	1.09191	0.0434359	0.0352414	0.134623	0.981479	1.20167	0.289507	CG11905
DN101496_c0_g3	0.0689677	0.111846	0.199783	0.27361	0.0760627	0.0839019	0.141748	0.167553	0.630314	0.0977249	uncharacterized protein LOC106680242 isoform X1 _Halyomorpha_2.86e-132
DN101498_c3_g1	0.138751	0.0881683	0	44.427	0.277503	0.101934	0	8.74749	1.37999	0.0992794	probable antibacterial peptide _Halyomorpha_9.12e-24
DN101498_c3_g2	0	0	0	0	0	0	0	0	2.9572	1.2685	#N/A
DN101499_c0_g1	15.8285	21.0633	22.9067	28.6884	0.729893	2.09397	2.08333	2.96481	15.159	1.47902	CG42558
DN101499_c1_g1	0	0	0	0	0	0	0	0	0	0	Uncharacterized protein (Fragment) _Cicadellinae_2.14e-11
DN101499_c2_g1	3.08887	3.70031	1.31574	2.27483	2.52208	3.85602	1.28793	2.1286	4.47439	3.13386	FACT complex subunit spt16 _Nilaparvata_1.91e-15
DN101500_c0_g1	186.354	253.081	266.093	52.3024	51.3429	51.5094	64.7583	6.40858	2.68769	2.50389	uncharacterized protein LOC106685942 _Halyomorpha_3.87e-64
DN101501_c0_g1	0	0	0	0.0719537	0	0	0	0.143907	0.130923	0.103478	ABC transporter B family member 5-like _Halyomorpha_9.86e-54
DN101501_c1_g1	0	0	0	0	0	0	0	0	0.758369	0.128725	multidrug resistance protein 1-like _Halyomorpha_7.03e-80
DN101501_c1_g2	0.0122402	0	0.0143866	0	0.0244804	0	0.0287733	0	1.79411	0.359454	multidrug resistance protein 1-like _Halyomorpha_8.82e-171
DN101501_c2_g1	0.125435	0.0691637	0.27517	0.749717	0.139936	0.106876	0.267145	0.689033	5.58244	1.89337	multidrug resistance protein 1-like _Halyomorpha_0
DN101501_c2_g2	0	0	0	0	0	0	0	0	1.41719	0.408132	multidrug resistance protein 1-like _Halyomorpha_1.86e-62
DN101502_c0_g2	8.18681	11.1696	12.3778	12.795	0.602343	1.20927	0.610858	1.14394	10.8021	0.736183	amx
DN101503_c3_g1	8.27926	12.9482	16.6153	9.64334	1.87529	1.67089	2.82818	1.78011	12.5644	0.684977	CG4908
DN101503_c4_g2	0	0	0	0	0	0	0	0	5.33442	2.20759	#N/A
DN101504_c5_g1	0.0974293	0.119612	0.0477335	0.435584	0.0525886	0.1248	0.0421507	0.202701	4.52914	1.69401	E3 ubiquitin-protein ligase sina-like isoform X1 _Halyomorpha_0
DN101504_c5_g2	26.6052	32.6376	39.526	30.2922	6.39062	6.35683	4.0117	3.83132	24.6075	2.05469	dbe
DN101505_c15_g1	0.668533	1.01493	1.18996	2.82143	0.153054	0.448713	0.474247	0.712178	1.71761	0.494659	rtet
DN101507_c0_g1	0.117654	0.0869108	0.19747	0.893162	0.0368226	0.0467049	0.039935	0.359178	7.18694	2.72694	spermatogenesis-associated protein 7 homolog _Halyomorpha_0
DN101510_c4_g1	5.35867	4.44436	7.12202	27.2896	1.88126	1.47195	2.20774	7.08508	158.556	8.48288	Superoxide dismutase [Cu-Zn] _Neoptera_2.69e-50
DN101511_c0_g2	2.01354	0.16769	0	0.078882	1.54645	0.197613	0	0.157764	0	0	uncharacterized protein LOC106691801 _Halyomorpha_2.49e-34
DN101512_c5_g1	35.6221	39.7858	35.47	7.58739	8.92044	9.02453	17.0214	2.84434	25.5271	2.96241	Uncharacterized protein _Trichomalopsis_2.4e-52
DN101512_c6_g1	14.2705	15.5185	19.8217	10.0204	2.34919	4.16632	3.50293	0.800986	13.9851	2.04842	60S acidic ribosomal protein P0 _cellular_3.23e-54
DN101513_c11_g1	0	0	0	0.30329	0	0	0	0.0589562	2.81362	0.7084	Putative fatty acid synthase _Panstrongylus_5.15e-99
DN101513_c12_g4	0.052102	0.0916229	0.119815	0.482726	0.0403727	0.0631419	0.0844864	0.579507	1.5866	0.496336	fatty acid synthase-like _Halyomorpha_5.55e-66
DN101515_c0_g1	0.766915	0.133345	0.0917952	4.27691	0.341907	0.17527	0.0880879	1.08395	7.49562	0.442408	proton-coupled amino acid transporter 4-like isoform X1 _Halyomorpha_0
DN101517_c0_g1	0.820182	1.03859	0.59826	0.728112	0.442996	0.500695	0.354982	0.361073	0.253671	0.148834	uncharacterized protein LOC103312896 _Tribolium_3e-54
DN101518_c1_g1	0	0	0	0.0297257	0	0	0	0.0594515	22.6372	6.70666	nucleolin-like _Halyomorpha_2.61e-37
DN101518_c2_g1	0	0	0	0	0	0	0	0	7.12317	1.75519	uncharacterized protein LOC106691102 _Halyomorpha_9.9e-161
DN101518_c3_g1	0.490148	0.796	0.423542	0.355783	0.399933	0.733575	0.778127	0.100855	0.287459	0.28893	Nucleophosmin _Bilateria_1.5e-126
DN101518_c3_g4	0.182815	0.11161	0.142555	0.253179	0.0416745	0.223219	0.124362	0.202935	0.0764042	0.058541	Nucleophosmin _Bilateria_1.82e-155
DN101518_c4_g1	10.1965	11.0977	11.6071	15.8442	2.30507	1.583	0.953741	1.8954	7.46969	0.862774	LOW QUALITY PROTEIN: protein mahjong-like _Nilaparvata_0
DN101519_c10_g1	5.00247	8.61034	10.0186	7.30372	1.22388	1.56994	0.790762	0.515247	4.49217	0.540369	Vps15
DN101520_c10_g1	0.145745	0.332297	0.301881	0.310591	0.151685	0.276551	0.261263	0.347151	0.147067	0.118538	#N/A
DN101523_c1_g1	0	0	0	11.2355	0	0	0	5.098	4.37343	2.52448	uncharacterized protein LOC106690565 isoform X2 _Halyomorpha_5.63e-13
DN101524_c8_g1	0	0	0.143528	4.80707	0	0	0.244636	1.80797	0.1043	0.0786589	ATP-dependent DNA helicase RecQ _Bacteria_1.11e-160
DN101526_c7_g1	0	0	0.0407794	0	0	0	0.0474023	0	317.337	129.262	uncharacterized protein LOC106680532 _Halyomorpha_1.06e-16
DN101526_c8_g1	22.7373	24.9972	28.8999	24.438	1.07563	1.72257	2.76205	0.488793	96.7367	2.76465	AdSL
DN101526_c9_g3	10.128	14.7902	14.2455	16.379	1.41871	3.41742	5.14567	1.63576	6.83524	0.697583	CG18659
DN101526_c9_g5	0	0.194227	0.692966	3.13114	0	0.247433	0.470223	0.72571	0.0386543	0.0773085	#N/A
DN101528_c0_g1	265.111	0	0	0.301248	114.735	0	0	0.602496	596.917	340.363	spidroin-1-like _Halyomorpha_3.92e-20
DN101529_c0_g1	0	0	0.0205125	0.0159114	0	0	0.0258572	0.0206928	3.92672	0.391753	Acyl-CoA Delta(11) desaturase _Formicidae_7.12e-168
DN101531_c0_g1	4.14243	8.00462	5.07418	8.597	2.80796	3.35107	2.56744	2.3252	1.22947	0.269706	#N/A
DN101532_c8_g1	0.0466694	2.5761	3.39916	17.7496	0.0643227	0.906403	0.239216	5.26945	0.422535	0.200019	#N/A
DN101533_c1_g1	1.52519	1.88946	2.37693	27.5006	0.610942	1.47958	1.0024	4.20712	6.85787	0.569913	Tensin _Pentatomomorpha_0
DN101534_c7_g1	31.3081	44.3134	43.6027	42.3244	2.71621	7.29548	1.65757	1.07899	26.8629	0.989883	translation initiation factor eIF-2B subunit delta _Halyomorpha_0
DN101536_c5_g1	91.1847	135.9	159.695	89.324	18.4423	25.2904	23.5639	14.3178	156.319	28.7828	Mitochondrial import receptor subunit TOM22 homolog-like Protein _Pancrustacea_4.02e-46
DN101538_c0_g1	0.00650697	0.0231763	0	0.04972	0.0130139	0.0158159	0	0.0176043	29.8803	9.20211	#N/A
DN101540_c0_g1	9.19116	12.1188	12.9291	13.4597	0.858981	2.0289	2.13187	1.0137	6.896	0.557688	ankyrin repeat domain-containing protein 54-like isoform X1 _Halyomorpha_0
DN101541_c0_g1	4.95077	7.26187	7.97317	6.89822	0.934554	0.75759	0.886369	0.465215	7.91068	1.45778	Putative aeherves2 (Fragment) _Triatominae_0
DN101542_c0_g1	14.001	23.0361	24.3602	23.5376	0.91227	2.63571	1.50697	2.00874	23.0782	1.13963	CG4662
DN101542_c0_g2	0.0143029	0.0348772	0.0661645	0.026954	0.0286059	0.0697545	0.0998089	0.053908	21.9889	7.49453	uncharacterized protein LOC106677225 isoform X1 _Halyomorpha_9.64e-106
DN101543_c1_g1	0.011198	0	0	0.553443	0.0223961	0	0	0.508234	0.0106514	0.0213029	#N/A
DN101544_c0_g1	0.00795488	0	0	0.0226333	0.0159098	0	0	0.0279177	14.6445	4.13093	lipase member I-like _Halyomorpha_7.84e-85
DN101545_c0_g1	0	0	0	0	0	0	0	0	2.52716	0.919247	GPI ethanolamine phosphate transferase 1-like _Halyomorpha_0
DN101546_c2_g1	0	0	0.0390631	2.9318	0	0	0.049002	2.14798	0.0749927	0.0956601	Ribulose-phosphate 3-epimerase _root_2.26e-116
DN101548_c8_g1	0	0	0.0664523	1.39126	0	0	0.0826148	0.823337	0.136337	0.0876619	UPF0229 protein YeaH _root_0
DN101549_c0_g1	9.13761	9.62947	8.6297	8.97272	1.54905	1.52093	1.62932	0.447034	6.39415	0.451572	Transducin beta-like protein 3 _Panheteroptera_0
DN101550_c0_g1	0	0.0302957	0	757.29	0	0.0605915	0	127.29	167.433	34.0544	#N/A
DN101552_c0_g1	2.29872	2.35782	2.86275	3.83061	0.785144	1.08998	0.545386	0.40335	3.349	0.61954	Atac3
DN101553_c2_g1	1.77922	3.0317	3.71746	3.53503	0.502793	0.367605	0.373282	0.367894	13.6499	1.76521	aurora kinase C-like _Panheteroptera_0
DN101554_c1_g1	73.4899	118.823	146.883	43.6233	25.6684	53.1243	55.388	19.3112	0.631191	0.55053	#N/A
DN101555_c1_g1	38.9624	44.5601	60.6466	52.1106	3.16197	0.390297	4.03328	1.94132	46.2194	1.28716	asf1
DN101556_c3_g2	13.431	10.1712	9.01021	24.5243	8.24866	1.09574	3.51081	3.42156	17.985	2.57755	PMCA
DN101557_c7_g1	10.9647	13.0725	15.8918	19.07	2.08173	1.19503	2.95779	1.61331	13.9616	1.67341	longitudinals lacking protein, isoforms H/M/V-like _Halyomorpha_3.66e-160
DN101561_c4_g3	0.0476011	0.0289315	0.0092819	0.124823	0.0532379	0.0353547	0.0185638	0.0446239	2.70658	1.21032	tetratricopeptide repeat protein 5-like _Halyomorpha_0
DN101562_c0_g1	23.3571	35.8337	37.3248	19.9111	5.09068	3.476	8.81603	3.04484	22.5187	3.03114	#N/A
DN101563_c0_g1	0.0263082	0.0526242	0	0	0.0526165	0.105248	0	0	327.471	17.5649	juvenile hormone acid O-methyltransferase-like _Halyomorpha_1.21e-82
DN101565_c0_g2	0.300606	0.150976	0.116302	0.751997	0.213783	0.0389007	0.05953	0.142669	0.541017	0.132308	A disintegrin and metalloproteinase with thrombospondin motifs 15 isoform X1 _Halyomorpha_0
DN101566_c8_g1	0.0103031	0.0135931	0	0.0105167	0.0206062	0.0271861	0	0.0210333	4.27904	0.45048	lin
DN101568_c0_g1	0	0	0.031317	0	0	0	0.062634	0	14.621	4.89875	uncharacterized protein LOC106689557 isoform X1 _Halyomorpha_8.32e-93
DN101569_c0_g1	0.859242	0.433945	1.04431	1.04891	1.09786	0.47309	1.99624	0.309611	0.263668	0.326176	Uncharacterized protein (Fragment) _Fundulus_1.34e-16
DN101569_c0_g2	0.0649207	0.225113	0.202791	4.9051e-09	0.129841	0.450225	0.331403	9.8102e-09	0.596075	1.19215	Uncharacterized protein (Fragment) _Fundulus_6.43e-16
DN101569_c0_g3	0.108719	0	0.153832	0	0.217438	0	0.307663	0	0.594063	0.700594	Hemoglobin subunit alpha-1/2 _cellular_5.37e-100
DN101569_c0_g4	0.531195	0.258671	0.977923	0.110276	0.676012	0.342856	1.12961	0.138849	1.04263	1.2545	Hemoglobin subunit alpha-1/2 _cellular_4.4e-101
DN101570_c3_g1	11.7117	0	0.0376372	0.0176494	7.67666	0	0.0752745	0.0352987	57.7712	36.68	keratin, type I cytoskeletal 9-like _Halyomorpha_1.54e-18
DN101571_c0_g1	30.4183	52.3208	69.084	62.0862	3.78109	5.90407	6.51037	11.1774	54.9494	2.53213	Dhpr
DN101573_c0_g1	0.573359	0.572332	0.399068	1.19195	0.240469	0.215575	0.194382	0.0869252	0.999054	0.274981	uncharacterized protein LOC106677346 isoform X1 _Halyomorpha_0
DN101574_c0_g1	2.26545	0	0.0587309	0.48491	2.15115	0	0.0538991	0.929427	0.636103	0.333071	rhamnose-binding lectin-like _Halyomorpha_0
DN101575_c0_g4	0.340913	0.197866	0.127197	0.065222	0.393745	0.395732	0.151124	0.130444	0.237919	0.349138	Uncharacterized protein (Fragment) _Percomorphaceae_9.82e-27
DN101575_c0_g5	2.58758	2.6448	1.71267	0.29483	0.899984	0.931089	0.535929	0.398004	1.71836	0.800263	Transposable element Tc3 transposase-like Protein _Tribolium_1.69e-30
DN101576_c0_g1	0.03715	0.0441213	0.0880075	0.190013	0.0743	0.0882425	0.103095	0.204077	3.78919	0.773332	hyaluronidase-like _Halyomorpha_1.65e-102
DN101576_c0_g2	0	0.0573695	0	0	0	0.114739	0	0	3.79716	0.78253	hyaluronidase-like _Halyomorpha_8.49e-81
DN101577_c5_g2	0.0103471	0	0	0.437969	0.0206942	0	0	0.169093	0.935893	0.731099	#N/A
DN101578_c0_g1	21.1821	26.8103	26.099	33.925	4.61065	4.53693	4.91251	6.08699	64.5918	6.1349	MACRO domain-containing protein 2 _Neoptera_5.53e-99
DN101579_c8_g1	0	0	0	0.11177	0	0	0	0.175097	160.915	57.7718	#N/A
DN101579_c9_g1	35.5342	42.3841	55.7007	44.3233	9.10724	8.4702	10.5836	5.36691	42.3149	7.07449	mRpL51
DN101581_c0_g1	2.08335	3.19973	2.74766	3.86504	0.930793	1.06057	1.26346	0.153832	1.9981	0.405961	CG11257
DN101582_c0_g1	41.138	39.9479	44.6735	34.3836	8.16075	7.59234	5.77843	5.39932	32.2779	5.76422	CG11563
DN101584_c1_g1	18.0998	18.3311	20.1108	21.6283	3.26424	2.55838	1.69363	0.864	11.2331	0.745986	GRIP and coiled-coil domain-containing protein 2-like _Halyomorpha_0
DN101586_c10_g1	3.08552	3.911	3.99398	5.57757	0.746853	1.73458	1.53726	0.909256	10.1743	1.52218	GATAd
DN101589_c0_g1	0.0511684	0.0440397	0.0489842	2.85948	0.0270798	0.0426741	0.0131235	0.651458	2.28848	0.259782	grnd
DN101591_c3_g1	0	0	0.00621626	1.06575	0	0	0.0124325	0.484102	0.0138585	0.0277171	1-deoxy-D-xylulose-5-phosphate synthase _Beauveria_0
DN101593_c5_g1	0.0704298	0.0150147	1.6349	57.7826	0.14086	0.0300294	1.16191	7.41549	3.69042	0.924604	#N/A
DN101595_c2_g1	10.9287	13.5167	12.5235	15.8917	1.14219	1.58185	0.71288	1.36145	35.1865	4.89704	MED9
DN101597_c7_g1	3.31147	3.98314	5.02272	8.64526	0.875159	0.716512	1.71119	1.26545	2.51991	0.669459	Sras
DN101597_c7_g2	2.09941	1.78458	1.9881	2.57885	0.461495	0.389127	0.44396	0.149773	3.50045	0.450604	CG12267
DN101598_c0_g1	0.0499297	0.0252097	0.0539046	0.460206	0.0828138	0.0313486	0.0228013	0.207717	0.893016	0.264823	Suppressor of lurcher protein 1-like Protein _Neoptera_0
DN101599_c4_g1	7.87918	10.0089	12.0185	8.78894	1.38503	1.73606	0.941776	1.87238	6.16668	0.165133	waw
DN101599_c5_g3	0.0127157	0.0657444	0.0148418	0.100371	0.0254313	0.0989735	0.0296835	0.140047	39.7826	15.6232	#N/A
DN101604_c1_g1	0.158079	0.101705	0.296094	0.838078	0.109154	0.0983111	0.165027	0.459925	0.698055	0.127929	Carboxylic ester hydrolase (Fragment) _Hexapoda_0
DN101606_c19_g1	0.102694	0.354175	0.118067	0.054534	0.118697	0.103288	0.136898	0.109068	0.362063	0.212755	Glyceraldehyde-3-phosphate dehydrogenase _Bilateria_3.75e-47
DN101606_c9_g1	15.6201	33.9978	34.854	8.16183	1.2693	7.89169	4.53883	3.3498	17.1672	4.26713	Glyceraldehyde-3-phosphate dehydrogenase (Fragment) _Eukaryota_7.76e-54
DN101607_c7_g1	0.0789581	0.133853	0.0826064	0.110112	0.0705642	0.0944691	0.0850658	0.0850183	0.122377	0.0828922	-12 Isoform 12 of CD44 antigen _Mammalia_2.43e-169
DN101610_c0_g1	0	23.595	9.78756	0.296546	0	2.34453	2.85499	0.278399	0.138552	0.277104	Uricase _Photinus_1.51e-47
DN101611_c3_g4	2.50285	9.67787	14.197	9.96517	0.429207	3.52265	7.43139	1.12011	13.4855	2.14276	dnc
DN101611_c3_g7	0.487101	0.0579107	0.205356	0.883655	0.255242	0.115821	0.287868	0.780784	0.481258	0.440289	cAMP-specific 3',5'-cyclic phosphodiesterase-like _Halyomorpha_2.68e-37
DN101613_c2_g1	6.56547	11.7088	7.82501	0.192314	1.74284	3.05295	2.88463	0.384628	0.171432	0.342864	uncharacterized protein LOC106685509 isoform X1 _Halyomorpha_6.09e-07
DN101614_c0_g1	0	0	0	0	0	0	0	0	6.35891	2.76344	V-type proton ATPase subunit E-like _Halyomorpha_9.27e-148
DN101614_c1_g2	0.13638	0.227678	0.15178	0.565365	0.0792076	0.153894	0.075535	0.0576577	1.12252	0.2204	uncharacterized protein LOC106681425 isoform X1 _Halyomorpha_7.24e-60
DN101616_c0_g1	0.0519461	0.0238478	0.0378907	0.162563	0.0130414	0.00754846	0.0269971	0.113609	1.83264	0.726011	CG32668
DN101617_c1_g1	13.9473	40.3522	18.6637	1.05278	4.69199	10.0629	8.58519	0.98789	0.176512	0.353023	maltase A1-like isoform X2 _Halyomorpha_1.54e-70
DN101619_c0_g1	0.297333	0.490893	0.295747	0.23021	0.175562	0.486856	0.147856	0.188019	0.191081	0.102763	Uncharacterized protein _Neoptera_1.13e-93
DN101620_c0_g1	0.33545	0.0163286	0.122832	0.353722	0.333097	0.0326572	0.223088	0.150092	2.37778	0.228012	hexokinase-2-like _Halyomorpha_0
DN101621_c10_g1	0.89808	0.972058	1.06982	3.35125	0.216452	0.368009	0.561435	0.355499	1.07673	0.192268	PlexA
DN101621_c7_g2	0.0374879	0.0710875	0.0883871	0.0926675	0.0461384	0.022654	0.0803086	0.119989	0.0204877	0.0236828	Putative endonuclease-reverse transcriptase (Fragment) _Triatoma_1e-19
DN101622_c0_g1	12.4105	0.416243	0.137998	0.318526	8.79149	0.832485	0.0823086	0.568615	13.0645	0.206697	Catalase _Stylophora_0
DN101623_c2_g1	138.905	42.1939	13.1697	1.11559	150.608	48.8453	4.68475	1.45536	0.665319	0.692377	uncharacterized protein LOC106683295 isoform X1 _Halyomorpha_1.3e-63
DN101624_c0_g1	0.571523	1.0468	2.1798	2.43997	0.153103	0.432745	1.19787	0.43542	9.24067	1.06115	Peritrophin-1 (Fragment) _Neoptera_2.78e-149
DN101625_c0_g1	3.97187	4.36572	4.50671	6.15931	0.494081	1.29519	0.975717	0.870703	7.07291	1.63872	CG31109
DN101626_c0_g1	0	0	0	0.00890195	0	0	0	0.0102861	7.64261	2.69327	#N/A
DN101627_c0_g1	0	0.0112968	0	0.208435	0	0.0225936	0	0.370874	1.73776	0.257587	Kal1
DN101628_c10_g1	2.90854	3.32454	4.33697	10.373	0.704115	0.536165	0.718452	1.09678	4.57801	0.666277	Uncharacterized protein _Eumetazoa_1.8e-100
DN101628_c8_g1	0.1283	0.0448648	0.0674307	0.081978	0.10188	0.0897295	0.0830531	0.0647944	0.021521	0.043042	Transcription factor jun-B _Euteleostomi_0
DN101629_c13_g2	5.94372	6.47089	6.76187	8.66516	1.40314	1.18589	1.23543	0.914369	4.41254	0.79551	Papst2
DN101629_c13_g7	0.065137	0.253288	0.0886215	0	0.130274	0.171786	0.177243	0	0	0	legumain-like _Halyomorpha_3.15e-29
DN101629_c18_g1	0.530449	0.0979675	0.23499	0	0.340576	0.114299	0.187449	0	0	0	legumain-like _Halyomorpha_2.5e-44
DN101630_c0_g1	0	0	0	0	0	0	0	0	0.884386	0.300624	uncharacterized protein LOC106682057 _Halyomorpha_0
DN101632_c6_g1	0.496036	0.0965223	0.226766	0.0792988	0.256792	0.193045	0.453533	0.158598	0.182438	0.121873	40S ribosomal protein S26 _Eukaryota_2.18e-56
DN101634_c1_g2	0	0.154347	0.321458	0	0	0.178825	0.281706	0	0.120355	0.240709	Elongation factor 1-gamma _Boreoeutheria_2.09e-18
DN101634_c10_g2	0.238305	0.222635	0.385832	0.098929	0.250034	0.165159	0.394632	0.115038	0.550917	0.385022	Elongation factor 1-gamma, putative _Panarthropoda_1.08e-23
DN101634_c12_g1	116.798	137.669	140.177	62.5063	11.1854	24.1748	37.642	6.41921	134.689	23.4781	Putative Elongation factor 1-gamma _Pancrustacea_9.86e-51
DN101634_c16_g1	0.214913	0.156248	0.211988	0.224839	0.155759	0.190302	0.172139	0.0940422	0.449659	0.114154	Uncharacterized protein _Ecdysozoa_3.39e-48
DN101635_c0_g2	9.09767	9.12608	9.76614	7.14898	1.76902	1.92382	1.76677	0.852446	8.5269	0.978156	CG1234
DN101639_c0_g1	4.77538	6.60378	7.61621	9.27588	1.07254	0.959773	0.608724	1.56149	16.0052	1.16364	Sentrin-specific protease 8 _Panheteroptera_9.98e-88
DN101640_c0_g1	3.62746	3.13677	3.25469	7.08556	0.827287	1.04774	1.5806	1.12315	3.15822	0.296238	CG7766
DN101642_c2_g1	2.69388	3.63918	2.44462	3.63369	1.28675	1.01868	0.763098	0.821968	2.27189	0.652267	Uncharacterized protein _Graphocephala_0
DN101645_c4_g1	7.0764	8.92097	12.1354	13.2562	1.91793	1.20267	1.65108	0.966969	15.839	1.45905	Rgl
DN101645_c5_g1	83.2511	91.3949	102.377	90.2133	6.47151	15.3987	12.2397	7.5175	87.4285	11.025	CG31800
DN101647_c0_g1	7.26785	11.159	9.48449	5.06948	1.21099	3.33623	4.59874	2.80429	7.50854	2.71751	Uncharacterized protein _Glossina_6.83e-55
DN101648_c0_g1	9.56829	9.01594	11.3224	15.6906	1.73304	2.09142	1.08343	1.53726	4.9584	0.814508	protein arginine N-methyltransferase 1-like isoform X1 _Halyomorpha_0
DN101649_c0_g1	0.392022	0.679867	1.17263	0.498267	0.159248	0.367886	0.446314	0.163487	8.94492	2.49798	l
DN101650_c6_g1	0.215471	0.323772	0.476094	0.992167	0.124396	0.190724	0.43228	0.445301	0.269046	0.214636	#N/A
DN101652_c0_g1	0.616639	1.23407	1.02207	1.52304	0.170451	0.649827	0.479396	0.472439	0.606489	0.285993	telomerase reverse transcriptase-like isoform X1 _Halyomorpha_0
DN101654_c1_g1	7.09242	9.79612	13.4696	14.7285	0.941771	1.13514	1.74055	1.47618	11.1682	1.66187	Putative conserved plasma membrane protein (Fragment) _Neoptera_4.62e-93
DN101654_c2_g2	14.9659	22.4433	23.515	21.491	2.73272	2.81697	0.710635	2.26087	19.4691	2.93039	COP9 signalosome complex subunit 3 _Bilateria_0
DN101655_c1_g1	14.4148	22.3683	9.2488	0.149275	4.84098	8.30023	3.4768	0.298549	0.191167	0.234369	aggrecan core protein-like _Halyomorpha_2.25e-30
DN101656_c0_g1	0	0	0	0	0	0	0	0	1.1037	0.344767	#N/A
DN101657_c2_g1	0	0.082759	0.238441	0.408582	0	0.165518	0.160734	0.501978	0.056716	0.113432	Putative reverse transcriptase (Fragment) _Triatoma_6.97e-29
DN101657_c4_g1	0	0.0529878	0	0.168631	0	0.105976	0	0.241952	0.0318675	0.063735	RNA-directed DNA polymerase from mobile element jockey-like _Vollenhovia_2.33e-11
DN101659_c0_g1	0.437884	4.11831	8.48071	6.0633	0.110894	1.56153	1.05327	1.00721	3.4787	0.500767	Putative camp-dependent protein kinase catalytic subunit pka (Fragment) _Neoptera_0
DN101660_c8_g2	20.7592	29.4713	29.5026	21.8674	6.20495	2.85055	5.81087	2.31691	19.2229	3.53175	CG33671
DN101661_c0_g1	0.186048	0.421502	0.298049	0.410845	0.0995411	0.530808	0.217564	0.204175	0.180247	0.054362	trypsin-1-like _Agrilus_4.6e-86
DN101661_c0_g2	0.675806	0.939588	0.456222	0.966628	0.350313	1.14115	0.111526	0.577446	0.456039	0.1854	trypsin delta/gamma-like protein CG30031 _Onthophagus_5.66e-93
DN101663_c0_g1	5.60524	153.293	4.27029	6.46833	2.0554	36.7886	2.76454	1.98149	0.0962568	0.0871952	solute carrier family 46 member 3-like _Halyomorpha_0
DN101664_c0_g1	18.0336	24.312	26.7456	29.4159	6.48661	4.16999	2.67064	2.62712	17.9813	2.20361	alpha
DN101666_c9_g2	0.0444485	0.116735	0.0717229	0.103954	0.0514298	0.233469	0.0482369	0.158183	0.0175998	0.0351996	#N/A
DN101668_c0_g1	4.94907	5.16102	5.22213	13.5464	2.0863	1.66934	2.20948	1.2516	3.32031	0.373725	Pgant7
DN101669_c0_g1	0.0342397	0	0.191186	0.0521249	0.0684795	0	0.179022	0.0595698	0.871089	0.165372	Kif3C
DN101670_c7_g1	8.36106	9.82028	11.2556	9.44559	1.43493	0.897682	2.37426	1.50763	10.307	2.1	Ercc1
DN101670_c8_g1	117.616	130.476	138.559	126.563	6.85395	9.22577	13.1837	10.8216	31.6835	4.7754	Peroxiredoxin 4 _Opisthokonta_1.29e-135
DN101674_c0_g1	0.429356	1.01973	1.37729	0.427017	0.15218	0.272712	0.357281	0.163623	110.359	12.2887	uncharacterized protein LOC106688338 _Halyomorpha_1.7e-172
DN101675_c0_g1	1.54761	3.3154	2.12297	3.38301	0.42245	0.674455	0.322388	1.05	1.58754	0.124653	Uncharacterized protein _Neoptera_1.8e-145
DN101676_c0_g1	0	0.00423705	0	0.0544016	0	0.0084741	0	0.035416	0.308368	0.0928322	uncharacterized protein LOC106691871 isoform X1 _Halyomorpha_0
DN101677_c0_g1	0.212038	0.334651	0.229648	43.8925	0.173717	0.522803	0.246949	9.85416	5.37789	0.600035	Alkaline phosphatase _Hemiptera_0
DN101678_c0_g1	0.88706	1.73932	2.14221	2.33131	0.233138	0.336892	0.367205	0.422387	12.1933	1.59151	Gem3
DN101680_c4_g1	6.57278	7.19269	8.32888	11.1498	1.24937	1.58973	0.702713	0.616874	4.93601	0.40645	rg
DN101680_c4_g2	0.230095	0.16542	0.104609	0.0740894	0.25059	0.200973	0.120929	0.148179	0.0520559	0.0860463	Lysyl hydrolase/glycosyltransferase family 25 _Phaffia_0
DN101680_c4_g3	4.22852	8.29167	8.79571	4.28927	0.176877	0.600545	0.717435	0.224699	30.8162	3.53984	protein maelstrom homolog _Halyomorpha_0
DN101681_c5_g1	0.0539555	0.0486877	0.0476909	0.492313	0.0728637	0.0571541	0.0328141	0.1475	8.3452	1.25139	serpin B3-like _Halyomorpha_5.01e-108
DN101682_c1_g1	0.139883	0.217323	0.268955	7.47262	0.0491163	0.146693	0.209902	1.4658	4.32184	0.586858	uncharacterized protein LOC106688827 _Halyomorpha_0
DN101684_c0_g1	0.349436	0.896271	0.438395	0.280308	0.698871	0.790134	0.44175	0.245889	0.338943	0.335903	Decorin _Vertebrata_0
DN101685_c0_g1	22.4897	27.4985	25.2307	18.9199	1.03653	2.33647	1.10662	1.53066	30.3098	2.61868	CG3587
DN101687_c0_g1	0.12091	0.114412	0.0965314	4.70975	0.0491347	0.0736682	0.0552084	0.864974	3.25017	0.469513	ovo
DN101690_c2_g1	0	0	0	0.0346912	0	0	0	0.0477064	57.8835	19.0068	Uncharacterized protein _Protostomia_0
DN101691_c9_g2	0.485874	0.217546	0.134369	278.155	0.0866122	0.167771	0.180844	88.3039	19.4654	1.00988	Branched-chain-amino-acid aminotransferase _Neoptera_7.59e-178
DN101693_c0_g1	4.28361	6.85825	4.15795	6.59315	4.07418	1.62668	2.10043	2.82793	1.3891	0.775996	uncharacterized protein LOC106681732 _Halyomorpha_3.23e-134
DN101694_c8_g2	0.170838	0.334817	0.27224	0.249205	0.165335	0.190787	0.0996844	0.230918	0.209212	0.0709503	#N/A
DN101695_c1_g2	9.80376	15.5482	19.8759	15.3846	0.53113	2.62924	0.929864	1.06129	6.00129	0.934626	Pex6
DN101695_c2_g1	4.03196	4.50703	5.18668	8.46129	1.33705	1.57049	0.964486	1.37653	4.34625	0.459189	CG14982
DN101695_c3_g1	2.82708	3.81646	4.44554	11.1836	0.604432	0.942417	1.10693	3.14528	3.38913	0.456474	zinc finger protein 25-like _Halyomorpha_0
DN101698_c5_g3	67.1386	121.168	138.887	143.429	7.18777	18.2197	17.6013	25.1303	62.8127	3.52015	Uncharacterized protein (Fragment) _Neoptera_2.14e-59
DN101699_c10_g1	0.262266	4.64879	4.39804	23.4583	0.0678335	2.65546	1.53614	1.43666	2.80798	0.37445	N-acetyllactosaminide beta-1,3-N-acetylglucosaminyltransferase _Neoptera_0
DN101702_c5_g1	30.4915	60.304	46.3276	75.8608	1.35442	11.3276	6.9844	8.83413	60.2439	8.9913	Uncharacterized protein _Panheteroptera_3.71e-162
DN101703_c2_g1	17.9559	33.9555	30.3256	1.51785	7.56217	8.7798	13.5561	0.794623	0.408783	0.357737	uncharacterized protein LOC106685509 isoform X1 _Halyomorpha_1.62e-31
DN101704_c0_g1	13.2892	14.8857	15.7768	18.2383	1.80553	0.90067	2.05802	1.94487	11.8464	1.93461	spt4
DN101705_c1_g1	1.1361	1.09912	1.86599	4.41793	0.216329	0.235985	0.185792	0.690633	1.25155	0.095428	RING finger protein 207 _Panheteroptera_0
DN101706_c0_g1	1.2687	1.51808	1.23496	5.95816	0.522363	0.729092	0.706586	1.64745	134.556	7.62744	CG4213
DN101707_c10_g1	0.158729	0.132025	0.153368	0.40976	0.0826106	0.0574608	0.128659	0.161865	8.77143	1.71215	Reck
DN101707_c10_g3	15.1724	21.3325	22.5039	29.0587	2.98409	3.4432	6.30566	3.81874	18.3109	3.5184	Ubiquitin-conjugating enzyme E2-24 kDa _Pancrustacea_6.77e-117
DN101708_c0_g3	6.84626	9.62782	11.3293	9.72929	1.39249	2.63385	2.67885	0.435813	4.37196	0.811089	Ras-related protein Rab-24 _Panheteroptera_2.2e-62
DN101709_c10_g4	0	0	0.0830015	0.0676537	0	0	0.166003	0.135307	0	0	#N/A
DN101710_c10_g1	0	0	0	0.228597	0	0	0	0.457193	0.0669722	0.133944	#N/A
DN101711_c0_g1	6.87869	11.1872	12.9239	15.9822	1.01934	2.08218	2.32924	1.04798	7.1354	1.04834	titin-like _Halyomorpha_0
DN101712_c2_g1	0	0.0875025	0	0.232744	0	0.175005	0	0.307729	0	0	uncharacterized protein LOC106682176 _Halyomorpha_1.22e-49
DN101712_c3_g1	0	0	0	0.0154731	0	0	0	0.0309462	0.43424	0.197953	#N/A
DN101712_c3_g3	0.0640394	0.0235376	0.110208	0.0956995	0.0291919	0.0470752	0.0863647	0.0515482	0.0457285	0.0295025	coiled-coil domain-containing protein 63 _Halyomorpha_2.92e-52
DN101712_c3_g4	0.172561	0.043678	0.0394362	0.103925	0.345122	0.087356	0.0788725	0.207849	0.0336287	0.0672575	#N/A
DN101712_c4_g3	0.261235	0.550124	0.229914	0.568214	0.204173	0.34596	0.200885	0.773796	0.18419	0.213993	uncharacterized protein LOC106682383 _Halyomorpha_9.2e-29
DN101712_c4_g4	0.759888	0.591196	0.0501265	0.321512	0.292817	0.299056	0.100253	0.442434	0.208206	0.326693	uncharacterized protein LOC106682176 _Halyomorpha_9.44e-50
DN101712_c4_g5	0.303235	0	0.0981817	0.390599	0.227113	0	0.196363	0.405106	0.0682087	0.136417	#N/A
DN101713_c2_g1	41.3894	1.3151	0.754063	0.437126	7.29684	0.972028	0.631874	0.380582	0.887592	0.630283	uncharacterized protein LOC106689937 _Halyomorpha_1.48e-53
DN101715_c0_g1	0.759529	0.40146	0.67714	0.665553	0.996296	0.552013	0.99338	0.195702	0.249496	0.379475	Hemoglobin subunit beta _Amniota_4.4e-98
DN101715_c0_g2	0.100075	0	0.508775	0	0.20015	0	0.526198	0	0.314597	0.372698	Hemoglobin subunit beta-1 _Amniota_1.22e-104
DN101715_c0_g4	0.279029	0.379999	0.45768	0.492446	0.246381	0.32776	0.618752	0.236572	0.135804	0.113321	Hemoglobin subunit beta _Amniota_1.01e-98
DN101716_c0_g2	0.151718	0.494621	2.01756	1.03675	0.0605584	0.14246	0.903043	0.41981	1.95999	0.737403	neural cell adhesion molecule 1-like _Halyomorpha_0
DN101717_c0_g1	0.100505	0.244674	0.897386	0.595399	0.121757	0.107081	0.372795	0.430125	1.90068	0.719918	wrapper
DN101718_c5_g1	0.0180764	0.0199355	0.0609952	0.239675	0.0361528	0.039871	0.0410372	0.203291	0.0159246	0.0318492	#N/A
DN101719_c5_g1	28.1861	24.0351	9.54096	0.535001	7.09219	8.93819	2.66582	0.403886	0.155878	0.195462	legumain-like _Halyomorpha_9.38e-43
DN101720_c2_g1	3.55741	1.39596	0.598441	5.55902	0.83263	0.650499	0.210582	1.29417	1.80931	0.202605	Trpm
DN101720_c2_g3	1.01563	1.24774	2.6577	2.37813	0.690297	0.885714	1.21111	0.796426	1.42307	1.30535	#N/A
DN101721_c5_g1	36.33	57.5055	76.2791	75.3854	3.97286	6.99409	10.7192	7.67615	49.9501	4.27238	Beta-parvin _Neoptera_0
DN101721_c5_g2	18.6388	28.7463	30.8327	32.4497	3.48339	2.91219	3.41856	2.06571	18.9503	1.31603	Twisted gastrulation protein-A _Arthropoda_3.34e-99
DN101723_c1_g1	66.208	73.3356	79.2814	91.5512	12.821	11.3241	10.8416	3.84642	101.845	6.31391	Nascent polypeptide-associated complex protein, putative _Bilateria_8.27e-47
DN101725_c7_g2	0	0	0	0.0130972	0	0	0	0.0261944	23.5497	7.27792	uncharacterized protein LOC106682424 _Halyomorpha_4.76e-138
DN101727_c0_g1	0.062908	0.127803	0.0494099	0.128043	0.125816	0.14347	0.0570736	0.152197	0.451978	0.219949	#N/A
DN101729_c0_g1	28.5707	75.9492	104.228	4.11469	9.28634	27.3113	26.4903	0.73902	18.4986	7.50582	Uncharacterized protein (Fragment) _Cuerna_2.2e-08
DN101730_c0_g1	0.0241127	0	0	0.0282083	0.0482254	0	0	0.0564165	10.2227	7.6487	uncharacterized protein LOC106690773 _Halyomorpha_6.21e-43
DN101730_c0_g2	0.268854	0	0	0	0.396171	0	0	0	2.59858	2.09329	uncharacterized protein LOC106690773 _Halyomorpha_1.95e-45
DN101730_c0_g4	0	0	0	0	0	0	0	0	1.03249	0.767686	uncharacterized protein LOC106690773 _Halyomorpha_2.55e-38
DN101731_c4_g1	213.76	174.516	118.387	203.219	42.0582	42.0419	46.5231	25.5128	4.85996	1.35164	Orcokinin B _Pentatominae_1.4e-47
DN101731_c4_g2	277.248	217.4	138.736	272.017	59.1379	39.6869	49.2019	32.4528	6.045	2.91881	Orcokinin B _Pentatominae_8.63e-98
DN101731_c4_g3	0.337719	0.34068	0.229243	2.97282	0.154236	0.131038	0.185132	1.36006	15.0479	3.99988	orcokinin peptides-like _Halyomorpha_5.46e-69
DN101731_c5_g1	7.2236	13.3249	17.1743	16.7363	1.18901	2.07796	2.99627	1.19503	8.41602	0.556045	CG8176
DN101732_c11_g1	0	0	0	0.0249545	0	0	0	0.0203421	2.06564	0.120254	#N/A
DN101733_c0_g1	0.196201	0.268205	0.33372	1.63	0.0704516	0.216805	0.271606	1.25467	20.9684	1.71283	uncharacterized protein LOC106684910 _Halyomorpha_0
DN101734_c4_g2	0	0	0.0155041	0.148848	0	0	0.0310083	0.0968083	16.05	5.27481	uncharacterized protein LOC106690193 _Halyomorpha_1.95e-19
DN101736_c0_g1	0.982918	1.98541	3.95582	1.34238	0.641753	0.379909	1.94549	0.974035	58.8379	12.0966	androgen-induced gene 1 protein-like _Halyomorpha_1.61e-152
DN101737_c0_g2	0.419017	0.149651	0.169335	3.83476	0.226232	0.299302	0.141497	0.578111	23.1893	1.11663	Facilitated trehalose transporter Tret1 _Panheteroptera_0
DN101739_c0_g1	185.241	0	32.5322	0	217.125	0	65.0644	0	307.956	71.4139	flocculation protein FLO11-like isoform X1 _Halyomorpha_1.37e-68
DN101740_c1_g1	0	0	0	0.629115	0	0	0	0.446594	0.00436818	0.00526441	D-alanyl-D-alanine carboxypeptidase DacC _root_0
DN101742_c0_g1	6.4876	5.54107	7.85519	1.34741	5.14929	2.78873	4.88065	1.90762	2.11484	0.456907	Uncharacterized protein _Bilateria_4.71e-62
DN101743_c1_g1	295.832	7.48975	6.29347	159.514	79.9394	1.16702	2.99339	30.4874	4.65806	1.72188	cathepsin L1-like isoform X2 _Halyomorpha_6.88e-139
DN101744_c0_g1	0.0426983	0.0431437	0.026598	0.0306355	0.0493296	0.0222791	0.0210677	0.0243585	3.6858	1.23614	uncharacterized protein LOC106691378 isoform X1 _Halyomorpha_0
DN101744_c1_g1	14.5695	22.4754	29.0859	27.4514	2.06153	3.6395	2.82431	3.74663	16.0374	1.73215	Usp1
DN101746_c0_g3	0.515173	1.46727	5.30421	3.38091	0.0777125	0.509568	4.38189	0.296991	5.219	0.372481	Fasciclin-1 _Hemiptera_0
DN101747_c3_g5	0.11091	0.224051	0.6718	0.530792	0.0406071	0.0922936	0.272215	0.222477	0.0423577	0.0572303	#N/A
DN101748_c0_g1	0.0195005	0.0182685	0.207157	0.0989785	0.0390009	0.0254503	0.144512	0.0701415	1.04288	0.394101	haf
DN101749_c0_g1	0.136502	0.283943	0	0.0702192	0.273004	0.341424	0	0.0932813	0.0586073	0.0748219	CUGBP Elav-like family member 1 _Deuterostomia_2.1e-77
DN101750_c0_g1	53.0763	40.0992	46.2574	18.7237	13.2582	15.4019	13.3795	7.94673	29.4949	2.23609	CG13893
DN101751_c4_g1	9.30346	11.7306	11.3786	15.5332	1.98243	1.89829	1.75836	0.983554	8.5841	1.17787	ari
DN101753_c3_g1	0.632265	0.93772	1.90231	2.10483	0.295212	0.951752	1.17398	0.988075	0.810584	0.598148	#N/A
DN101755_c5_g3	0.0263715	0.0172465	0	0.226004	0.052743	0.0344931	0	0.121673	1.4165	0.442067	fd59A
DN101756_c2_g1	87.2972	0.0162964	0.019315	0.0438179	51.7229	0.0325928	0.03863	0.0546413	222.246	131.362	glycine-rich protein 1-like isoform X1 _Halyomorpha_3.59e-21
DN101756_c3_g4	2.58904	2.32981	1.88595	4.1712	0.441082	0.798198	1.21422	0.545432	1.72395	0.32915	CG1578
DN101757_c2_g1	0.0178049	0.0440418	0.087098	5.38849	0.021062	0.0427705	0.0665389	2.02328	0.757641	0.126304	neuropeptide Y receptor-like isoform X1 _Arthropoda_0
DN101758_c5_g1	1.64837	0.961883	2.36653	3.25487	1.08552	0.898227	4.0625	2.05287	163.368	15.5348	uncharacterized protein LOC106691438 isoform X1 _Halyomorpha_1.28e-40
DN101758_c6_g1	48.4371	46.9042	50.4646	35.935	12.6512	12.2973	9.13789	5.88351	52.2745	3.87937	nop5
DN101759_c0_g2	68.86	89.2212	103.178	62.2502	11.5667	10.4338	5.02717	8.22172	88.5393	2.80396	Galt
DN101760_c0_g1	0.445526	0.919228	2.27596	2.27453	0.192726	0.376153	0.403462	0.0785997	21.2488	2.40604	Putative vitellogenin-6 (Fragment) _Panheteroptera_0
DN101761_c0_g1	3.87995	6.32167	7.65334	3.24482	1.80479	4.12959	1.75197	2.13155	5.59495	1.85866	ADP,ATP carrier protein 2 _Anopheles_1.89e-57
DN101761_c0_g2	6.04989	13.8036	11.3136	3.39712	1.98842	9.57547	3.35986	1.54225	10.1649	2.4288	Putative mitochondrial adp/atp carrier (Fragment) _Arthropoda_1.01e-103
DN101762_c3_g1	0.27105	0.417379	0.284472	0.223398	0.228681	0.199321	0.087342	0.198002	0.150804	0.11952	Prothymosin alpha _Bilateria_1.73e-63
DN101762_c3_g2	0.872994	0.701003	0.512103	0.242848	0.824262	0.6791	0.581239	0.203643	0.355777	0.279618	Prothymosin alpha _Amniota_1.11e-62
DN101764_c0_g1	26.1082	98.198	48.0058	4.98966	14.4078	28.9033	12.6007	1.09359	28.5942	2.31596	Putative cytochrome (Fragment) _Cimicomorpha_8.8e-156
DN101766_c7_g1	0.021608	0.0110347	0.0216445	0	0.0250582	0.0220694	0.0250608	0	309.97	29.0235	#N/A
DN101767_c23_g1	0.134641	0.189563	0.232442	0.3703	0.114176	0.191846	0.190577	0.284352	0.0307945	0.061589	#N/A
DN101768_c1_g1	0.544002	0.262833	0.776255	0.947849	0.640904	0.303509	0.519476	0.533402	0	0	Putative reverse transcriptase (Fragment) _Triatoma_8.33e-20
DN101771_c1_g1	0.00443843	0.00967035	0.0265045	0.0612738	0.00887685	0.0113471	0.0217672	0.0377801	1.44803	0.450613	zinc finger protein 420-like _Halyomorpha_0
DN101771_c2_g1	1.38458	1.64512	1.91605	2.46813	0.457289	0.613118	0.218443	0.568075	4.81358	0.851313	sug
DN101773_c0_g1	9.46501	11.3972	15.6288	12.9524	1.87123	2.3142	5.15637	1.81044	13.1317	1.12041	Mpp6
DN101773_c0_g2	39.0415	41.8185	45.8256	31.517	11.6174	11.085	9.26626	3.34514	30.5151	3.54469	Nop60B
DN101773_c0_g4	18.9824	22.5207	27.5358	27.0894	3.83767	3.23472	3.31666	3.39616	23.3791	1.99899	FRG1
DN101774_c11_g1	0	0	0	0	0	0	0	0	14.2414	5.95283	#N/A
DN101774_c12_g1	0	0	0	0	0	0	0	0	6.76836	1.52227	#N/A
DN101774_c13_g1	0	0	0	0	0	0	0	0	5.00192	1.27689	#N/A
DN101774_c17_g1	0	0	0	0	0	0	0	0	5.90577	1.43441	Uncharacterized protein (Fragment) _Lygus_2.38e-11
DN101774_c18_g1	0	0	0	0	0	0	0	0	8.46342	3.03137	#N/A
DN101774_c22_g1	0	0	0	0	0	0	0	0	7.79703	2.27709	Uncharacterized protein (Fragment) _Lygus_7.17e-07
DN101774_c23_g1	0	0	0	0	0	0	0	0	8.17471	2.27873	#N/A
DN101774_c26_g1	0	0	0	0	0	0	0	0	0.52363	0.289288	#N/A
DN101774_c28_g1	0	0	0	0	0	0	0	0	8.75896	4.88357	Uncharacterized protein (Fragment) _Lygus_6.54e-07
DN101774_c7_g1	0	0	0	0	0	0	0	0	6.28787	2.56869	Uncharacterized protein (Fragment) _Lygus_2.38e-07
DN101774_c8_g1	0	0	0	0.0786715	0	0	0	0.0652327	1814.76	626.034	Uncharacterized protein (Fragment) _Lygus_5.64e-08
DN101774_c9_g1	0	0	0	0	0	0	0	0	2.60626	0.737243	keratin-associated protein 4-7-like _Halyomorpha_7.73e-53
DN101776_c0_g1	11.2804	17.0992	21.7875	13.4343	1.9027	3.24136	2.77154	1.38907	12.682	1.20213	Putative conserved plasma membrane protein (Fragment) _Panheteroptera_1.66e-123
DN101777_c0_g1	0.119249	0.278538	0.165281	0.168369	0.0362374	0.0733338	0.0685083	0.0488809	1.1243	0.400755	synaptonemal complex protein 1-like isoform X1 _Halyomorpha_0
DN101779_c0_g1	44.038	50.3332	59.7466	57.8378	4.74948	3.64776	6.93254	3.69261	42.5964	0.589346	Craniofacial development protein 1 _Panheteroptera_1.16e-52
DN101780_c0_g1	0.0292165	0.112793	0.113367	0.0951142	0.058433	0.137739	0.144324	0.120726	0.0776695	0.0980693	39S ribosomal protein L20, mitochondrial _Gnathostomata_4.11e-102
DN101780_c1_g1	0.604292	0.302784	0.167129	0.432317	0.317978	0.219828	0.13331	0.163876	0.0756114	0.0965581	uncharacterized protein LOC111057491 _Nilaparvata_3.75e-21
DN101781_c0_g1	0.0139438	0.00816053	0	0.177309	0.0161079	0.0163211	0	0.158054	3.8486	0.87862	Uncharacterized protein _Hemiptera_2.74e-160
DN101782_c6_g1	0.0625505	0.427499	0.2183	0.204453	0.0467848	0.468204	0.405083	0.353361	0	0	Decorin _Gnathostomata_9.25e-173
DN101782_c7_g1	0.10057	0.295581	0.12449	0.218136	0.116454	0.286343	0.143761	0.436272	0.046119	0.092238	Decorin _Gnathostomata_7.97e-66
DN101784_c1_g1	9.42052	9.2969	9.30093	9.65795	1.00298	1.62601	2.3976	1.51541	4.17708	0.599894	Thymidine kinase _Panheteroptera_1.67e-79
DN101784_c1_g2	1.59336	2.34252	4.09267	1.006	1.05447	1.36925	1.74253	0.171369	0.526519	0.357786	gustatory receptor for bitter taste 66a-like isoform X4 _Halyomorpha_4.79e-19
DN101786_c0_g1	0	0	0.00768085	0.0286124	0	0	0.00894865	0.0300212	78.9413	29.0474	uncharacterized protein LOC106679052 isoform X1 _Halyomorpha_0
DN101790_c3_g1	11.2809	8.97627	7.82109	86.8998	5.40783	1.7637	4.24128	27.357	30.4929	2.65829	Uncharacterized protein _Apidae_0
DN101792_c0_g1	0.197703	0.325326	0.137305	0.140348	0.065915	0.139388	0.0372533	0.0472224	3.09685	0.760937	uncharacterized protein LOC106668328 isoform X2 _Cimex_6.88e-34
DN101793_c0_g1	35.8267	63.0314	74.0984	38.5338	7.34925	5.5226	11.6204	2.46066	47.4982	2.92691	mRpS29
DN101795_c1_g2	83.8426	0.453177	0.112383	0.0356383	37.6404	0.150404	0.224767	0.0712765	0.871761	0.479638	probable salivary secreted peptide _Halyomorpha_2.32e-39
DN101795_c11_g1	1.72959	0	0.178038	0	0.776864	0	0.11943	0	0	0	probable salivary secreted peptide _Halyomorpha_8.43e-37
DN101795_c16_g1	1.30635	0.156836	0.252793	0	0.377471	0.182574	0.315486	0	0	0	probable salivary secreted peptide _Halyomorpha_3.4e-29
DN101795_c2_g1	1.89977	0.284542	0.0981817	0.0799555	1.0088	0.390681	0.196363	0.159911	0	0	probable salivary secreted peptide _Halyomorpha_1.14e-23
DN101795_c3_g1	1.40382	0.205036	0.147429	0.066124	1.16625	0.410072	0.294857	0.132248	0	0	probable salivary secreted peptide _Halyomorpha_8.31e-27
DN101795_c4_g1	2.39957	0.485134	0.368605	0.10511	1.65911	0.474398	0.320853	0.121572	0	0	probable salivary secreted peptide _Halyomorpha_6.5e-38
DN101795_c5_g1	0.747915	0.195275	0.253754	0	0.592418	0.130927	0.195934	0	0	0	probable salivary secreted peptide _Halyomorpha_3.33e-41
DN101796_c2_g1	0.924852	0.687697	0.272295	0.799384	0.750748	0.267422	0.25752	0.930653	6.51791	2.76047	putative inorganic phosphate cotransporter isoform X1 _Halyomorpha_0
DN101800_c0_g1	0.0461893	0.159886	0.0660324	0.50381	0.0624837	0.12954	0.0528508	0.259992	3.97648	0.194142	#N/A
DN101802_c2_g1	2.35862	3.16969	3.6805	6.3884	0.618855	0.776422	1.06287	0.733781	1.69237	0.41376	Putative flj12716-like protein (Fragment) _Panheteroptera_0
DN101802_c3_g2	20.5656	34.4997	53.3431	20.4953	6.51425	4.83761	4.32471	1.17651	1.87376	0.952241	uncharacterized protein LOC111045193 _Nilaparvata_1.85e-50
DN101803_c0_g1	0.069669	0	0.0410648	0.0599647	0.139338	0	0.0480413	0.0585274	38.0398	13.1062	CG34417
DN101806_c2_g1	0.0724758	1.22012	11.5368	9.49199	0.0838315	0.949346	1.61747	3.91267	11.2746	4.66679	NADH dehydrogenase [ubiquinone] 1 beta subcomplex subunit 9-like isoform X1 _Halyomorpha_7.04e-58
DN101809_c0_g1	7.19972	9.97814	10.1462	16.332	0.817247	2.14978	3.451	1.95951	6.94189	0.592327	MED1
DN101810_c1_g1	12.6204	13.6697	15.0228	16.0477	3.42799	3.20673	2.3266	1.96932	8.19039	1.70811	CG6951
DN101810_c2_g1	9.62766	1.08743	5.38331	1.43216	2.32853	0.730605	2.89596	0.386828	0.0806557	0.161311	cathepsin L1-like _Halyomorpha_1.42e-43
DN101810_c2_g2	6.03694	0.77245	1.25584	1.3857	2.88013	0.386254	0.375234	0.883744	0	0	Uncharacterized protein (Fragment) _Pancrustacea_8.51e-46
DN101810_c3_g1	3.12755	0.0762127	1.0793	0.648058	0.814768	0.0940517	0.75399	0.372381	0.0203807	0.0407614	cathepsin L1-like _Halyomorpha_2.38e-40
DN101811_c0_g1	0.0900462	0.006915	0.169101	0.0241885	0.0907186	0.01383	0.108608	0.0279667	1.48511	0.540884	homeobox protein B-H1-like _Neoptera_3.97e-86
DN101813_c6_g1	9.56674	13.1511	15.5559	16.1928	1.87963	2.60362	2.71273	0.832921	9.70213	1.07341	g
DN101813_c7_g2	16.0995	25.0034	33.6968	31.3344	2.2893	4.20773	4.18013	3.04959	16.2051	1.52276	CG8108
DN101813_c8_g1	15.881	27.5515	31.4028	27.0206	3.59468	3.20148	2.77322	3.58781	33.6056	5.68869	zda
DN101814_c13_g1	1.66624	5.65267	17.6941	18.3206	0.247859	0.839602	6.58006	4.72014	11.7802	1.53036	Elongation of very long chain fatty acids protein _Holometabola_2.43e-158
DN101815_c0_g1	0.0125698	0	0	0.244186	0.0251396	0	0	0.115774	2.24724	0.490131	putative uncharacterized protein DDB_G0271606 _Halyomorpha_0
DN101816_c0_g1	0	0.0100871	0	0.060313	0	0.0201741	0	0.0329726	2.59056	2.16436	#N/A
DN101817_c7_g1	0.0621452	0.0371445	0.182401	0	0.12429	0.074289	0.224486	0	0.0259727	0.0519455	uncharacterized protein LOC102165146 _Boreoeutheria_1.91e-14
DN101818_c1_g4	0.0364908	0.0205146	0.0430713	4.3458	0.0421526	0.0410292	0.0497364	0.884606	0.0313737	0.0363008	Protocadherin Fat 4 _Mizuhopecten_1.78e-12
DN101819_c6_g3	0.0479497	0.0485597	0.0512924	0.468709	0.0765913	0.0971193	0.0579345	0.0748892	0.0515587	0.0856456	Uncharacterized protein _Rhodnius_1.53e-07
DN101820_c5_g2	0.193473	0.429485	0.154914	0.399656	0.185932	0.264789	0.10918	0.269424	32.2629	5.31301	signaling mucin MSB2-like _Halyomorpha_2.22e-08
DN101820_c5_g3	0.0982718	0.010242	0.0713103	0.0280758	0.0811272	0.020484	0.05212	0.0561515	13.0061	1.65923	signaling mucin MSB2-like _Halyomorpha_2.3e-28
DN101820_c6_g1	0.439139	1.20724	0.57108	2.06002	0.334563	0.89406	0.764608	0.54156	0.345857	0.108892	#N/A
DN101821_c10_g1	17.5571	22.2121	29.5011	19.247	4.1454	4.02197	4.92642	2.65579	24.5784	2.06502	mRpL22
DN101821_c9_g1	0.0207884	0.103678	0.0260105	0.238747	0.0415769	0.119726	0.052021	0.0641248	2.9393	0.66305	zinc finger protein 260-like _Halyomorpha_1.42e-51
DN101822_c0_g1	37.8828	41.7115	36.3637	102.432	11.273	7.84428	3.56862	11.8707	58.8323	3.37133	diacylglycerol O-acyltransferase 2-like protein 6 isoform X1 _Halyomorpha_0
DN101823_c5_g1	8.44739	12.5252	11.745	11.6209	1.44356	1.76926	1.51181	0.387872	7.78369	1.53823	N-terminal kinase-like protein _Halyomorpha_0
DN101826_c0_g1	0.144628	0.0602055	0.054176	0.180201	0.00699681	0.0696362	0.0364756	0.0984928	7.43556	1.4859	carbonic anhydrase 2-like isoform X1 _Halyomorpha_3.63e-166
DN101826_c0_g2	156.47	0.0112436	31.091	0.124466	165.525	0.0224872	62.182	0.0585854	218.063	105.962	carbonic anhydrase 2-like isoform X1 _Halyomorpha_7.63e-130
DN101827_c7_g2	0.258209	0.229195	0.158739	0.726701	0.153027	0.168485	0.112026	0.626777	16.3092	0.902507	uncharacterized protein LOC106682270 _Halyomorpha_2.01e-54
DN101827_c7_g3	0	0	0	0.0819335	0	0	0	0.0948103	0.965506	0.451824	#N/A
DN101828_c0_g1	4.49383	6.24983	6.64196	10.6049	0.879033	2.88672	3.09892	1.12566	4.15981	1.23269	zinc finger autosomal protein-like _Halyomorpha_2.86e-83
DN101828_c1_g1	0	0.166654	0.0634205	0.306397	0	0.333307	0.126841	0.254047	0.697607	0.245323	zinc finger protein 711-like _Halyomorpha_3.33e-37
DN101828_c2_g1	0.0595355	0.152592	0	0.190035	0.119071	0.305185	0	0.127204	0	0	zinc finger Y-chromosomal protein-like _Halyomorpha_3.73e-34
DN101828_c3_g1	0.542513	0.71322	1.31425	1.48201	0.374539	0.424828	0.88167	0.537512	5.49479	2.10219	zinc finger autosomal protein-like _Halyomorpha_8.07e-42
DN101828_c4_g1	0.0857639	0.202255	0.171008	0.3406	0.0413238	0.139922	0.160825	0.0780055	1.11557	0.179491	zinc finger protein 239-like isoform X1 _Halyomorpha_8.31e-90
DN101828_c5_g2	2.05069	2.12259	2.35998	3.01518	0.66835	0.442956	0.695229	0.46285	1.5216	0.29887	zinc finger protein 771-like _Halyomorpha_8.75e-91
DN101828_c6_g1	0.911348	1.45663	1.18725	3.33783	0.264247	0.553705	0.382541	0.427944	1.63751	0.578811	Putative endonuclease-reverse transcriptase (Fragment) _Triatoma_1.38e-31
DN101831_c0_g1	3.64414	5.51837	5.81583	8.16913	0.997006	1.50451	1.88304	0.490343	2.68771	0.373776	CG13917
DN101832_c0_g2	0	0	0.031646	1.0959	0	0	0.063292	0.236858	4.03264	0.596627	uncharacterized protein LOC106687295 _Halyomorpha_0
DN101833_c0_g1	0.0130339	0.0721745	0.335919	2.08731	0.0152694	0.12744	0.269333	1.32638	11.9706	2.32114	synaptic vesicle glycoprotein 2C-like isoform X1 _Halyomorpha_0
DN101833_c0_g2	0	0.524957	0	0.0310665	0	1.04991	0	0.062133	31.0761	3.73299	synaptic vesicle glycoprotein 2B-like _Halyomorpha_5.36e-112
DN101834_c6_g1	15.3747	19.957	28.955	27.5192	5.83016	6.28829	7.26306	4.26409	25.0231	2.02933	PITH domain-containing protein _Neoptera_1.98e-87
DN101834_c7_g1	9.07933	18.4831	23.7307	1.38492	2.49401	6.11356	4.52509	0.914796	90.8679	40.6078	uncharacterized protein LOC106681901 _Halyomorpha_2.2e-76
DN101836_c10_g1	0.0078071	0.00967383	0	0.00633033	0.0156142	0.0193477	0	0.0126607	19.272	3.51314	transmembrane protease serine 3-like _Halyomorpha_5.52e-152
DN101837_c5_g2	0.174224	0.0993185	0.033487	0.40356	0.160906	0.0678507	0.066974	0.382998	0.355009	0.233519	#N/A
DN101837_c7_g1	1.79705	2.13021	1.33047	0.594799	0.320426	0.450233	0.183196	0.132487	0.298745	0.108829	uncharacterized protein LOC106690577 _Halyomorpha_0
DN101837_c8_g1	3.57444	5.02315	5.32325	7.86385	0.411658	1.73006	2.05523	1.11637	2.53221	0.360481	CG4751
DN101838_c8_g1	0	0	0	0.00473172	0	0	0	0.00946345	7.03356	2.5875	proton-coupled amino acid transporter 4-like isoform X1 _Halyomorpha_0
DN101839_c0_g1	8.50726	11.0123	12.2018	18.3405	1.83525	2.00691	3.00455	1.09363	7.14112	0.470814	uncharacterized protein LOC106687921 isoform X1 _Halyomorpha_0
DN101842_c0_g1	0	0	0	0.462567	0	0	0	0.494472	1.29518	0.389063	#N/A
DN101843_c0_g1	14.3303	3.98918	8.47886	1.49764	5.27546	0.986418	3.81144	0.905366	0.361595	0.290383	Lysosomal aspartic protease (Fragment) _Lygus_1e-41
DN101843_c1_g1	0.397803	0.0589122	0.180164	0	0.536725	0.117824	0.120223	0	0	0	Lysosomal aspartic protease (Fragment) _Lygus_1.66e-29
DN101844_c9_g1	0.659949	0.332016	0.176882	0	0.758111	0.0434044	0.204408	0	0.188606	0.245583	40S ribosomal protein S8 (Fragment) _Bilateria_7.9e-58
DN101845_c2_g1	14.6366	22.4986	23.3356	25.3052	1.51525	4.6163	2.27722	2.39445	15.5636	3.23182	CG8237
DN101847_c0_g1	0.233732	0.487872	0.200981	0.309655	0.133147	0.427285	0.117588	0.11929	0.242698	0.18912	type II inositol polyphosphate 5-phosphatase 14-like _Polyphaga_6.61e-111
DN101848_c1_g1	6.16349	8.52523	9.86843	10.2248	0.540794	1.12176	0.430001	0.0259157	8.17947	0.84275	CG4709
DN101848_c1_g2	0.109527	0.134761	0.38643	0.2495	0.0840236	0.093798	0.224703	0.115952	0.0539405	0.0414363	#N/A
DN101848_c1_g9	0	0	0.171082	0.129208	0	0	0.185256	0.0993064	0.279749	0.202676	#N/A
DN101850_c0_g1	9.6533	14.8542	15.9072	15.2355	0.825769	2.79459	2.08289	0.386967	12.8646	2.22247	CG4553
DN101851_c10_g3	0.147264	0	0.0233578	0.0911875	0.239883	0	0.0467156	0.105421	0.13215	0.11367	craniofacial development protein 2-like _Diaphorina_2.26e-34
DN101851_c4_g1	0	0.056941	0	0.104521	0	0.113882	0	0.209041	0.142064	0.177821	Endonuclease-reverse transcriptase _Blattella_1.28e-30
DN101852_c1_g1	2.06209	2.53501	3.04382	2.67728	0.317102	0.538298	0.350436	0.556179	2.72744	0.455159	U3 small nucleolar RNA-associated protein 6 homolog _Halyomorpha_0
DN101852_c1_g5	19.802	25.6066	29.0252	32.5848	2.53171	4.30526	2.7489	2.43383	18.1747	1.76619	U3 small nucleolar RNA-associated protein 6 homolog _Halyomorpha_0
DN101853_c1_g1	37.703	59.4642	71.6693	21.97	5.47999	9.21015	15.6299	5.79196	45.2464	8.52942	Uncharacterized protein _Anopheles_3.37e-47
DN101855_c0_g1	1.03594	1.35354	1.27586	1.66731	0.3732	0.196893	0.222675	0.133478	1.24752	0.133963	Putative ATP-dependent RNA helicase DHX35 _Formicidae_0
DN101856_c0_g1	28.0085	37.8477	79.8265	116.493	6.60153	9.02604	16.1902	16.7198	15.5201	1.65192	Guanine deaminase _Bilateria_3.34e-51
DN101857_c5_g3	4.80042	6.13038	8.63431	12.601	0.636003	1.0076	1.94599	1.40623	8.32466	0.882314	Brd8
DN101858_c0_g1	3.47729	4.60443	5.52443	6.4803	0.257358	0.648289	0.524131	0.550103	12.1565	3.5597	zinc finger X-chromosomal protein-like _Halyomorpha_0
DN101859_c11_g1	0.300804	0.264999	0.267041	0.235096	0.23813	0.125617	0.176339	0.139015	0.0162993	0.0325985	#N/A
DN101860_c0_g1	15.8281	21.2355	27.6019	24.3744	1.9429	2.52613	4.49133	1.88115	19.7734	2.22116	mRpL44
DN101862_c4_g1	0.394608	0.306814	0.596064	0.73688	0.129246	0.13991	0.187528	0.200473	0.0167126	0.0334252	uncharacterized protein LOC108370842 _Holometabola_7.79e-18
DN101863_c5_g1	2.82491	3.27487	3.96917	4.03582	0.454224	0.665747	0.253205	0.359214	12.8177	0.424256	uncharacterized protein LOC106693000 _Halyomorpha_4.18e-53
DN101863_c6_g3	59.7466	67.9484	155.632	89.2786	6.26764	21.3996	40.089	14.7938	6.12116	0.833239	multidrug resistance protein 1-like _Halyomorpha_0
DN101864_c14_g1	0	0	0	0.521227	0	0	0	0.392725	0	0	#N/A
DN101864_c8_g1	2.95133	1.447	0.890569	19.2867	0.515942	0.468061	0.204815	2.57678	11.1061	0.343714	conu
DN101866_c2_g1	0.220468	0.455185	0.109012	0.198046	0.299002	0.210209	0.062632	0.119843	0.0217744	0.0435488	uncharacterized protein LOC106680963 _Halyomorpha_4.81e-59
DN101866_c2_g3	21.3933	27.464	19.866	32.6558	4.01386	7.57379	6.60495	4.43512	8.08925	0.706958	uncharacterized protein LOC106689616 _Halyomorpha_8.96e-18
DN101868_c0_g1	2.03965	21.1533	10.0166	11.1396	1.18018	5.53932	2.9645	1.26804	2.17255	0.758293	DNA-directed RNA polymerase II subunit RPB1-like _Halyomorpha_7.8e-148
DN101868_c0_g3	0.308019	0.394232	0.555651	4.0009	0.153208	0.186245	0.272238	0.920684	53.6958	15.8281	CG8519
DN101869_c0_g1	0.686058	0.332143	0.61131	5.04688	0.282082	0.144375	0.134783	1.15492	3.15134	0.534757	Protein pangolin, isoforms A/H/I _Neoptera_0
DN101870_c9_g1	0.0447207	0.0580533	0.0588118	0.200519	0.0894415	0.116107	0.117624	0.013946	0	0	#N/A
DN101870_c9_g3	0.0580463	0.321734	0.630382	0.172423	0.0244276	0.12564	0.271212	0.0522091	0.347055	0.304065	Putative endonuclease-reverse transcriptase (Fragment) _Triatoma_1.62e-09
DN101871_c0_g1	39.0782	34.6971	22.0742	33.1699	7.50512	7.20888	3.8032	3.50711	12.3564	1.81261	Uncharacterized protein _Pancrustacea_0
DN101872_c0_g1	1.26879	0.178456	0.562313	0.787857	0.304369	0.168294	0.192037	0.292414	0.0503231	0.021544	tap
DN101875_c0_g1	11.1568	11.6658	12.441	17.1578	0.643677	2.20612	0.535605	1.24499	11.8267	1.45596	Pdss2
DN101876_c14_g1	0.0588161	0	0.0479637	0	0.0787165	0	0.0959275	0	0.0383418	0.0766835	High mobility group protein B1 _Bilateria_8.77e-59
DN101876_c3_g1	26.6364	27.102	25.9151	18.6471	10.2818	4.86333	4.45725	3.10219	31.9399	3.10382	ribosomal L1 domain-containing protein CG13096 isoform X1 _Halyomorpha_0
DN101876_c7_g2	0.017203	0.3251	1.15123	0.510645	0.0344061	0.219323	0.525973	0.287007	0.368968	0.06657	titin isoform X1 _Halyomorpha_9.88e-34
DN101877_c0_g1	0.765531	0.273932	0.976697	0.304213	0.422498	0.0835708	0.920886	0.124893	0.565547	0.0944423	Sb
DN101883_c0_g1	0.381529	0.0467388	0.236625	0.145956	0.763058	0.0934775	0.284189	0.183258	0.10375	0.12908	uncharacterized protein LOC105534586 isoform X1 _Mandrillus_3.82e-57
DN101884_c1_g1	7.35762	5.02603	5.58093	11.9095	2.07165	1.3328	1.03677	1.80956	12.5416	2.41952	uncharacterized protein LOC106689552 _Halyomorpha_2.03e-130
DN101884_c1_g2	9.11502	13.3181	13.5001	11.083	1.37893	2.31774	2.84588	2.23593	11.631	1.17827	mri
DN101885_c6_g1	5.63619	6.46321	5.96545	11.5065	1.13065	1.78145	2.73346	0.0672834	4.03158	0.86101	lilli
DN101886_c8_g1	3.14319	5.41402	6.41883	11.9569	0.700834	2.08607	3.53612	1.03075	7.70641	2.90242	protein enabled homolog isoform X1 _Halyomorpha_1.49e-165
DN101887_c14_g2	0.151458	0	0	0	0.302916	0	0	0	0.142378	0.164753	serine/threonine-protein phosphatase 6 regulatory ankyrin repeat subunit B-like _Halyomorpha_1.42e-22
DN101887_c17_g1	8.68504	13.7167	14.6339	17.6006	0.641409	0.985702	2.42812	0.656009	18.8951	1.19222	enhancer of mRNA-decapping protein 4 _Halyomorpha_0
DN101889_c4_g1	0.0692731	0.0451449	0.206067	0.283058	0.0517828	0.0359385	0.176244	0.0870241	0.0704419	0.0683087	Uncharacterized protein (Fragment) _Clastoptera_1.52e-12
DN101889_c5_g1	4.57678	6.52723	8.11886	8.23158	0.972115	1.18255	0.814032	1.56199	7.21647	0.674409	Histone-lysine N-methyltransferase _Cimicomorpha_0
DN101890_c0_g2	4.4976	5.16356	6.54048	8.1341	0.869862	0.94882	1.41061	1.26584	4.21561	0.524765	zinc finger protein 420-like isoform X1 _Halyomorpha_0
DN101891_c0_g1	0.113503	0.107122	0.142896	0.171781	0.0850039	0.0459581	0.0609286	0.0673794	0.24602	0.102988	uncharacterized protein LOC106691662 _Halyomorpha_1.8e-13
DN101892_c0_g1	119.508	164.779	170.595	158.256	42.5431	44.1745	31.5602	29.8128	99.5647	2.14208	KH domain-containing, RNA-binding, signal transduction-associated protein 3-like isoform X1 _Nilaparvata_3.51e-107
DN101893_c2_g1	9.66138	11.0259	13.7514	22.1107	1.65943	1.61554	0.632147	1.65574	17.0922	2.55534	CG5916
DN101894_c0_g1	0	0.0147089	0	0	0	0.0294178	0	0	2.08372	0.735361	glutaminase liver isoform, mitochondrial-like isoform X1 _Halyomorpha_0
DN101895_c0_g1	6.30375	8.98485	10.1728	10.7031	1.09438	1.14781	1.76125	1.50804	7.15069	1.83848	Uncharacterized protein _Cicadellinae_1.37e-69
DN101896_c3_g1	56.0151	71.1105	69.8033	74.8127	7.40038	11.347	14.3976	3.12746	43.3437	6.83152	CtBP
DN101897_c6_g2	0.0929757	0.11135	0.117201	0.068492	0.119975	0.143571	0.149979	0.0791539	0.0814405	0.105169	Putative gag-pol polyprotein (Fragment) _Panstrongylus_2.55e-09
DN101897_c7_g5	4.00466	6.65186	7.14151	11.3398	0.713685	2.17077	2.7972	0.762823	4.3729	0.443486	Axud1
DN101899_c1_g2	2.83895	7.90037	15.7589	5.3458	2.41044	3.25774	4.28294	2.67751	3.02448	0.818081	#N/A
DN101902_c6_g2	5.0535	7.00762	9.55991	26.5912	0.935158	1.02047	0.541011	2.98312	18.6026	2.58927	CG43780
DN101902_c7_g1	6.40747	9.97062	12.1595	10.6636	4.01755	3.19264	1.61269	2.52199	19.3586	3.53849	DOR
DN101903_c0_g3	3.6896	5.17212	5.97019	7.83592	0.961833	2.02256	1.91167	1.01908	3.56682	0.703367	Rab3
DN101904_c6_g1	0.123276	0.189535	0.078925	0.0126827	0.111634	0.186521	0.0923681	0.0253655	0.0794606	0.098924	Tetraspanin _Amniota_2.91e-136
DN101904_c6_g2	0.114386	0.117701	0.116444	0.112071	0.133514	0.0487828	0.0503087	0.035058	0.0639801	0.0572547	CD9 antigen _Gnathostomata_3.8e-167
DN101905_c1_g1	10.7857	11.1442	11.4254	10.0911	4.34718	3.94553	2.45537	2.30669	5.40243	1.25567	Uncharacterized protein _Panheteroptera_1.75e-55
DN101906_c0_g1	0.133147	0.174139	1.11388	0.731116	0.104441	0.19909	1.31891	0.169165	2.00576	0.422941	CG14968
DN101909_c0_g1	0.864463	1.15778	1.00193	1.75201	0.225334	0.19399	0.168495	0.319611	2.30068	0.364365	gamma-tubulin complex component 2-like _Halyomorpha_0
DN101910_c8_g1	0.894442	1.48714	1.56396	3.31659	0.244563	0.362975	0.551186	0.42235	0.758886	0.129546	uncharacterized protein LOC106691424 _Halyomorpha_2.17e-36
DN101912_c7_g6	11.9757	16.7429	19.5317	3.93399	3.18706	3.30387	1.63212	1.02573	6.4744	0.28969	CG3770
DN101913_c13_g1	0.040723	0.0326365	0.0334342	0.2908	0.0352905	0.065273	0.0225241	0.199329	6.13884	1.78046	uncharacterized protein LOC106682741 _Halyomorpha_7.72e-135
DN101914_c8_g1	0.813932	1.2587	1.44655	3.23018	0.170166	0.538992	0.566265	0.549347	2.60678	0.299298	Uncharacterized protein _Panheteroptera_1.96e-134
DN101915_c0_g1	8.85543	12.4675	14.7353	10.9046	0.397847	0.871505	1.76102	0.899686	10.6726	1.18188	PAN2
DN101916_c0_g1	1.00488	0.570601	0.498471	2.71965	0.266483	0.228367	0.119711	0.344173	13.673	1.00246	Alkylglycerol monooxygenase _Neoptera_0
DN101917_c0_g2	2.65346	3.28651	3.37379	5.00381	0.551371	1.15861	0.849098	0.539166	1.7682	0.176543	CG7638
DN101918_c0_g1	9.56647	13.7728	14.609	14.3396	0.871144	1.63342	0.668982	0.746689	7.87033	0.757789	CG6841
DN101922_c0_g1	0.0241781	0	0.0098041	0.0518684	0.0483563	0	0.0196082	0.0432273	12.7563	5.10523	uncharacterized protein LOC106683812 isoform X1 _Halyomorpha_0
DN101923_c0_g1	6.11474	10.221	10.4075	9.93227	1.2808	2.07311	0.866093	0.669949	7.99472	1.24733	Vps50
DN101924_c2_g1	0.335485	0.20632	0.210228	0.114423	0.581717	0.317358	0.198129	0.0769718	0.192902	0.245355	40S ribosomal protein S30 _Boreoeutheria_1.45e-74
DN101924_c2_g2	0.372444	0.314999	0.458509	0.542777	0.372085	0.237153	0.615187	0.227197	0.259209	0.268513	40S ribosomal protein S30 _Boreoeutheria_3.6e-72
DN101924_c2_g3	0.460892	0.543932	0.37603	0.200352	0.330378	0.284612	0.414414	0.3143	0.218468	0.271913	40S ribosomal protein S30 _Boreoeutheria_4.3e-74
DN101924_c3_g1	5.16317	4.47678	4.67367	2.63711	2.61799	1.50907	0.942308	1.23696	4.26294	0.61761	40S ribosomal protein S30 _Eumetazoa_1.85e-24
DN101927_c6_g1	1.12497	1.34733	3.66879	6.1263	0.481753	0.388952	1.47325	2.67524	2.77706	0.789261	HORMA domain-containing protein 2-like isoform X1 _Halyomorpha_0
DN101927_c7_g1	27.0379	33.8218	46.3322	29.4267	7.70973	7.151	13.2754	4.35098	30.1741	2.57105	uncharacterized protein LOC106691389 isoform X1 _Halyomorpha_4.73e-82
DN101928_c3_g1	6.18891	7.07887	10.1034	11.6221	1.67312	1.52935	1.29759	1.23162	13.7385	2.45842	CG3704
DN101929_c12_g1	4.09041	6.32797	7.28621	7.55385	0.490801	0.481375	0.817291	0.762631	4.78143	0.516974	Gcn5
DN101931_c1_g1	0.0257201	0.229587	0.969081	0.504695	0.0210139	0.196013	0.255656	0.0937342	22.4037	7.59251	cytochrome P450 10-like _Halyomorpha_0
DN101934_c0_g1	0	0	0	0.365928	0	0	0	0.731857	6.92864	2.31449	probable cytochrome P450 6a13 isoform X1 _Halyomorpha_5.61e-24
DN101936_c0_g1	4.13304	5.50588	5.61151	11.4311	0.999933	1.59347	2.76677	0.486576	2.89476	0.480656	bone morphogenetic protein receptor type-2 isoform X1 _Halyomorpha_0
DN101937_c1_g1	38.0554	49.4676	53.4655	36.1103	5.09688	5.39169	4.42362	2.68032	61.3043	6.11104	Putative translocase of outer mitochondrial membrane complex _Triatominae_0
DN101938_c10_g1	14.1606	21.0144	22.3215	23.8912	1.96064	2.98793	2.28241	3.26164	16.5894	2.34931	CG10803
DN101938_c4_g1	0.0167319	0.0170967	0	0.0520439	0.0334639	0.0341934	0	0.0709396	1.77527	0.394326	mpv17-like protein _Zootermopsis_3.43e-60
DN101938_c9_g3	0.100262	0.238192	0.149813	0.0702983	0.124097	0.164516	0.173034	0.140597	0.0324752	0.0649505	#N/A
DN101939_c5_g4	0.203363	0.254466	0.599338	0.320307	0.109411	0.188801	0.465499	0.221753	0.196948	0.193712	#N/A
DN101940_c1_g1	0.02968	0.046651	0.61639	0.0877978	0.05936	0.0374256	0.39508	0.0548394	0.215664	0.111134	uncharacterized protein LOC106688633 _Halyomorpha_0
DN101940_c1_g2	5.60642	6.24514	7.89579	5.79074	1.83501	1.28533	1.13291	1.61934	4.62154	0.690305	CG12301
DN101941_c5_g1	0.0617352	0.0609567	0.0198157	0.0547877	0.080555	0.0762249	0.0396314	0.0366602	1.14858	0.454744	uncharacterized protein LOC106677959 _Halyomorpha_5.16e-26
DN101942_c6_g3	3.05819	5.07981	5.0011	5.70322	0.584571	0.775856	1.08955	0.628102	3.95075	0.795105	temp
DN101943_c0_g1	23.1819	5.00691	3.43516	2.7016	9.78184	1.27703	1.87475	0.635662	3.01751	0.586506	2-hydroxyacylsphingosine 1-beta-galactosyltransferase-like _Halyomorpha_0
DN101943_c0_g2	6.69542	1.72267	9.36861	12.9752	9.72632	0.670275	4.08757	4.52009	6.46625	0.59808	2-hydroxyacylsphingosine 1-beta-galactosyltransferase-like _Halyomorpha_0
DN101944_c0_g1	0	0	0	0	0	0	0	0	4.64751	1.5515	uncharacterized protein F21D5.5-like _Halyomorpha_0
DN101945_c4_g1	26.6605	33.7506	37.6561	45.828	4.01878	3.57347	5.08641	3.18482	46.4158	3.32506	MAN1
DN101945_c4_g2	3.9093	5.66419	7.69775	7.56608	0.245784	0.956176	1.47491	1.48127	3.42771	0.32691	CG12929
DN101947_c2_g1	13.7804	19.6803	31.4083	22.7326	2.11902	4.1942	2.61182	1.03968	20.503	2.77005	CG1628
DN101948_c0_g1	0	0	0	0	0	0	0	0	5.36815	1.94975	skin secretory protein xP2-like _Halyomorpha_5.53e-145
DN101948_c0_g2	0	0	0	0	0	0	0	0	1.26316	0.575738	skin secretory protein xP2-like _Halyomorpha_1.06e-81
DN101951_c3_g1	0	0	0	0.0119813	0	0	0	0.0239627	0.969156	0.321854	#N/A
DN101952_c1_g1	0.03922	0.025825	0.127884	0.0404	0.0456204	0.05165	0.148294	0.0808	0.0800557	0.0942915	Uncharacterized protein (Fragment) _Thalassiosira_7.6e-48
DN101952_c1_g2	0.0968747	0.163219	0.0776152	0.0352367	0.118255	0.189616	0.15523	0.0704735	0.143054	0.221589	Uncharacterized protein _Haematobia_3.58e-33
DN101952_c2_g1	7.55308	9.4696	8.04448	2.38207	3.02698	4.08335	2.72381	1.6821	7.65909	3.00601	Putative 60S ribosomal protein L3 _Eukaryota_1.72e-74
DN101954_c2_g1	0.0139859	0	0.0122062	0.0623017	0.0279718	0	0.0244124	0.0487075	6.12204	3.08575	uncharacterized protein LOC106685809 isoform X1 _Halyomorpha_0
DN101955_c2_g1	0.154989	23.9297	4.21471	0.318338	0.309978	6.96609	1.06325	0.321587	0.353964	0.276774	cathepsin L1-like _Bilateria_2.41e-71
DN101955_c2_g2	0.849657	1846.37	67.0224	21.2502	1.01419	572.3	34.0503	3.20898	0.124826	0.249651	Cathepsin-L (Fragment) _Metazoa_1.06e-51
DN101955_c3_g1	0	1.28005	0.113224	0.0632107	0	0.257518	0.136432	0.126421	0	0	Cathepsin L (Fragment) _Metazoa_1.93e-49
DN101956_c0_g1	0	0	0.0127738	0.0879661	0	0	0.0255476	0.0835402	47.2265	15.0771	uncharacterized protein LOC106685766 _Halyomorpha_1.16e-103
DN101956_c0_g2	0	0	0	0	0	0	0	0	5.71	2.60339	uncharacterized protein LOC106677136 isoform X1 _Halyomorpha_8.56e-54
DN101956_c1_g1	0.308823	21.823	0.16438	11.4828	0.109066	9.89049	0.0575506	2.76745	17.1656	1.33792	Heparan-alpha-glucosaminide N-acetyltransferase _Hemiptera_0
DN101957_c0_g1	4.11954	5.58164	6.62319	6.2621	1.05267	0.596477	1.07707	0.908932	5.94607	1.15485	AsnRS
DN101959_c0_g1	41.3993	54.7803	49.6343	47.0811	9.11253	10.2549	3.87648	4.67167	53.0534	6.96283	Pyruvate dehydrogenase E1 component subunit beta _Opisthokonta_0
DN101960_c2_g1	12.6988	19.7444	16.1492	2.95718	5.39299	2.854	3.4626	1.50673	3.51372	0.9814	cytochrome P450 6a2-like isoform X1 _Halyomorpha_2.94e-124
DN101960_c2_g3	483.479	844.878	802.943	69.842	82.3983	183.876	64.4793	5.01078	17.8663	3.87403	cytochrome P450 6a2-like isoform X1 _Halyomorpha_1.57e-124
DN101961_c13_g1	0.094397	0.0481492	0	0.0935073	0.109363	0.0962985	0	0.108065	0.568932	0.244419	Muscle-specific protein 20 _Eukaryota_5.09e-61
DN101961_c19_g1	0.0480575	0	0	0	0.096115	0	0	0	0.589572	0.46533	Muscle-specific protein 20 _Eukaryota_4.88e-50
DN101961_c6_g1	29.7712	35.6783	42.2417	34.9254	11.7437	17.0698	21.7399	11.7524	168.255	62.4436	Muscle-specific protein 20 _Eukaryota_6.04e-93
DN101961_c6_g2	2.80743	3.12939	2.15078	3.54126	0.894548	2.16119	0.658551	1.80381	1.31324	0.465747	Transgelin _Apis_1.23e-113
DN101961_c6_g3	0.486325	0.603627	0.270181	0.650135	0.29246	0.624794	0.102304	0.334111	0.228124	0.136662	Transgelin _Apis_8.76e-108
DN101961_c7_g1	0.0292362	0.0708118	0.068668	0.0855937	0.0584725	0.082525	0.0792918	0.171187	0.200066	0.186335	Muscle-specific protein 20 _Eukaryota_7.64e-56
DN101962_c0_g1	5.17885	4.77286	4.85104	5.46501	1.3778	0.806063	1.0591	0.8942	4.21731	0.685317	CG12325
DN101963_c0_g1	0.0337611	0.00650638	0.0235789	1.10694	0.0167312	0.0130128	0.0272466	0.505032	5.67082	0.622207	metal transporter CNNM4-like isoform X1 _Panheteroptera_0
DN101964_c0_g1	2.91876	3.99235	5.22431	7.49794	0.939427	0.990318	0.612041	0.770002	2.73625	0.422085	CG12056
DN101965_c9_g3	0.488001	0.478326	1.50898	54.2476	0.434204	0.579322	2.43472	101.862	534.597	208.185	#N/A
DN101967_c2_g1	0.0413644	0.05973	0.103163	0.131378	0.0277141	0.0843382	0.0939006	0.0695609	0.0854585	0.0905566	Putative rna-directed dna polymerase from mobile element jockey-like protein (Fragment) _Triatominae_5.36e-15
DN101967_c8_g1	1.03517	1.36625	2.14478	1.38199	0.423975	0.98752	0.833698	1.71956	0.165038	0.330076	Putative rna-directed dna polymerase from mobile element jockey-like protein (Fragment) _Hemiptera_2.53e-21
DN101968_c7_g1	18.2157	25.8352	30.8727	19.5906	1.88603	2.9765	4.39126	1.40691	31.2096	2.88617	MOB kinase activator-like 4 _Metazoa_3e-161
DN101968_c8_g1	0	0.310165	1.43115	1.71557	0	0.225107	0.507263	0.90286	5.69742	1.69174	#N/A
DN101969_c3_g1	8.32172	10.2145	10.7421	17.9952	1.66708	3.62098	3.96168	2.45009	5.44379	0.926003	BuGZ
DN101970_c0_g1	0	0	0	0.0114053	0	0	0	0.0228106	1.15728	0.796806	#N/A
DN101971_c12_g1	8.73465	6.4467	6.00657	12.0063	1.22222	0.462447	2.1449	1.55109	6.11045	0.459087	Uncharacterized protein _Bilateria_0
DN101971_c12_g2	21.8236	11.324	38.6777	76.6356	5.43563	3.72967	12.2423	4.89677	11.5022	1.03924	uncharacterized protein LOC106692872 _Halyomorpha_1.23e-118
DN101971_c12_g6	0.64542	1.03152	1.29758	1.64324	0.217677	0.473122	0.509165	0.165844	1.02826	0.247243	fukutin-like _Halyomorpha_0
DN101971_c12_g7	13.5789	13.8514	15.7531	21.5415	4.30409	5.03783	5.51484	4.06964	10.6216	1.95636	#N/A
DN101972_c0_g2	20.0565	44.7819	35.2635	37.4534	3.7858	11.5279	6.16152	2.72377	6.43929	1.41565	G-protein coupled receptor Mth2-like _Halyomorpha_0
DN101973_c0_g1	0.258009	0.252019	0.198984	0.125214	0.219364	0.315765	0.215829	0.0157599	0.0569964	0.0720919	Plasminogen activator inhibitor 1 RNA-binding protein _Bilateria_0
DN101973_c0_g2	0.0539183	0.0601395	0.0558846	0.0510359	0.0661354	0.069937	0.0657072	0.0376571	0.0984422	0.0686004	SERPINE1 mRNA binding protein 1 _Gnathostomata_0
DN101974_c0_g1	0	0	0.117779	0.0795972	0	0	0.136276	0.106424	42.2399	8.36164	fatty acyl-CoA reductase 1-like _Halyomorpha_0
DN101974_c0_g2	0	0.0149476	0	0	0	0.0298952	0	0	4.39995	0.532749	fatty acyl-CoA reductase 1-like _Halyomorpha_2.17e-156
DN101975_c0_g1	0	0	0	0.154436	0	0	0	0.308871	0	0	#N/A
DN101978_c0_g1	26.4099	28.629	28.8089	22.301	4.62727	4.37253	4.26955	3.17627	23.2431	2.02617	WD repeat-containing protein 43 _Halyomorpha_0
DN101978_c2_g1	0.10128	0.056316	0.163327	0.0523293	0.117063	0.112632	0.326655	0.104659	0.0888763	0.102674	#N/A
DN101979_c1_g1	4.13819	7.61641	6.75354	3.64591	2.06394	2.17823	1.70952	1.77241	1.82215	0.688968	Peroxiredoxin-6 _Neoptera_1.43e-80
DN101980_c4_g1	31.4338	40.6491	46.5556	48.4447	3.00177	3.13658	3.6775	1.99053	27.4971	3.14277	Acn
DN101980_c4_g5	0	0	0	0.0232548	0	0	0	0.0465096	0.508748	0.0709895	mycosubtilin synthase subunit C-like _Halyomorpha_6.34e-140
DN101982_c0_g1	89.8505	108.809	121.793	121.49	25.5118	11.5241	11.7426	9.00291	83.5427	3.80905	Coatomer subunit delta _Bilateria_0
DN101983_c0_g1	14.5088	25.4399	27.854	23.2289	1.26362	4.46425	2.56123	1.28373	19.156	3.82568	CG8520
DN101986_c0_g1	0.405902	0.980026	1.2578	1.05086	0.128367	0.0902427	0.0684876	0.182544	2.54064	0.402778	Ctf4
DN101988_c0_g1	0	0	0.00539172	0	0	0	0.0107834	0	17.7703	6.26322	#N/A
DN101989_c0_g1	0.362322	0.276876	0.619696	0.597175	0.165337	0.100685	0.426971	0.148797	0.679597	0.317988	GABA
DN101992_c8_g2	0.0321012	0	0.0940783	0.0921905	0.0642025	0	0.116394	0.184381	0.451998	0.22157	transcription factor Adf-1-like _Myzus_1.53e-12
DN101993_c1_g1	0	0	0.0149555	0.14393	0	0	0.0299111	0.166489	0.572153	0.425368	4-coumarate--CoA ligase 1-like _Halyomorpha_3.59e-33
DN101993_c8_g1	34.4107	15.604	11.7264	4.08265	12.0549	5.61862	8.16791	1.38594	103.723	1.21719	4-coumarate--CoA ligase 1-like _Halyomorpha_0
DN101993_c8_g2	15.8754	28.097	27.897	24.4712	3.85114	2.69629	8.81261	2.38781	15.2361	3.74143	CLUMA_CG003282, isoform A _Clunio_5.45e-116
DN101993_c8_g5	25.0341	13.7944	7.75791	5.58549	2.56039	4.07812	4.41976	1.93453	19.64	2.54869	4-coumarate--CoA ligase 1-like _Halyomorpha_9.35e-80
DN101994_c1_g1	3.89021	6.79987	8.71038	7.64958	1.1128	1.14389	1.17698	1.05779	5.87965	0.78467	Top3beta
DN101995_c0_g1	0.0548037	0.0121072	0.0191331	10.3173	0.0661889	0.0139824	0.0382662	0.739184	0.828272	0.208124	Uncharacterized protein _Cimicoidea_3.97e-163
DN101996_c0_g1	0.613642	0.981944	1.09009	1.79042	0.120518	0.284031	0.0585633	0.209811	10.1464	1.04533	CG31915
DN101999_c0_g1	0.207188	0.168535	0.328248	22.1625	0.0614341	0.194611	0.289401	4.91936	4.70715	1.30529	uncharacterized protein LOC106681732 _Halyomorpha_0
DN102000_c2_g1	23.3176	38.7937	34.1194	25.4879	2.09122	4.01909	2.44366	1.08755	31.2683	2.51883	Uncharacterized protein _Macrosiphini_1.76e-178
DN102000_c2_g2	4.43612	7.07923	6.63347	8.16074	0.365194	2.0415	2.48935	0.896318	6.28015	0.882755	E3 ubiquitin-protein ligase RFWD2 _Holometabola_0
DN102001_c0_g1	2.43806	2.79459	2.41888	1.96691	0.241568	4.00647	2.00263	1.20421	0.411233	0.429048	mucin-like protein 1 isoform X1 _Simiiformes_1.7e-29
DN102001_c0_g2	0.827388	1.13153	0.15728	0.931009	0.718743	0.88442	0.170947	0.719453	0.182068	0.216948	Mucin like 1 _Boreoeutheria_1.24e-34
DN102002_c0_g1	1.30363	1.39148	0.765366	0.665369	0.590032	0.662198	0.335032	0.431921	40.0272	2.55311	uncharacterized protein LOC106685499 _Halyomorpha_3.5e-18
DN102003_c0_g1	0.134547	0.177042	0.0518973	0.530205	0.175694	0.160076	0.080012	0.526964	0.822592	0.322469	Uncharacterized protein _Hemiptera_2.51e-128
DN102004_c0_g1	1.37911	3.02787	3.08982	16.5273	0.358474	1.06749	0.842773	3.72832	21.9152	2.35701	uncharacterized protein LOC106689581 isoform X1 _Halyomorpha_0
DN102005_c1_g1	16.6999	22.6477	25.4955	26.9849	2.29706	2.53698	3.11691	1.38007	24.658	2.88447	Nbr
DN102006_c6_g2	9.20327	15.9546	18.0478	31.3662	2.47754	6.72258	9.61211	3.91133	4.09141	0.510175	CKLF-like MARVEL transmembrane domain-containing protein 4 _Hemiptera_5.24e-64
DN102008_c1_g1	33.5327	111.552	123.679	91.2958	18.7483	95.8959	77.8846	17.347	439.96	19.6115	apolipoprotein D-like _Neoptera_1.54e-108
DN102009_c11_g2	0.37799	0	0	0	0.577891	0	0	0	0	0	Alpha-amylase _Holometabola_8.01e-25
DN102009_c12_g1	24.0187	2.97049	8.07094	0.204937	17.6107	1.81057	15.8629	0.125073	17.4959	12.2594	Alpha-amylase _Bilateria_1.49e-144
DN102009_c12_g2	92.9592	16.7681	0.564068	0	34.3958	10.493	0.498702	0	4.45826	2.34999	Alpha-amylase (Fragment) _Bilateria_2.64e-38
DN102009_c13_g1	10.0438	0.111796	12.8716	0.0849447	13.4957	0.0886058	25.636	0.132976	14.9626	13.2195	Uncharacterized protein _Trachymyrmex_2.99e-21
DN102011_c0_g1	1.75197	2.62806	2.9419	1.27542	0.216428	0.768582	0.541489	0.153692	3.00205	0.659896	hd
DN102012_c0_g1	0	0.0144457	0.0120852	0.466873	0	0.0288913	0.0145164	0.255073	0.623246	0.185577	Still life, sif, putative _Neoptera_0
DN102012_c0_g3	0	0	0.0511984	0.204528	0	0	0.0680322	0.272793	0.111241	0.128674	Uncharacterized protein _Arthropoda_9.65e-25
DN102013_c0_g1	0.48475	0.526024	0.615604	0.717424	0.400532	0.175047	0.247901	0.214924	1.15537	0.469763	#N/A
DN102015_c3_g1	31.3277	64.5082	94.3738	137.904	3.11257	6.26476	25.0384	5.40263	76.375	9.2953	uncharacterized protein LOC109034861 _Neoptera_6.88e-66
DN102016_c2_g1	0	0.0203261	0.0377844	0.143839	0	0.0406523	0.0279847	0.0131318	21.1418	6.26636	cilia- and flagella-associated protein 45-like isoform X1 _Halyomorpha_0
DN102017_c6_g1	43.7227	54.1917	43.4435	52.5674	8.58203	12.78	10.92	8.23868	23.4405	1.78977	mlt
DN102019_c0_g2	64.5503	98.8756	128.746	56.5378	6.27361	8.8864	18.7747	3.40329	39.9279	1.64142	TBCB
DN102020_c4_g1	126.198	148.711	178.812	130.845	21.7487	9.67834	27.9413	16.2333	138.096	10.7742	Proteasome endopeptidase complex _Formicidae_2.51e-143
DN102023_c2_g1	0	0	0.0305726	0.0063366	0	0	0.0242413	0.0126732	13.5208	4.95973	uncharacterized protein LOC106689280 _Halyomorpha_0
DN102023_c2_g2	0.723795	0.184321	0.875572	28.0688	0.224163	0.156227	0.247758	5.95147	60.8938	5.31349	Alkaline phosphatase _Hemiptera_0
DN102023_c3_g1	0.531366	2.10403	8.40247	2.57926	0.143108	0.63471	2.86345	0.710133	6.84919	1.09767	tryptase-like _Halyomorpha_1.71e-98
DN102023_c3_g3	0.517941	0.560244	0.891298	0.937815	0.278307	0.471976	0.563038	0.367682	36.9809	1.39428	venom protease-like _Halyomorpha_1.64e-69
DN102023_c3_g4	0	0	0	0.040235	0	0	0	0.0184944	1.51736	0.345097	serine protease snake-like isoform X1 _Halyomorpha_0
DN102024_c1_g1	0.439546	0.239837	0.260259	0.165167	0.267121	0.15379	0.195903	0.0992597	0.110524	0.0745244	14-3-3 protein sigma _Eukaryota_2.04e-178
DN102024_c1_g2	0.230258	0.0851176	0.0591344	0.108167	0.313726	0.0446187	0.0174461	0.100798	0.0934597	0.028612	14-3-3 protein sigma _Eukaryota_0
DN102024_c1_g3	0.226279	0.253826	0.124035	0.173211	0.12154	0.303535	0.0525044	0.113808	0.147798	0.0785388	14-3-3 protein zeta _root_2.71e-167
DN102025_c0_g1	0	0.0734993	0.442124	0.0758975	0	0.146999	0.427913	0.151795	1.20488	0.404747	uncharacterized protein LOC106693027 _Halyomorpha_5.14e-86
DN102025_c0_g2	0.0559734	0.0209835	0.139819	0.110936	0.0507134	0.0244517	0.0978376	0.122703	2.09982	0.283782	uncharacterized protein LOC106693027 _Halyomorpha_0
DN102026_c3_g1	0.0638733	0.122056	0.0974133	0.036949	0.0455713	0.145179	0.141458	0.052949	0.036155	0.0538925	Citrate synthase, mitochondrial _Opisthokonta_0
DN102026_c4_g2	15.3567	24.6202	24.6271	27.2112	4.61758	4.87956	2.4616	2.25422	8.85543	1.81907	AP complex subunit sigma _Metazoa_3.28e-103
DN102026_c8_g1	0.0675857	0	0.160492	0.156151	0.135171	0	0.320983	0.180328	0.062901	0.125802	Citrate synthase, mitochondrial (Fragment) _Bilateria_1.99e-70
DN102027_c5_g4	0.202934	0.0353518	0	0.359657	0.0716389	0.0411486	0	0.0888167	0.310566	0.135445	Uncharacterized protein (Fragment) _Lygus_2.46e-15
DN102030_c0_g1	2.36923	1.98435	2.10161	5.98112	0.254546	0.554512	0.580189	1.20069	4.25107	0.49511	Pgant1
DN102031_c5_g2	4.09571	4.97856	5.50783	10.0452	0.875653	0.984122	1.10499	0.667062	4.9973	0.88071	RhoGAP68F
DN102032_c1_g1	8.21618	8.48376	10.1209	26.7397	0.435437	2.0724	5.40434	1.97523	19.5274	2.66516	how
DN102033_c10_g1	0	0	0.0219482	0.0867187	0	0	0.0438964	0.173437	5.46187	1.94603	EF-hand domain-containing family member B _Halyomorpha_0
DN102034_c0_g1	0.864378	2.11894	3.38449	1.4379	0.179965	0.25307	0.420851	0.159846	4.64041	0.333966	uncharacterized protein LOC106688167 isoform X1 _Halyomorpha_0
DN102035_c6_g1	0	0.0092054	0.0105987	12.0862	0	0.0184108	0.0211974	4.15505	0.0766178	0.0576559	Uncharacterized protein _Lygus_2.51e-38
DN102035_c7_g2	0.016642	0.297446	0.346656	0.0369598	0.0111374	0.228182	0.374477	0.035805	51.8135	7.09138	4-hydroxyphenylpyruvate dioxygenase _Eukaryota_0
DN102036_c0_g1	1.53528	2.67075	2.91005	2.81401	0.515305	0.686317	0.18944	0.442145	4.8965	1.26357	inactive peptidyl-prolyl cis-trans isomerase FKBP6-like _Halyomorpha_0
DN102038_c0_g1	1.14033	1.19885	1.25778	5.27038	0.831641	0.598064	0.470319	1.62177	1.92109	0.424812	#N/A
DN102041_c0_g1	1.26084	2.05779	1.60433	2.41579	0.377422	0.622477	0.455754	0.532054	1.83695	0.422834	Uncharacterized protein _Panheteroptera_1.48e-136
DN102042_c4_g1	0.411423	0.119096	0.131507	0.0422853	0.757144	0.148087	0.263015	0.0845705	0.0229038	0.0458076	Polyubiquitin 3 _Eukaryota_1.52e-88
DN102042_c4_g2	0	0.0563063	0.272535	0.116817	0	0.112613	0.317779	0.233633	0.141926	0.201201	Polyubiquitin 3 _Eukaryota_1.74e-52
DN102042_c5_g1	1.06756	0.370557	1.46063	1.32983	0.370168	0.574612	0.921526	0.908458	0.344515	0.429353	Uncharacterized protein (Fragment) _Neognathae_1.67e-60
DN102042_c5_g3	0.271858	0.368386	0.714635	0.0546698	0.431855	0.456003	0.84852	0.10934	0.173632	0.251006	Uncharacterized protein ubi::crp-6 _Basidiomycota_5.93e-54
DN102042_c5_g4	0.360521	0.098524	0.524795	0.302798	0.314319	0.113844	0.751946	0.365017	0	0	Uncharacterized protein _Eukaryota_2.16e-49
DN102043_c0_g1	97.4234	105.422	111.478	92.6169	17.5698	20.8192	14.7778	5.17242	86.8797	4.93634	Eukaryotic translation initiation factor 3 subunit M _Arthropoda_0
DN102044_c1_g1	2.65135	30.715	33.1089	3.92751	0.741138	16.5207	16.9609	2.16553	8.20413	5.81584	uncharacterized protein LOC106683236 _Halyomorpha_1.15e-121
DN102045_c0_g1	0.717892	0.380543	0.353351	0.632699	1.12157	0.231598	0.20577	0.186332	0.3056	0.424165	60S ribosomal protein L13 _cellular_7.5e-151
DN102045_c0_g2	1.07453	0.76412	0.289204	0.276057	1.00663	0.802239	0.239316	0.275982	0.328624	0.590287	60S ribosomal protein L13 _Eukaryota_2.68e-150
DN102045_c0_g3	0.506861	0.6312	0.506676	0.635384	0.586944	0.491984	0.693335	0.313776	0.132862	0.133294	cDNA FLJ52458, weakly similar to 60S ribosomal protein L13 _Homo_5.33e-31
DN102047_c0_g1	5.09831	6.79744	7.36986	7.74231	1.02117	1.40802	0.724275	0.750785	6.71106	1.24281	CCA tRNA nucleotidyltransferase 1, mitochondrial _Ooceraea_5.95e-164
DN102048_c10_g1	0.148848	0.205507	0.198539	0.0224016	0.247828	0.171454	0.0862629	0.0448031	0.0879762	0.0314109	Beta-tubulin (Fragment) _Opisthokonta_1.19e-58
DN102048_c12_g1	0.237972	0.177992	0.188878	0.154608	0.162522	0.20645	0.21874	0.178954	0	0	Tubulin beta chain (Fragment) _Eukaryota_1.62e-46
DN102048_c17_g1	0.219916	0	0.0864825	0	0.149947	0	0.172965	0	0.124871	0.144428	Tubulin beta-1 chain (Fragment) _Opisthokonta_1.22e-66
DN102048_c19_g1	0	0	0.138498	0	0	0	0.160121	0	0.0470363	0.0940725	Tubulin beta chain (Fragment) _Bilateria_1.56e-77
DN102048_c4_g20	0.0715907	0.0986323	0.394939	0	0.143181	0.197265	0.58489	0	0.0714705	0.142941	Uncharacterized protein _Eukaryota_7.03e-60
DN102048_c5_g1	46.2864	68.7931	70.7684	35.9103	19.6466	8.02977	19.6083	3.1511	30.4957	8.03276	Tubulin beta chain _Eumetazoa_3.49e-83
DN102048_c5_g2	566.64	864.251	1015.99	929.75	244.129	134.633	232.713	113.853	461.973	38.1299	Tubulin beta chain _Opisthokonta_0
DN102048_c8_g1	0.282898	0.111625	0.200056	0.055536	0.147708	0.223249	0.252783	0.111072	0.187139	0.26051	Tubulin beta chain _Eukaryota_1.01e-64
DN102048_c9_g1	0.0485988	0.028466	0.0853263	0.14648	0.0562269	0.056932	0.0572849	0.120822	0.105994	0.0796227	Uncharacterized protein _Daphnia_7.96e-44
DN102049_c0_g1	0.125417	0.0600842	0.0964801	6.40014	0.14543	0.0238506	0.102321	1.78994	27.8863	1.95989	CG6293
DN102050_c3_g1	0	0	0.0640253	0.239998	0	0	0.0914735	0.227675	77.9377	26.6118	uncharacterized protein LOC106685666 _Halyomorpha_4.75e-109
DN102051_c19_g1	0.300508	0.408907	0.252102	0.100708	0.0640529	0.108306	0.113385	0.0561416	18.7369	2.31812	wech
DN102051_c20_g1	721.274	334.631	56.3709	11.248	294.863	145.293	24.8903	3.05567	14.7744	5.59543	uncharacterized protein LOC106678096 _Halyomorpha_7.02e-36
DN102051_c25_g1	2.92459	0.793691	0.0967443	0	1.01708	0.702252	0.193489	0	0	0	uncharacterized protein LOC106678096 _Halyomorpha_5.68e-35
DN102051_c29_g1	1.27862	0.953357	0.189325	0	0.766554	0.589525	0.37865	0	0	0	uncharacterized protein LOC106678096 _Halyomorpha_2.17e-43
DN102051_c4_g1	1.36745	0.384937	0.211809	0	0.532585	0.355037	0.283601	0	0	0	uncharacterized protein LOC106678096 _Halyomorpha_4.12e-36
DN102052_c1_g1	0.0746067	0.455775	0.832877	0.450842	0.0861707	0.204339	0.498049	0.319306	37.1215	17.4254	Putative endonuclease-reverse transcriptase (Fragment) _Triatoma_5.53e-22
DN102054_c0_g1	9.91972	41.7313	8.36809	1.30727	2.52452	15.5108	2.9107	0.180363	0.39112	0.0847857	uncharacterized protein LOC106678591 _Halyomorpha_0
DN102056_c9_g1	0.0133711	0	0.0141816	0.143272	0.0167861	0	0.0283632	0.040147	1.83256	0.27029	Transporter _Bilateria_0
DN102059_c10_g1	0	0	0.0330073	0.194468	0	0	0.0660145	0.23158	0.0688488	0.0843225	Uncharacterized protein _Rhodnius_6.22e-33
DN102059_c7_g1	38.179	49.594	47.794	43.6071	5.45048	8.3598	4.05446	5.47204	3.04715	0.904412	intersectin-1-like isoform X1 _Halyomorpha_0
DN102061_c0_g1	0	0	0	0.0426096	0	0	0	0.0852191	25.974	9.8057	uncharacterized protein LOC106678321 _Halyomorpha_0
DN102063_c0_g2	1.18466	4.32286	4.84186	1.97943	0.341162	1.22846	1.71405	1.03161	7.66249	0.813425	Uncharacterized protein _Hemiptera_0
DN102064_c0_g1	0.529064	0.770102	0.935206	1.95579	0.194789	0.239306	0.325492	0.654102	1.95668	0.403264	Oseg5
DN102065_c0_g2	4.99897	10.241	12.5794	9.09332	0.5079	2.08149	2.09369	0.701654	14.5002	1.52971	su
DN102068_c0_g1	9.27915	13.3816	13.1134	13.0006	0.75794	1.12311	1.42934	1.0632	10.9777	1.62986	CG10435
DN102069_c0_g1	0.213189	0.586487	1.52354	3.1197	0.0662762	0.148387	0.544269	0.168349	8.45206	1.00709	Syt1
DN102069_c1_g1	0.430432	0.523366	0.42543	0.220157	0.297904	0.446895	0.609312	0.0692594	0.273503	0.213676	Heterogeneous nuclear ribonucleoprotein A1 _Bilateria_0
DN102069_c1_g2	0.189486	0.158834	0.0999374	0.184646	0.143668	0.128904	0.116875	0.0343751	0.0378337	0.0363597	Heterogeneous nuclear ribonucleoprotein A1 _Tetrapoda_0
DN102070_c0_g1	364.284	0	0	0.146114	216.688	0	0	0.208198	679.989	416.326	glycine-rich cell wall structural protein 1.8-like _Halyomorpha_1.29e-16
DN102072_c6_g1	0.0650396	0.297886	0.240428	0.526748	0.0878785	0.16837	0.137583	0.148897	6.79395	3.69457	uncharacterized protein LOC106678846 isoform X1 _Halyomorpha_5.64e-78
DN102074_c0_g1	0.428607	0.321801	0.571434	0.702137	0.140002	0.162021	0.219751	0.255365	0.855742	0.156018	Uncharacterized protein _Myotis_1.26e-11
DN102076_c3_g2	1.35847	0.41913	0.64237	0.0710367	2.09174	0.365672	0.58513	0.142073	0.416999	0.429463	Ubiquitin C _Eukaryota_1.35e-107
DN102076_c3_g3	0.328983	0.463589	0.388545	0.0908002	0.45777	0.25901	0.254	0.121627	0.334139	0.224066	Uncharacterized protein _Eukaryota_1.93e-73
DN102076_c3_g6	0.260727	0	0.137368	0.0369525	0.425512	0	0.181033	0.073905	0.160705	0.23585	Polyubiquitin 11 _Eukaryota_1.42e-116
DN102077_c0_g1	0	0.110051	0.224366	0.142996	0	0.112718	0.149373	0.143871	8.50491	3.17487	hornerin-like _Halyomorpha_2.87e-26
DN102077_c0_g2	0.0120596	0.125584	0.17732	0.0840179	0.0139283	0.0526359	0.0448427	0.0643153	6.61528	1.92328	hornerin-like _Halyomorpha_0
DN102078_c2_g1	0.0234531	0.0467871	0.0823047	0.844462	0.0294217	0.0446064	0.0600547	0.26677	0.0330136	0.0315501	Uncharacterized protein (Fragment) _Photinus_1.26e-11
DN102078_c2_g5	0.0522797	0.2574	0.366127	1.46055	0.0606633	0.223411	0.402988	1.04936	0.0899693	0.103889	#N/A
DN102079_c4_g1	33.7258	43.4378	53.8051	49.1538	6.61471	7.03141	10.9188	6.19376	40.6323	5.7429	Rrp47
DN102082_c1_g1	56.9637	50.3048	46.7838	10.1532	37.3197	22.1905	16.03	4.36904	40.271	18.121	Uncharacterized protein _Neoptera_5.36e-39
DN102083_c0_g2	1.04474	0.992133	8.17619	3.67681	0.421163	0.852193	2.12957	1.63591	0.801578	0.541532	Uncharacterized protein _Rhodnius_1.89e-35
DN102085_c3_g1	17.9381	25.1004	28.4884	26.2003	2.82531	3.03413	3.13437	2.58322	13.3247	1.26649	Serine/threonine-protein phosphatase 4 catalytic subunit _Eukaryota_0
DN102087_c0_g1	2.17525	3.38923	3.15318	1.68177	0.515957	1.20114	1.2933	1.10022	2.41165	0.999523	Elongation factor 2 _Bilateria_1.1e-84
DN102088_c2_g1	0.250766	0.323155	0.557338	2.92392	0.171156	0.217744	0.132611	0.815526	1.0642	0.0834149	Voltage-dependent calcium channel type A subunit alpha-1 _Bilateria_0
DN102089_c0_g2	0.0926932	0.0878798	0.16239	0.236338	0.135245	0.0786257	0.193436	0.212917	0.0545203	0.0472363	-2 Isoform 2 of HLA class II histocompatibility antigen gamma chain _Boreoeutheria_4.53e-160
DN102090_c4_g3	0	0.217009	0.103202	0	0	0.434019	0.206403	0	0	0	#N/A
DN102090_c5_g2	5.86347	8.21506	9.30784	10.2522	0.647235	1.34687	0.615283	0.476115	6.26056	0.452146	Atg14
DN102090_c6_g3	0.347184	0.224208	0.387011	0.593786	0.177276	0.137963	0.305188	0.273606	0.496798	0.186766	#N/A
DN102091_c0_g2	40.226	42.6394	43.8513	37.9853	2.79107	9.22352	12.0534	6.61915	20.9633	4.22323	Neuronal calcium sensor 2 _Bilateria_4.62e-135
DN102091_c0_g4	8.48411	12.1121	14.3777	16.2049	1.22162	2.59721	2.03613	2.11696	7.42151	0.805168	Usp8
DN102092_c2_g1	35.6739	42.5844	27.429	29.3682	16.2652	16.5685	7.22002	3.31288	23.1086	2.48066	puc
DN102093_c5_g1	0.166468	0.272836	0.662729	2.21165	0.164034	0.205655	0.147264	0.838334	0.207388	0.319763	#N/A
DN102093_c5_g3	0	0	0.116203	0.14812	0	0	0.134256	0.190195	0	0	#N/A
DN102094_c2_g1	0.0767685	0.038826	0.136517	0.54724	0.153537	0.077652	0.173437	0.306316	0.062562	0.0722665	Putative reverse transcriptase (Fragment) _Triatoma_4.58e-19
DN102095_c0_g1	0.0194107	0.00926339	0.0289621	0.678872	0.0235834	0.00619145	0.0124154	0.353455	2.36322	0.299592	d
DN102098_c4_g1	0	0	0	0.0604435	0	0	0	0.0935067	38.5657	13.9515	uncharacterized protein LOC106686492 _Halyomorpha_1.47e-35
DN102098_c5_g1	9.64867	24.5272	2.2457	0.297156	3.02569	9.76602	1.09098	0.0522568	12.454	0.999862	probable acid phosphatase DDB_G0284755 _Halyomorpha_6.36e-130
DN102099_c0_g1	0.42315	0.75124	0.872116	0.639407	0.0902552	0.35139	0.252137	0.101068	2.33443	0.806549	Putative chromatin remodeling complex wstf-iswi small subunit (Fragment) _Panheteroptera_0
DN102100_c2_g1	1.38202	1.74006	1.63023	3.3223	0.400728	0.608707	0.721513	0.391719	1.20784	0.177004	Hip14
DN102102_c5_g1	39.577	35.5668	36.9027	20.8553	8.98164	6.12762	8.45038	3.59484	20.9984	2.40218	CG4038
DN102103_c6_g1	0.210466	0.412438	0.484877	0.833291	0.28739	0.0828247	0.264878	0.201952	0.195646	0.103768	Putative endonuclease-reverse transcriptase (Fragment) _Triatoma_6.67e-26
DN102104_c0_g1	0.429502	0.907587	0.892284	0.436927	0.125529	0.409876	0.0963673	0.0823052	6.19472	0.663477	Meiotic nuclear division protein 1 homolog _Opisthokonta_1.65e-74
DN102107_c0_g1	1.36973	1.90132	2.82116	3.71144	1.04828	0.802123	1.07644	0.944233	3.22049	1.7295	DNA repair protein RAD51 homolog 4-like _Halyomorpha_6.95e-180
DN102110_c5_g3	3.12579	3.36972	5.17826	6.51927	1.31951	0.961243	1.2802	1.05912	7.37221	0.772566	IFT43
DN102110_c6_g2	0	0.00924598	0.0190034	0.0331054	0	0.018492	0.0219486	0.0383351	7.96141	3.62099	IP09655p _Holometabola_6.15e-144
DN102112_c0_g1	23.5855	26.2051	18.4365	26.9475	4.30554	4.08972	1.4526	2.08835	11.8369	2.4567	CG5439
DN102113_c0_g1	0.351567	0.206545	0.138314	0.218338	0.214437	0.147913	0.0759334	0.0640043	0.0916167	0.0458531	Sodium/potassium-transporting ATPase subunit alpha-1 _Bilateria_0
DN102113_c0_g2	0.051307	0.0258154	0.131832	0.0787178	0.102614	0.0340096	0.244925	0.0569121	0.0121835	0.0243669	Uncharacterized protein (Fragment) _Micrurus_3.89e-74
DN102113_c0_g3	0.0561845	0.141137	0.0202301	0.071637	0.062658	0.167624	0.0404602	0.0553658	0.0137587	0.0275173	Sodium/potassium-transporting ATPase subunit alpha (Fragment) _Bilateria_3.25e-180
DN102115_c0_g1	5.01941	11.0214	17.4238	4.99995	2.963	6.60833	7.63058	2.17986	3.99775	0.784812	chymotrypsin-like protease CTRL-1 _Halyomorpha_1.89e-60
DN102115_c0_g2	0.456804	0.641306	8.90899	1.16876	0.469938	0.459602	7.94535	1.01376	0.410422	0.24233	tryptase-like _Halyomorpha_1.02e-23
DN102115_c0_g3	3.56404	12.2975	31.0486	19.305	1.82657	6.59519	10.7768	5.12358	8.34939	0.83941	tryptase-like _Halyomorpha_1.57e-145
DN102116_c4_g2	26.217	36.3862	34.3589	31.8409	2.15345	4.37329	5.17895	0.943487	2.86488	0.468547	fkh
DN102116_c4_g5	184.905	135.262	127.489	59.3898	19.6214	18.2042	7.1273	6.54227	5.77317	1.0127	Glutaredoxin domain-containing cysteine-rich protein CG31559 _Cimicoidea_5.74e-116
DN102117_c4_g1	6.25067	11.3119	13.4415	9.64536	2.08263	1.09618	1.706	0.737904	8.49286	0.939211	Uncharacterized protein _Bilateria_1.32e-83
DN102118_c0_g1	33.7237	68.3611	111.537	37.8128	7.4722	10.2415	11.9964	3.46631	44.8377	1.73144	Coq7
DN102120_c0_g1	9.163	10.5832	10.2256	2.44307	3.45222	2.61189	1.5656	1.15379	6.01634	1.86715	40S ribosomal protein S8 (Fragment) _Bilateria_7.16e-58
DN102120_c0_g3	0.231958	0.370964	0.198462	0.662004	0.195286	0.0891513	0.0893764	0.206579	0.174132	0.152899	#N/A
DN102120_c1_g1	1.52311	0.259156	0.309885	0.0694015	2.61627	0.310371	0.440965	0.138803	0.125906	0.251812	40S ribosomal protein S8-1 _Eukaryota_4.36e-162
DN102121_c1_g1	0.294071	1.0642	3.24279	0.979159	0.096736	1.36737	3.15004	0.677924	6.54897	2.22275	ND
DN102125_c8_g1	0.866548	2.32883	3.33966	0.434273	0.142775	1.18959	0.587334	0.100026	4.9274	0.844229	metallo-beta-lactamase domain-containing protein 1-like isoform X1 _Halyomorpha_6.29e-97
DN102127_c0_g1	8.39721	0.485547	1.68369	35.2855	4.07052	0.298493	0.811327	13.7956	17.1352	1.65411	CG18473
DN102128_c2_g1	70.7158	75.6362	46.1618	26.7651	8.39951	13.4419	8.38303	0.90612	16.9742	1.48662	Uncharacterized protein _Cicadomorpha_1.31e-79
DN102130_c1_g1	29.7601	37.7816	42.4708	47.8008	1.96527	4.78829	3.0027	2.28291	28.4259	2.24066	Usp30
DN102131_c0_g1	0.519856	0.810623	1.22103	0.973263	0.287167	0.307621	0.603714	0.275113	1.26106	0.309006	Putative cytochrome P450 6a13 (Fragment) _Hemiptera_0
DN102132_c11_g1	1.46254	2.34602	2.01247	2.24396	0.539924	0.505241	0.685939	0.426516	2.46449	0.426144	metro
DN102133_c0_g1	2.67902	0.868907	0.467779	1.45427	1.17009	0.397308	0.142084	0.569061	0.787645	0.225357	CG8170
DN102134_c0_g2	0.3618	0.187378	0.746166	0.711089	0.167709	0.0722594	1.03479	0.255112	6.49252	0.300314	Uncharacterized protein _Panheteroptera_0
DN102137_c0_g1	0	0	0	0	0	0	0	0	1.90971	0.966933	uncharacterized protein LOC106689705 isoform X1 _Halyomorpha_0
DN102138_c10_g1	5.05457	5.69623	5.82448	5.78845	0.984785	1.92859	0.793175	0.720333	14.4104	1.4072	Psf3
DN102138_c11_g2	0.038154	0.111413	0.111865	0.138972	0.076308	0.0746153	0.138137	0.120148	0.0285327	0.0570655	#N/A
DN102139_c6_g1	43.9962	0.0790354	14.2324	0.304574	37.8147	0.121938	28.4208	0.0763878	67.8945	17.2991	Putative ectonucleotide pyrophosphatase/phosphodiesterase 5 _Panheteroptera_2.25e-140
DN102140_c1_g1	7.00391	5.05159	3.05995	0.714548	3.66242	2.64449	0.975931	0.654981	2.34623	1.14983	Uncharacterized protein _Dendroctonus_8.99e-52
DN102143_c3_g4	0.00655585	0.00734875	0	0.434111	0.0131117	0.0146975	0	0.183673	6.36915	0.584541	cytochrome P450 4g15-like _Halyomorpha_0
DN102145_c5_g1	0.435594	0.535461	0.8576	3.18766	0.0877832	0.146598	0.269023	0.1354	1.36614	0.262036	peptidyl-alpha-hydroxyglycine alpha-amidating lyase 1-like isoform X1 _Panheteroptera_0
DN102145_c8_g1	0.118234	0	0.0577402	0.101942	0.137478	0	0.11548	0.117924	0.0405525	0.081105	Uncharacterized protein _Cricetulus_3.42e-13
DN102146_c10_g1	0.15816	0.243658	1.19837	0.84434	0.241794	0.164571	0.307904	0.335412	12.8388	1.39578	alpha-tocopherol transfer protein-like _Halyomorpha_1.23e-147
DN102147_c0_g1	4.0929	5.54919	7.84904	6.2763	0.651058	0.686958	2.67793	1.37533	4.44939	0.408645	N-acetyltransferase 9-like protein _Hemiptera_1.29e-51
DN102148_c0_g2	70.7274	217.124	0.157512	0.399226	48.3626	109.611	0.0206484	0.0809015	1.21381	0.265495	Alpha-glucosidase _Pentatomomorpha_0
DN102149_c7_g1	1.40757	2.4129	2.09679	1.09489	0.299565	0.501563	0.606437	0.897988	1.16137	0.22425	spdo
DN102150_c0_g2	2.12332	3.81234	3.74396	5.3353	0.359352	0.483618	0.522276	0.309761	9.24611	1.89218	Poly [ADP-ribose] polymerase _Hymenoptera_0
DN102151_c0_g1	0.589363	1.06495	0.922053	2.80328	0.171678	0.401543	0.4792	0.440861	1.00349	0.443987	Uncharacterized protein _Hymenoptera_0
DN102152_c1_g1	0.676358	0.669797	0.565809	2.37971	0.325095	0.380516	0.380064	0.592122	8.07069	1.80975	SH3 domain-binding protein 5 _Neoptera_8.63e-167
DN102153_c0_g2	1.69769	3.24494	4.10079	11.3583	0.0579883	0.812027	3.67458	1.2615	6.75007	0.0990256	Uncharacterized protein (Fragment) _Panheteroptera_0
DN102154_c0_g1	0.00941552	0.0357842	0.0471102	2.93072	0.018831	0.0242308	0.0942205	1.2497	2.51197	0.441663	SFRICE_009519 _Spodoptera_6.38e-116
DN102156_c14_g1	0.0401539	0.0691874	0.0625355	0.112785	0.0465589	0.0468282	0.0776338	0.0758012	0.123779	0.165015	uncharacterized protein LOC106690695 _Halyomorpha_1.69e-71
DN102156_c17_g1	0.0190415	0.158735	0.181342	1.34049	0.012785	0.241353	0.110074	0.950839	14.6965	2.07825	Sugar transporter _Pentatomomorpha_1.42e-152
DN102157_c0_g1	2.52753	3.97263	4.99815	5.36092	0.572302	0.756299	0.824487	0.533076	4.15546	0.753904	uncharacterized protein LOC106680375 isoform X1 _Halyomorpha_0
DN102158_c0_g1	0.0232209	0.01241	0	0.658929	0.0269003	0.02482	0	0.177017	0.0452858	0.0348695	#N/A
DN102159_c10_g1	1164.83	421.995	201.283	302.217	411.994	160.791	82.1835	31.6329	20.404	8.91595	uncharacterized protein LOC106687435 _Halyomorpha_2.41e-32
DN102159_c10_g2	67.9319	16.8256	10.7775	8.52225	11.6514	8.9777	9.77021	3.79786	0.389236	0.487267	uncharacterized protein LOC106687435 _Halyomorpha_2.35e-65
DN102159_c10_g3	80.2012	28.9356	18.2955	308.975	31.4705	12.0115	9.97388	183.444	2.81146	1.62599	uncharacterized protein LOC106687435 _Halyomorpha_1.02e-54
DN102159_c10_g4	1248.39	453.961	218.218	297.528	403.595	162.482	89.1251	40.839	19.5455	8.74513	uncharacterized protein LOC106687435 _Halyomorpha_2.77e-53
DN102161_c11_g1	4.26262	6.28392	6.77631	10.4972	1.56388	1.33635	1.59715	0.941756	4.59949	2.70628	coiled-coil domain-containing protein R3HCC1L-like _Halyomorpha_9.07e-45
DN102162_c0_g1	28.1434	51.0423	63.5062	45.6126	8.9633	4.22315	4.80806	3.57449	16.2155	1.78863	Apoptosis-inducing factor 3 _Paraneoptera_0
DN102163_c1_g1	0	0.0898705	0	0	0	0.179741	0	0	28.1864	12.6737	uncharacterized protein LOC106682756 _Halyomorpha_1.27e-13
DN102165_c0_g1	0.527343	1.26769	1.55523	2.74187	0.135235	0.3759	0.821831	0.922768	7.19737	0.288337	Control protein HCTL034 _Danaus_5.34e-116
DN102166_c0_g1	0.791525	0.786436	0.463104	1.32619	0.319818	0.36406	0.0709659	0.4735	0.327866	0.174942	uncharacterized protein LOC111505122 isoform X1 _Polyphaga_2.69e-174
DN102166_c0_g2	2.03585	3.05146	1.84949	2.61166	0.604339	1.97771	0.997789	1.40175	1.00635	0.0980699	uncharacterized protein LOC111035069 _Myzus_5.98e-24
DN102167_c4_g1	0.115245	0.163274	0.140422	4.01924	0.0416862	0.0537223	0.0746562	1.91119	8.045	0.801087	Uncharacterized protein _Hemiptera_0
DN102168_c7_g1	4.68068	0.08029	0.844197	18.3524	4.42412	0.0780433	1.68839	2.81864	16.1533	8.64645	pancreatic triacylglycerol lipase-like isoform X1 _Halyomorpha_1.9e-80
DN102169_c1_g2	0.0914031	0.376769	0.153478	2.47337	0.0257066	0.519845	0.0222721	0.405127	62.2466	10.213	uncharacterized protein LOC106682756 _Halyomorpha_3.56e-29
DN102170_c3_g1	8.16115	8.32545	9.69367	11.4164	1.04347	1.74993	1.57275	2.57813	3.43989	0.278807	AGPAT3_0 protein _Neoptera_8.11e-173
DN102172_c1_g1	352.053	44.5383	13.3913	58.38	151.062	35.3096	3.76958	28.0505	4.67332	3.707	uncharacterized protein LOC106691801 _Halyomorpha_2.79e-49
DN102172_c2_g1	0	0	0	0	0	0	0	0	4.35369	1.81938	#N/A
DN102172_c2_g2	0	0	0.0078558	0.14509	0	0	0.0157116	0.0808591	53.192	19.6946	Uncharacterized protein (Fragment) _Panheteroptera_7.37e-137
DN102173_c0_g1	0.0320035	0.0479095	0.374916	0.368696	0.0408285	0.0126117	0.391659	0.0488718	0.748274	0.0998115	peroxidase _Onthophagus_0
DN102174_c0_g1	0.165838	0.573299	0.418025	0.740627	0.0966297	0.232683	0.190917	0.193217	8.7362	1.92559	CG31028
DN102175_c6_g1	1.2463	1.37978	1.42664	1.67053	0.409339	0.465031	0.497579	0.146157	3.39757	0.971677	CG9801
DN102177_c4_g1	5.84256	7.07903	7.0863	9.14273	1.277	1.52956	1.67042	0.49197	7.67857	0.592226	Hira
DN102177_c6_g3	0	0	0	0	0	0	0	0	0.494796	0.405929	#N/A
DN102178_c0_g1	6.2793	9.60255	10.5831	15.409	1.88569	1.10284	2.05576	1.13365	15.4591	2.8131	Uncharacterized protein (Fragment) _Panheteroptera_0
DN102179_c3_g1	4.51034	5.91263	7.05185	6.64543	0.812467	0.761497	0.961193	0.659697	4.89358	0.896744	CG10324
DN102181_c1_g1	5.45941	9.88219	11.6095	9.52058	0.490913	1.48157	3.48338	0.526855	2.90808	0.477294	Zyx
DN102182_c1_g2	0.0154992	0.0122112	0.00769316	0.105002	0.00468512	0.0147434	0.0153863	0.0916851	3.51814	0.53139	serine/threonine-protein phosphatase 6 regulatory ankyrin repeat subunit B-like _Halyomorpha_0
DN102182_c1_g5	0.352543	0.371217	0.505419	1.18588	0.147792	0.0538633	0.17215	0.213402	1.15807	0.157908	Oseg1
DN102184_c3_g1	26.969	43.0415	42.6119	21.381	4.51053	4.8275	8.4846	1.1965	3.80418	0.506309	rho
DN102184_c3_g3	0.752613	0.273193	0.809282	1.83115	0.585113	0.0915151	0.10437	0.542162	2.01652	0.482823	mutS protein homolog 5-like _Halyomorpha_0
DN102184_c3_g5	0	0	0.050387	0.088811	0	0	0.0584258	0.177622	0.302916	0.102424	mutS protein homolog 5-like _Halyomorpha_1.01e-145
DN102188_c4_g1	0.566821	0.711963	1.37559	0.390847	0.362884	0.278124	0.409573	0.222604	0.46085	0.0630809	#N/A
DN102188_c5_g1	36.5968	33.0227	37.4044	34.2285	7.89324	4.82734	4.85094	2.64505	44.9231	3.50637	Rbm13
DN102190_c0_g1	1.30359	2.26393	0.913574	1.46002	0.710158	1.46244	0.432964	0.694019	0.524184	0.109853	Beta-1,3-glucanase _Pancrustacea_9.03e-164
DN102192_c5_g1	6.26334	7.29911	8.6184	8.53935	1.13791	1.28171	0.702117	1.2978	8.63756	0.269135	Mettl14
DN102193_c5_g1	1.10534	1.48579	2.10251	32.7275	0.430987	0.454267	1.07342	3.12619	2.44258	0.223551	uncharacterized protein LOC106678185 _Halyomorpha_0
DN102193_c5_g3	0.0106867	0	0	5.60046	0.0213734	0	0	0.345859	0.398463	0.185301	uncharacterized protein LOC106678174 _Halyomorpha_1.98e-148
DN102194_c5_g1	0.12193	118.689	12.1546	22.2769	0.141986	62.6157	2.76662	4.18381	7.38616	2.58437	CG13397
DN102195_c0_g1	3.42706	4.69547	5.16136	5.34954	0.430257	0.56911	0.757481	0.281906	11.6399	2.88953	uncharacterized protein LOC106677140 _Halyomorpha_5.65e-117
DN102197_c9_g1	10.8039	16.8313	13.9655	14.3936	1.94138	0.965862	1.14466	1.35739	6.99327	0.743199	Kr
DN102198_c0_g1	8.736	17.2617	21.1343	19.9758	1.54327	1.97336	3.84476	3.26348	10.2924	1.17478	UPF0692 protein CG33108 _Halyomorpha_5.3e-167
DN102199_c4_g1	0.0323282	0.0175032	0.0460161	0.190571	0.0271119	0.0202329	0.0706688	0.0521947	0.475945	0.218061	centrosomin isoform X1 _Halyomorpha_3.7e-26
DN102199_c4_g2	0.491654	0.882644	2.3872	3.5891	0.17582	0.184365	0.411851	0.5171	16.7216	2.04379	centrosomin isoform X1 _Halyomorpha_0
DN102200_c2_g1	0.602131	0.660783	0.789427	0.326388	0.585466	0.764526	0.628069	0.158187	0.227303	0.339822	Uncharacterized protein _Neotoma_9.59e-36
DN102200_c2_g2	0.69182	0.417232	0.656047	0.508838	0.8303	0.524324	1.14655	0.282773	0.567464	0.783772	Actin, aortic smooth muscle (Fragment) _Fundulus_2.05e-28
DN102200_c2_g3	1.00932	1.06672	0.755077	1.11531	0.636617	0.642062	0.454966	0.511275	1.32825	0.372119	Actin gamma 1 _Bilateria_1.07e-67
DN102200_c2_g4	0.421625	0.817356	0	0.460589	0.491736	1.31653	0	0.546073	0.0520922	0.104184	Actin, aortic smooth muscle (Fragment) _Fundulus_1.9e-31
DN102201_c2_g2	9.3417	14.2738	17.1286	2.5971	5.09602	5.2888	8.59286	1.50947	0.181479	0.362957	#N/A
DN102202_c0_g1	0	0	0	0.0149683	0	0	0	0.0299366	0.730441	0.241256	multidrug resistance protein 1-like _Halyomorpha_0
DN102202_c0_g2	0	0	0.0241376	0.890206	0	0	0.0482751	0.783521	10.237	2.9828	multidrug resistance protein 1-like _Halyomorpha_2.11e-80
DN102202_c0_g3	0.0977988	0.0100549	0.0112021	0.133146	0.0674045	0.0201097	0.0224043	0.179026	3.48059	1.44321	multidrug resistance protein 1-like _Halyomorpha_0
DN102202_c0_g4	0	0	0	0.325451	0	0	0	0.245009	0.768507	0.0740443	multidrug resistance protein 1-like _Halyomorpha_0
DN102203_c0_g1	0.128453	0.343054	0.65782	0.349912	0.0437209	0.297189	0.692096	0.196402	0.059128	0.031154	Uncharacterized protein _Holometabola_0
DN102204_c0_g1	12.2335	59.3961	34.0525	18.8354	2.74501	14.8487	6.90827	0.722502	14.5694	2.52265	Pmp70
DN102206_c11_g2	0	0.0912745	0.24034	2.89479	0	0.182549	0.16885	0.950818	0.387396	0.0911278	uncharacterized protein LOC106688013 _Halyomorpha_3.56e-135
DN102206_c7_g1	0	0	0	3.30369	0	0	0	2.49609	0.029915	0.05983	Uncharacterized transposon-derived protein F52C9.6 (Fragment) _Neoptera_1.23e-22
DN102207_c11_g1	0.0695247	0.116168	0.106339	0.38408	0.0276643	0.0811269	0.0843551	0.133454	1.14163	0.405277	Embryonic polarity protein dorsal (Fragment) _Lygus_3.86e-44
DN102208_c7_g1	32.897	43.5298	47.8317	42.5114	5.45154	6.82244	5.63756	4.3622	31.9433	1.74444	26S proteasome non-ATPase regulatory subunit 4 _Vollenhovia_0
DN102209_c0_g1	43.9797	59.4665	53.6251	71.811	2.31973	8.42893	4.55809	16.9889	81.2522	11.8653	adenosine kinase 2 _Nasonia_4.33e-145
DN102210_c3_g1	0	0	0	0	0	0	0	0	0.740011	0.625279	uncharacterized protein LOC106682756 _Halyomorpha_5.63e-18
DN102211_c0_g1	1.81739	2.70608	1.8992	3.75782	0.388569	0.276894	0.526447	0.231377	2.67272	0.832235	DNA repair protein XRCC4-like _Halyomorpha_4.55e-112
DN102211_c1_g1	2.27908	3.09929	2.75178	4.54198	0.624065	1.01107	0.692653	0.811179	3.32608	0.679218	activating transcription factor 7-interacting protein 2-like _Halyomorpha_0
DN102211_c1_g2	0.525263	0.655002	0.596535	1.46421	0.170197	0.0982059	0.100548	0.0928067	1.54354	0.29956	uncharacterized protein LOC106692993 _Halyomorpha_0
DN102212_c7_g1	2.20449	1.89148	0.353869	0	1.17569	0.133337	0.210417	0	1.54935	0.273248	opa
DN102212_c7_g2	3.82249	3.70372	3.44928	4.65728	0.953502	0.817215	0.837843	0.397461	2.75819	0.457966	glucose-induced degradation protein 4 homolog _Opisthokonta_5.93e-131
DN102214_c0_g1	31.6	8.21297	14.1272	4.72091	4.12777	2.73689	5.2785	1.68313	1.05711	0.357475	Digestive cathepsin D CatD7 (Fragment) _Panheteroptera_1.22e-73
DN102215_c0_g1	12.7429	17.9889	17.2679	21.2852	2.43756	2.48089	2.04193	3.38193	14.8972	2.63098	uncharacterized protein LOC106677737 isoform X1 _Halyomorpha_2.3e-144
[truncated: 23,891 more rows]
