# Supplementary material for: A transcriptomic and proteomic atlas of expression in the Nezara viridula (Heteroptera: Pentatomidae) midgut suggests the compartmentalization of xenobiotic metabolism and nutrient digestion
Source: BMC Genomics. 2020 Feb 6;21:129. doi: 10.1186/s12864-020-6459-6 (PMC7006211; doi:10.1186/s12864-020-6459-6)
Supplement: Supplementary file 8 — Additional file 8: Table S4. Full proteome. A full table of all unigenes identified in this study with an indication of whether the unigene was detected in the proteome of a given tissue. Corresponding sequences for transcripts can be found in the bioproject PRJNA557118. [file 12864_2020_6459_MOESM8_ESM.xlsx]

## Sheet: Sheet1
Nv_gene	M1_present	M2_present	M3_present	M4H_present	annotation
DN100000_c0_g1	Absent	Absent	Absent	Absent	DNA ligase 1-like isoform X1 _Halyomorpha_1.06e-59
DN100001_c0_g1	Absent	Absent	Absent	Absent	uncharacterized protein LOC106683759 isoform X1 _Halyomorpha_3.6e-73
DN100002_c0_g1	Present	Absent	Absent	Absent	CG9393
DN100003_c0_g1	Absent	Absent	Absent	Absent	complement factor D _Ursus_1.2e-14
DN100003_c0_g2	Absent	Absent	Absent	Absent	complement factor D _Ursus_1.03e-14
DN100005_c0_g2	Absent	Absent	Absent	Absent	Protein apterous _Neoptera_0
DN100006_c10_g1	Absent	Absent	Absent	Absent	uncharacterized protein LOC106682756 _Halyomorpha_6.87e-09
DN100006_c12_g1	Absent	Absent	Absent	Absent	#N/A
DN100006_c13_g1	Absent	Absent	Absent	Absent	#N/A
DN100006_c3_g2	Absent	Absent	Absent	Absent	#N/A
DN100006_c5_g1	Present	Absent	Present	Present	uncharacterized protein LOC106682756 _Halyomorpha_3.37e-10
DN100006_c7_g1	Absent	Absent	Absent	Absent	uncharacterized protein LOC106682756 _Halyomorpha_2.64e-09
DN100006_c8_g1	Absent	Absent	Absent	Absent	#N/A
DN100007_c0_g1	Absent	Absent	Absent	Absent	crim
DN100008_c0_g1	Absent	Absent	Absent	Absent	kri
DN100010_c0_g2	Present	Present	Present	Present	Uncharacterized protein _Pentatomomorpha_6.48e-48
DN100011_c0_g1	Absent	Absent	Absent	Absent	Uncharacterized protein _Eukaryota_2.05e-120
DN100011_c0_g2	Absent	Absent	Absent	Absent	Uncharacterized protein _Eukaryota_6.95e-119
DN100011_c0_g3	Absent	Absent	Absent	Absent	Uncharacterized protein _Eukaryota_2.16e-98
DN100012_c0_g1	Present	Absent	Absent	Absent	Zpr1
DN100017_c0_g1	Absent	Absent	Absent	Absent	uncharacterized protein LOC106690428 isoform X1 _Halyomorpha_1.05e-112
DN100018_c0_g1	Absent	Absent	Absent	Absent	keratin, type I cytoskeletal 9-like _Panheteroptera_1.26e-115
DN100019_c0_g1	Absent	Absent	Absent	Absent	uncharacterized protein LOC106681681 _Halyomorpha_0
DN100020_c0_g2	Absent	Absent	Absent	Absent	uncharacterized protein LOC106678303 _Halyomorpha_5.41e-41
DN100021_c2_g1	Absent	Absent	Absent	Absent	Meltrin
DN100022_c0_g2	Absent	Absent	Absent	Absent	Tif
DN100023_c0_g1	Absent	Absent	Absent	Absent	ATF4 _Tribolium_1.67e-88
DN100024_c2_g1	Present	Absent	Absent	Absent	Ferritin _Bilateria_3.88e-58
DN100026_c1_g1	Present	Present	Present	Present	40S ribosomal protein S14a _Eukaryota_2.45e-92
DN100027_c0_g1	Absent	Absent	Absent	Absent	GluClalpha
DN100028_c0_g1	Absent	Absent	Absent	Present	uncharacterized protein LOC106680836 _Halyomorpha_2.84e-62
DN100030_c0_g2	Absent	Absent	Absent	Absent	uncharacterized protein LOC106681232 _Halyomorpha_2.05e-90
DN100031_c12_g2	Absent	Absent	Absent	Absent	CG34150
DN100032_c0_g1	Absent	Absent	Absent	Absent	Putative carboxypeptidase b (Fragment) _Panheteroptera_5.49e-163
DN100033_c1_g1	Absent	Absent	Absent	Absent	uncharacterized protein LOC106689175 _Halyomorpha_1.07e-33
DN100033_c1_g2	Absent	Absent	Absent	Absent	uncharacterized protein LOC106689175 _Halyomorpha_6.16e-51
DN100034_c0_g1	Absent	Absent	Absent	Absent	gcl
DN100034_c0_g2	Absent	Absent	Absent	Absent	uncharacterized protein LOC106685554 isoform X1 _Halyomorpha_0
DN100035_c0_g2	Absent	Absent	Absent	Absent	uncharacterized protein LOC106684788 _Halyomorpha_3.14e-10
DN100037_c8_g1	Absent	Absent	Absent	Absent	Dlip2
DN100037_c8_g2	Absent	Absent	Absent	Absent	Histone-lysine N-methyltransferase SETMAR (Fragment) _Formicidae_1.51e-51
DN100038_c0_g1	Absent	Absent	Absent	Absent	Histone deacetylase Rpd3 _Opisthokonta_0
DN100040_c0_g1	Absent	Absent	Absent	Absent	uncharacterized protein LOC106690348 _Halyomorpha_0
DN100041_c4_g1	Absent	Absent	Absent	Absent	Putative bioproteinsis of lysosome-related organelles complex-1 subunit 2 _Hexapoda_3.03e-70
DN100042_c0_g1	Absent	Absent	Absent	Absent	CG2685
DN100043_c5_g1	Absent	Absent	Absent	Absent	#N/A
DN100044_c1_g2	Absent	Absent	Absent	Absent	uncharacterized protein LOC106680836 _Halyomorpha_3.19e-59
DN100046_c0_g1	Absent	Absent	Absent	Present	uncharacterized protein LOC106685499 _Halyomorpha_6.85e-134
DN100048_c1_g1	Absent	Present	Absent	Present	40S ribosomal protein S3 _Eukaryota_3.83e-176
DN100049_c0_g1	Absent	Absent	Absent	Absent	CG13982
DN100050_c0_g1	Present	Present	Present	Present	ADP/ATP translocase 2 (Fragment) _Bilateria_2.21e-63
DN100052_c0_g2	Absent	Absent	Absent	Absent	#N/A
DN100052_c1_g2	Absent	Absent	Absent	Absent	EloC
DN100053_c0_g1	Absent	Absent	Absent	Absent	60S ribosomal protein L15 _Opisthokonta_2.93e-148
DN100054_c1_g1	Absent	Absent	Absent	Absent	4-diphosphocytidyl-2-C-methyl-D-erythritol kinase _Panheteroptera_0
DN100055_c12_g1	Absent	Absent	Absent	Absent	Glutamine synthetase cytosolic isozyme 1-1 _Eukaryota_9.87e-120
DN100056_c11_g1	Absent	Absent	Absent	Absent	uncharacterized protein LOC106686593 isoform X1 _Halyomorpha_3.75e-42
DN100056_c11_g3	Absent	Absent	Absent	Absent	uncharacterized protein LOC106686593 isoform X1 _Halyomorpha_4.28e-27
DN100056_c8_g1	Absent	Absent	Absent	Absent	uncharacterized protein LOC106686593 isoform X1 _Halyomorpha_3.82e-36
DN100057_c0_g1	Present	Absent	Absent	Absent	uncharacterized protein LOC106686339 _Halyomorpha_1.36e-54
DN100059_c0_g1	Absent	Absent	Absent	Absent	5-methyltetrahydropteroyltriglutamate--homocysteine methyltransferase 1 _root_0
DN100059_c0_g3	Absent	Absent	Absent	Absent	5-methyltetrahydropteroyltriglutamate--homocysteine methyltransferase 1 _root_0
DN100059_c0_g4	Absent	Absent	Absent	Absent	5-methyltetrahydropteroyltriglutamate--homocysteine methyltransferase 1 _root_7.9e-77
DN100059_c0_g5	Absent	Absent	Absent	Absent	5-methyltetrahydropteroyltriglutamate--homocysteine methyltransferase 1 _root_1.13e-101
DN100060_c11_g1	Absent	Absent	Absent	Absent	Organic cation transporter 1 (Fragment) _Lygus_6.47e-49
DN100062_c1_g1	Absent	Absent	Absent	Absent	#N/A
DN100062_c6_g1	Absent	Present	Absent	Absent	Putative mrna cap methyltransferase (Fragment) _Arthropoda_4.23e-148
DN100062_c8_g1	Absent	Absent	Absent	Absent	CG8481
DN100064_c0_g1	Absent	Absent	Absent	Absent	Uncharacterized protein _Pentatomomorpha_6.5e-157
DN100065_c1_g1	Present	Absent	Absent	Absent	Tubulin beta chain _Opisthokonta_0
DN100066_c0_g1	Absent	Absent	Absent	Absent	IFT46
DN100067_c1_g1	Absent	Absent	Absent	Absent	Putative conserved secreted protein _Panstrongylus_0
DN100068_c0_g1	Absent	Absent	Absent	Absent	#N/A
DN100068_c0_g2	Absent	Absent	Absent	Absent	#N/A
DN100068_c1_g1	Absent	Absent	Absent	Absent	DNApol
DN100069_c0_g1	Absent	Absent	Absent	Absent	40S ribosomal protein S24 _cellular_2.55e-92
DN100070_c0_g1	Absent	Absent	Absent	Absent	Paf
DN100072_c3_g1	Absent	Absent	Absent	Present	PDZ and LIM domain protein 3 isoform X1 _Polyphaga_2.18e-163
DN100073_c0_g1	Absent	Absent	Absent	Absent	Not11
DN100074_c0_g1	Absent	Absent	Absent	Absent	#N/A
DN100075_c0_g1	Absent	Absent	Absent	Absent	Pex16
DN100076_c0_g1	Present	Present	Present	Absent	uncharacterized protein LOC106686339 _Halyomorpha_1.65e-97
DN100078_c0_g1	Absent	Absent	Absent	Absent	#N/A
DN100078_c0_g2	Absent	Absent	Absent	Absent	Keratin, type I cytoskeletal 15 _Bilateria_0
DN100078_c0_g3	Absent	Absent	Absent	Absent	Keratin, type I cytoskeletal 15 _Bilateria_0
DN100078_c0_g4	Absent	Absent	Absent	Absent	Chromosome undetermined SCAF7511, whole genome shotgun sequence _Tetraodon_8.48e-11
DN100079_c6_g1	Absent	Absent	Absent	Absent	#N/A
DN100082_c0_g1	Absent	Absent	Absent	Absent	UPF0605 protein CG18335-like _Halyomorpha_0
DN100083_c7_g1	Absent	Absent	Absent	Absent	Digestive cathepsin D CatD4 _Pentatomomorpha_1.01e-56
DN100083_c8_g1	Absent	Absent	Absent	Absent	Digestive cathepsin D CatD4 _Pentatomomorpha_1.86e-31
DN100085_c12_g1	Absent	Absent	Absent	Absent	piggyBac transposable element-derived protein 4-like _Hemiptera_7.07e-17
DN100087_c0_g1	Absent	Absent	Absent	Absent	gamma-aminobutyric acid receptor alpha-like _Polyphaga_0
DN100089_c0_g1	Absent	Absent	Absent	Absent	40S ribosomal protein Sa-2 _Eukaryota_7.07e-149
DN100090_c0_g1	Absent	Absent	Absent	Absent	l
DN100093_c0_g1	Absent	Absent	Absent	Absent	putative glycerol kinase 5 isoform X1 _Halyomorpha_0
DN100093_c0_g2	Absent	Absent	Absent	Absent	putative glycerol kinase 5 isoform X1 _Halyomorpha_2.06e-52
DN100094_c5_g1	Absent	Absent	Absent	Absent	gustatory receptor for bitter taste 66a-like _Halyomorpha_2.53e-36
DN100095_c0_g1	Absent	Absent	Absent	Absent	uncharacterized protein LOC106686660 isoform X1 _Halyomorpha_8.75e-141
DN100097_c0_g1	Present	Present	Present	Present	VIP36-like protein _Eumetazoa_2.97e-172
DN100098_c6_g1	Absent	Absent	Absent	Absent	Amino acid transporter _Protostomia_0
DN100100_c0_g2	Absent	Absent	Absent	Absent	glucose dehydrogenase [FAD, quinone]-like _Halyomorpha_0
DN100105_c0_g1	Absent	Absent	Absent	Absent	putative transferase CAF17, mitochondrial _Halyomorpha_1.09e-140
DN100107_c0_g1	Absent	Absent	Absent	Absent	geminin _Cimex_2.24e-39
DN100109_c0_g1	Absent	Absent	Absent	Absent	forkhead box protein L2-like _Halyomorpha_0
DN100111_c0_g1	Present	Absent	Present	Present	Uncharacterized protein _Eukaryota_1.23e-81
DN100111_c0_g2	Present	Present	Present	Present	Uncharacterized protein _Eukaryota_3.12e-61
DN100113_c16_g1	Absent	Absent	Absent	Absent	#N/A
DN100113_c20_g1	Absent	Absent	Absent	Absent	#N/A
DN100113_c5_g1	Absent	Absent	Absent	Absent	#N/A
DN100113_c6_g1	Present	Present	Absent	Absent	#N/A
DN100113_c8_g1	Absent	Absent	Absent	Absent	#N/A
DN100115_c0_g1	Absent	Absent	Absent	Absent	CG6282
DN100120_c0_g1	Absent	Absent	Absent	Absent	dual specificity protein phosphatase CDC14A-like isoform X1 _Halyomorpha_0
DN100121_c2_g1	Absent	Absent	Absent	Absent	Uncharacterized protein _Cimicomorpha_9.83e-71
DN100123_c0_g1	Absent	Absent	Absent	Absent	uncharacterized protein LOC106678535 _Halyomorpha_1.59e-115
DN100127_c0_g1	Absent	Absent	Absent	Absent	Uncharacterized protein _Homalodisca_8.87e-61
DN100128_c0_g3	Absent	Absent	Absent	Absent	15-hydroxyprostaglandin dehydrogenase [NAD(+)]-like _Halyomorpha_7.69e-174
DN100129_c0_g1	Absent	Absent	Absent	Absent	uncharacterized protein LOC106682645 isoform X1 _Halyomorpha_0
DN100130_c0_g1	Absent	Absent	Absent	Absent	G2/mitotic-specific cyclin-B2-like _Halyomorpha_1.56e-165
DN100131_c0_g2	Absent	Absent	Absent	Absent	CG17141
DN100132_c0_g1	Absent	Absent	Absent	Absent	Putative deubiquitinating protein (Fragment) _Panheteroptera_0
DN100133_c14_g1	Present	Present	Present	Present	slgA
DN100135_c0_g1	Absent	Absent	Absent	Absent	CG6761
DN100137_c0_g1	Absent	Absent	Absent	Absent	40S ribosomal protein S25 _Bilateria_9.49e-83
DN100140_c1_g1	Present	Present	Present	Present	uncharacterized protein LOC106683295 isoform X1 _Halyomorpha_2.49e-49
DN100142_c0_g1	Absent	Absent	Absent	Absent	leucine-rich repeat protein SHOC-2-like isoform X1 _Halyomorpha_0
DN100145_c0_g1	Absent	Absent	Absent	Absent	4-coumarate--CoA ligase-like 5 isoform X1 _Halyomorpha_0
DN100147_c0_g1	Absent	Absent	Absent	Absent	uncharacterized protein LOC106689656 _Halyomorpha_1.08e-24
DN100148_c0_g1	Absent	Absent	Absent	Absent	trypsin 3A1-like _Halyomorpha_5.29e-11
DN100149_c0_g1	Absent	Absent	Absent	Absent	#N/A
DN100154_c0_g1	Present	Present	Present	Present	40S ribosomal protein S26 _Eukaryota_2.12e-77
DN100155_c0_g1	Absent	Absent	Absent	Absent	comm3
DN100156_c0_g1	Present	Absent	Absent	Absent	Actin beta/gamma 1 _Eukaryota_1.11e-98
DN100156_c5_g1	Absent	Absent	Absent	Absent	Actin (Fragment) _Eukaryota_4.78e-69
DN100157_c0_g1	Absent	Absent	Absent	Absent	cytochrome P450 6a2-like _Halyomorpha_0
DN100158_c0_g1	Absent	Absent	Absent	Absent	#N/A
DN100160_c0_g1	Absent	Absent	Absent	Absent	Macaca fascicularis brain cDNA clone: QflA-23126, similar to human small EDRK-rich factor 2 (SERF2), mRNA, RefSeq: NM_005770.3 _Macaca_6.16e-70
DN100161_c0_g1	Absent	Absent	Absent	Absent	CG17321
DN100163_c0_g1	Absent	Absent	Absent	Absent	Vps51
DN100164_c8_g1	Present	Present	Present	Present	Uncharacterized protein _Anopheles_0
DN100165_c0_g2	Absent	Absent	Absent	Absent	CG1927
DN100170_c5_g1	Absent	Absent	Absent	Absent	Sur
DN100171_c9_g1	Absent	Absent	Absent	Absent	transcriptional regulator ATRX-like _Halyomorpha_6.26e-47
DN100173_c0_g1	Absent	Absent	Absent	Absent	protein PFC0760c-like isoform X1 _Halyomorpha_0
DN100174_c0_g1	Absent	Absent	Absent	Absent	uncharacterized protein LOC106684954 isoform X1 _Halyomorpha_0
DN100176_c0_g1	Absent	Absent	Absent	Absent	Vkor
DN100177_c0_g2	Absent	Absent	Absent	Absent	neuronal acetylcholine receptor subunit non-alpha-3-like _Halyomorpha_0
DN100178_c0_g1	Absent	Absent	Absent	Absent	E3 ubiquitin-protein ligase HERC2 isoform X1 _Panheteroptera_0
DN100180_c8_g1	Absent	Absent	Absent	Absent	#N/A
DN100181_c1_g1	Absent	Absent	Absent	Absent	CG9536
DN100182_c10_g1	Present	Present	Present	Present	60S ribosomal protein L13a _Eukaryota_8.66e-98
DN100182_c7_g1	Present	Absent	Absent	Absent	60S ribosomal protein L13a-like _Folsomia_4.37e-65
DN100182_c8_g2	Absent	Absent	Absent	Absent	Uncharacterized protein (Fragment) _Photinus_1.01e-12
DN100184_c0_g1	Absent	Absent	Absent	Absent	#N/A
DN100185_c0_g2	Absent	Absent	Absent	Absent	Ubiquitinyl hydrolase 1 (Fragment) _Panheteroptera_0
DN100187_c0_g1	Absent	Absent	Absent	Absent	Mppe
DN100190_c0_g2	Present	Present	Present	Present	Eukaryotic translation initiation factor 3 subunit E _Anopheles_0
DN100191_c0_g1	Absent	Absent	Absent	Absent	uncharacterized protein LOC106678433 _Halyomorpha_0
DN100194_c0_g1	Absent	Absent	Absent	Absent	jouberin-like isoform X1 _Halyomorpha_0
DN100195_c0_g1	Absent	Absent	Absent	Absent	#N/A
DN100196_c0_g1	Absent	Absent	Absent	Absent	protein O-linked-mannose beta-1,4-N-acetylglucosaminyltransferase 2-like _Halyomorpha_0
DN100198_c1_g1	Absent	Absent	Absent	Absent	E3 ubiquitin-protein ligase TRIM33-like _Halyomorpha_0
DN100200_c0_g1	Absent	Absent	Absent	Absent	#N/A
DN100200_c0_g3	Absent	Absent	Absent	Absent	#N/A
DN100202_c0_g1	Absent	Absent	Absent	Absent	uncharacterized protein LOC106690795 isoform X1 _Halyomorpha_9.22e-128
DN100204_c0_g1	Absent	Absent	Absent	Absent	Vitellogenin-2 _Pentatominae_3.84e-43
DN100205_c0_g1	Present	Present	Absent	Absent	CG6707
DN100206_c0_g1	Absent	Absent	Absent	Absent	nompB
DN100207_c0_g1	Absent	Absent	Absent	Absent	venom carboxylesterase-6-like _Halyomorpha_0
DN100208_c0_g1	Absent	Absent	Absent	Absent	D-galactoside-specific lectin-like _Halyomorpha_8.15e-38
DN100208_c0_g2	Absent	Absent	Absent	Absent	#N/A
DN100210_c0_g1	Absent	Absent	Absent	Absent	uncharacterized protein LOC106683249 _Halyomorpha_9.52e-86
DN100211_c0_g1	Absent	Absent	Absent	Absent	#N/A
DN100211_c1_g1	Absent	Absent	Absent	Absent	uncharacterized protein LOC106691176 _Halyomorpha_1.22e-46
DN100212_c0_g1	Absent	Absent	Absent	Absent	60S ribosomal protein L35a _Bilateria_2.48e-76
DN100212_c0_g3	Absent	Absent	Absent	Absent	60S ribosomal protein L35a _Bilateria_1.01e-75
DN100213_c0_g2	Absent	Absent	Absent	Absent	anaphase-promoting complex subunit 5 _Halyomorpha_0
DN100214_c0_g1	Absent	Absent	Absent	Absent	Uncharacterized protein _Holometabola_0
DN100215_c0_g1	Absent	Absent	Absent	Absent	uncharacterized protein LOC106687672 _Halyomorpha_1.08e-24
DN100220_c8_g1	Absent	Absent	Absent	Absent	Uncharacterized protein (Fragment) _Rhodnius_0
DN100220_c8_g2	Absent	Absent	Absent	Absent	Uncharacterized protein _Hemiptera_0
DN100221_c0_g1	Absent	Absent	Absent	Absent	Putative o-linked n-acetylglucosamine transferase ogt (Fragment) _Panstrongylus_0
DN100224_c0_g1	Absent	Absent	Absent	Absent	uncharacterized protein LOC106689263 _Halyomorpha_0
DN100225_c2_g1	Absent	Absent	Absent	Absent	CG1750
DN100228_c3_g1	Absent	Absent	Absent	Absent	protein yellow-like isoform X1 _Halyomorpha_0
DN100228_c4_g1	Absent	Absent	Absent	Absent	cuticle protein CP14.6-like _Halyomorpha_2.69e-52
DN100228_c4_g2	Absent	Absent	Absent	Absent	cuticle protein CP14.6-like _Halyomorpha_2.81e-65
DN100228_c4_g3	Absent	Absent	Absent	Absent	Uncharacterized protein _Neoptera_4.08e-44
DN100228_c4_g4	Absent	Absent	Absent	Absent	Uncharacterized protein _Neoptera_8.65e-56
DN100228_c4_g5	Absent	Absent	Absent	Absent	endocuticle structural glycoprotein SgAbd-2-like isoform X2 _Halyomorpha_1.58e-49
DN100229_c0_g1	Absent	Absent	Absent	Absent	Heat shock 60 protein 1 _Eukaryota_0
DN100232_c0_g1	Absent	Absent	Absent	Absent	cic
DN100233_c0_g1	Present	Absent	Absent	Absent	p115
DN100234_c0_g2	Absent	Absent	Absent	Absent	neprilysin-11-like _Halyomorpha_0
DN100237_c0_g1	Absent	Absent	Absent	Absent	Uncharacterized protein _Panheteroptera_1.05e-70
DN100239_c0_g1	Present	Present	Present	Present	Ubiquitin carboxyl-terminal hydrolase _Pancrustacea_2.86e-92
DN100241_c0_g1	Absent	Absent	Absent	Absent	DNA-3-methyladenine glycosylase-like _Halyomorpha_2.26e-153
DN100242_c0_g1	Absent	Absent	Absent	Absent	inter-alpha-trypsin inhibitor heavy chain H3-like isoform X1 _Halyomorpha_0
DN100243_c0_g1	Absent	Absent	Absent	Absent	uncharacterized protein LOC106688674 _Halyomorpha_1.89e-50
DN100243_c0_g2	Absent	Absent	Absent	Absent	centromere-associated protein E-like _Halyomorpha_2.86e-151
DN100246_c0_g1	Absent	Present	Absent	Present	CG34386
DN100247_c6_g2	Present	Absent	Present	Absent	mRpS31
DN100248_c0_g1	Absent	Absent	Absent	Absent	4-hydroxy-3-methylbut-2-enyl diphosphate reductase 2 _Lygus_6.62e-37
DN100249_c5_g1	Absent	Absent	Absent	Absent	myb-like protein X _Halyomorpha_5.67e-111
DN100253_c0_g1	Absent	Absent	Absent	Absent	uncharacterized protein LOC106692736 _Halyomorpha_6.49e-73
DN100254_c1_g1	Absent	Absent	Absent	Absent	tyrosine 3-monooxygenase isoform X1 _Zootermopsis_0
DN100256_c0_g1	Present	Present	Present	Absent	CG4882
DN100257_c0_g1	Absent	Absent	Absent	Absent	-7 Isoform 7 of Troponin T, fast skeletal muscle _Opisthokonta_4.23e-140
DN100257_c0_g2	Absent	Absent	Absent	Absent	-7 Isoform 7 of Troponin T, fast skeletal muscle _Opisthokonta_1.03e-139
DN100258_c0_g1	Present	Present	Present	Present	40S ribosomal protein S7 _cellular_3.15e-104
DN100259_c8_g1	Present	Present	Present	Present	ACYPI002203 protein _Metazoa_3.89e-107
DN100260_c0_g1	Absent	Absent	Absent	Absent	radial spoke head protein 6 homolog A-like isoform X1 _Halyomorpha_0
DN100262_c12_g1	Absent	Absent	Absent	Absent	Claudin-7 _Eutheria_2.48e-148
DN100265_c0_g1	Absent	Absent	Absent	Absent	Peroxiredoxin-1 _Eukaryota_1.16e-145
DN100265_c0_g2	Absent	Absent	Absent	Absent	Peroxiredoxin-1 _Eukaryota_1.25e-141
DN100269_c0_g1	Absent	Absent	Absent	Absent	CG30105
DN100270_c0_g1	Absent	Absent	Absent	Absent	TAF1C
DN100277_c0_g1	Absent	Absent	Absent	Absent	uncharacterized protein LOC106679699 isoform X1 _Halyomorpha_6.67e-24
DN100279_c0_g1	Present	Present	Present	Absent	c-Myc-binding protein _Eumetazoa_7.53e-40
DN100280_c0_g1	Absent	Absent	Absent	Absent	uncharacterized protein LOC106692559 _Halyomorpha_0
DN100281_c0_g2	Absent	Absent	Absent	Absent	Elongation factor 1-delta _Bilateria_7.34e-165
DN100281_c0_g3	Absent	Absent	Absent	Absent	Elongation factor 1-delta _Simiiformes_0
DN100282_c4_g1	Present	Present	Present	Present	cytochrome P450 6a2-like isoform X1 _Halyomorpha_1.75e-150
DN100282_c4_g3	Absent	Absent	Absent	Absent	cytochrome P450 6a2-like isoform X1 _Halyomorpha_5.58e-100
DN100283_c2_g1	Absent	Absent	Absent	Absent	Mitochondrial H+-transporting ATP synthase F1 complex alpha subunit 1 (Fragment) _Deuterostomia_3.62e-89
DN100283_c3_g1	Present	Present	Present	Present	ATP synthase subunit alpha _Eukaryota_3.72e-95
DN100283_c7_g1	Absent	Absent	Absent	Absent	Uncharacterized protein _Glossina_2.46e-30
DN100284_c0_g1	Absent	Absent	Absent	Absent	CG2006
DN100285_c0_g2	Absent	Absent	Absent	Absent	oocyte zinc finger protein XlCOF2-like _Halyomorpha_1.82e-51
DN100285_c0_g3	Absent	Absent	Absent	Absent	oocyte zinc finger protein XlCOF2-like _Halyomorpha_2.99e-170
DN100287_c0_g1	Absent	Absent	Absent	Absent	uncharacterized protein LOC106690565 isoform X2 _Halyomorpha_2.36e-11
DN100289_c0_g1	Absent	Absent	Absent	Absent	uncharacterized threonine-rich GPI-anchored glycoprotein PJ4664.02-like _Halyomorpha_3.24e-81
DN100289_c0_g2	Absent	Absent	Absent	Absent	uncharacterized threonine-rich GPI-anchored glycoprotein PJ4664.02-like _Halyomorpha_6.96e-75
DN100292_c0_g1	Absent	Absent	Absent	Absent	DNApol
DN100293_c0_g1	Absent	Absent	Absent	Absent	uncharacterized protein LOC106687591 isoform X1 _Halyomorpha_0
DN100294_c9_g1	Absent	Absent	Absent	Absent	CG32512
DN100296_c0_g1	Absent	Absent	Absent	Absent	woc
DN100298_c0_g1	Absent	Absent	Absent	Absent	CG3803
DN100298_c0_g2	Absent	Absent	Absent	Absent	tubulin alpha-3 chain-like isoform X1 _Halyomorpha_0
DN100299_c2_g1	Absent	Absent	Absent	Absent	Uncharacterized protein _Neoptera_3.25e-52
DN100299_c2_g4	Absent	Absent	Absent	Absent	Uncharacterized protein _Neoptera_1.55e-49
DN100302_c14_g2	Present	Present	Present	Present	uncharacterized protein LOC106692576 _Halyomorpha_1.37e-70
DN100302_c15_g1	Absent	Absent	Absent	Absent	uncharacterized protein LOC106692576 _Halyomorpha_5.44e-42
DN100302_c16_g1	Absent	Absent	Absent	Absent	#N/A
DN100302_c17_g1	Absent	Absent	Absent	Absent	uncharacterized protein LOC106692576 _Halyomorpha_1.99e-35
DN100303_c4_g1	Present	Present	Present	Absent	uncharacterized protein LOC106690073 _Halyomorpha_0
DN100304_c0_g1	Absent	Absent	Absent	Absent	Tango6
DN100305_c7_g1	Absent	Absent	Absent	Absent	CG12788
DN100305_c7_g2	Absent	Absent	Absent	Absent	Mst85C
DN100306_c0_g1	Absent	Present	Present	Absent	Pyruvate kinase _Camponotus_0
DN100307_c0_g1	Absent	Absent	Absent	Absent	CG7115
DN100309_c0_g4	Present	Present	Present	Present	60S ribosomal protein L23a _cellular_1.04e-104
DN100310_c0_g1	Absent	Absent	Absent	Absent	Uncharacterized protein (Fragment) _Panheteroptera_0
DN100315_c0_g1	Present	Present	Present	Present	Uncharacterized protein _Pentatomomorpha_2.12e-16
DN100316_c0_g1	Absent	Absent	Absent	Absent	piezo-type mechanosensitive ion channel component isoform X1 _Halyomorpha_3.23e-56
DN100318_c0_g1	Absent	Absent	Absent	Absent	MORN repeat-containing protein 5 isoform X1 _Halyomorpha_3e-172
DN100320_c0_g1	Present	Present	Present	Present	RNA-binding protein 33-like _Monomorium_0
DN100321_c10_g2	Absent	Absent	Present	Absent	uncharacterized protein LOC106678395 _Halyomorpha_0
DN100322_c0_g1	Absent	Absent	Absent	Absent	CG10958
DN100324_c0_g1	Absent	Absent	Absent	Absent	uncharacterized protein LOC111030228 _Myzus_6.05e-12
DN100324_c1_g1	Absent	Absent	Absent	Absent	Nucleolin _Bilateria_0
DN100324_c1_g2	Absent	Absent	Absent	Absent	Nucleolin _Gnathostomata_2.73e-92
DN100324_c1_g3	Absent	Absent	Absent	Absent	Heat shock protein HSP 90-alpha _cellular_0
DN100324_c1_g4	Present	Present	Absent	Present	Heat shock protein HSP 90-alpha _cellular_0
DN100325_c6_g1	Absent	Absent	Absent	Absent	Uncharacterized protein _Hemiptera_5.96e-142
DN100326_c0_g1	Absent	Absent	Absent	Absent	uncharacterized protein LOC106682693 isoform X1 _Halyomorpha_0
DN100327_c0_g2	Absent	Absent	Absent	Absent	Uncharacterized protein _Panheteroptera_0
DN100328_c1_g1	Absent	Absent	Absent	Absent	#N/A
DN100330_c10_g1	Absent	Absent	Absent	Absent	estrogen sulfotransferase _Hemiptera_1.53e-142
DN100330_c8_g1	Absent	Absent	Absent	Absent	#N/A
DN100331_c0_g1	Absent	Absent	Absent	Absent	uncharacterized protein LOC106683797 _Halyomorpha_1.42e-95
DN100332_c0_g1	Absent	Absent	Absent	Absent	60S ribosomal protein L30 _Opisthokonta_1.67e-79
DN100341_c4_g1	Absent	Absent	Absent	Absent	uncharacterized protein LOC106682797 _Halyomorpha_4.15e-38
DN100341_c4_g2	Absent	Present	Present	Present	uncharacterized protein LOC106691801 _Halyomorpha_2.54e-37
DN100343_c1_g1	Present	Present	Present	Present	40S ribosomal protein S9 _cellular_1.46e-66
DN100344_c0_g2	Absent	Absent	Absent	Absent	40S ribosomal protein S6 _Eukaryota_3.34e-180
DN100347_c0_g1	Absent	Absent	Absent	Absent	synaptic vesicle glycoprotein 2B-like _Halyomorpha_0
DN100348_c0_g1	Absent	Absent	Absent	Absent	Sodium/calcium exchanger 2 _Hemiptera_0
DN100349_c8_g2	Absent	Absent	Absent	Absent	Pleckstrin homology domain-containing family F member 2 _Bilateria_1.05e-86
DN100350_c2_g1	Present	Present	Present	Present	Unkown protein _Pentatomomorpha_2.6e-48
DN100351_c0_g1	Absent	Absent	Absent	Absent	#N/A
DN100352_c8_g1	Absent	Absent	Absent	Absent	Putative non-ltr rnase hi domain of reverse transcriptase (Fragment) _Panstrongylus_3.41e-14
DN100354_c0_g1	Absent	Absent	Absent	Absent	26S proteasome non-ATPase regulatory subunit 10-like _Halyomorpha_0
DN100355_c0_g1	Absent	Absent	Absent	Absent	putative leucine-rich repeat-containing protein DDB_G0290503 isoform X1 _Halyomorpha_0
DN100356_c0_g1	Absent	Absent	Absent	Absent	CG40470
DN100357_c16_g1	Absent	Absent	Absent	Absent	JR-1 _Pentatomomorpha_9.71e-26
DN100358_c0_g1	Absent	Absent	Absent	Absent	p
DN100359_c0_g1	Absent	Absent	Absent	Absent	Gamma-tubulin complex component (Fragment) _Panheteroptera_0
DN100360_c0_g3	Absent	Absent	Absent	Absent	Translational activator of cytochrome c oxidase 1 _Panheteroptera_1.21e-91
DN100365_c0_g1	Absent	Absent	Absent	Absent	Down syndrome cell adhesion molecule-like protein Dscam2 isoform X4 _Onthophagus_0
DN100365_c0_g2	Absent	Absent	Absent	Absent	CG2218
DN100366_c0_g1	Absent	Absent	Absent	Absent	Cyclic AMP-dependent transcription factor ATF-4 _Bilateria_0
DN100366_c0_g2	Absent	Absent	Absent	Absent	Cyclic AMP-dependent transcription factor ATF-4 _Bilateria_0
DN100371_c10_g1	Present	Present	Present	Present	Kinase of N-terminally Guanine activated Receptor subunit (Fragment) _Spodoptera_1.56e-89
DN100371_c14_g1	Absent	Absent	Absent	Absent	Rack1_1 protein _Pancrustacea_7.67e-54
DN100371_c15_g1	Present	Present	Present	Present	Rack1_1 protein _Pancrustacea_4.64e-61
DN100371_c18_g1	Absent	Absent	Absent	Absent	Activated C kinase 1 receptor _Bilateria_6.25e-50
DN100371_c19_g1	Absent	Absent	Absent	Absent	Uncharacterized protein (Fragment) _Daphnia_5.93e-14
DN100371_c7_g2	Absent	Absent	Absent	Absent	Kinase of N-terminally Guanine activated Receptor subunit (Fragment) _Spodoptera_1.01e-60
DN100371_c8_g1	Present	Present	Present	Present	Rack1_1 protein _Pancrustacea_1.19e-88
DN100372_c4_g1	Absent	Absent	Absent	Absent	Cell division cycle protein 23 _Neoptera_0
DN100373_c1_g3	Absent	Absent	Absent	Absent	40S ribosomal protein S24 _Bilateria_1.01e-84
DN100374_c7_g2	Absent	Absent	Absent	Absent	uncharacterized protein LOC106685921 _Halyomorpha_7.42e-60
DN100374_c7_g3	Absent	Absent	Absent	Absent	CG43861
DN100375_c0_g1	Absent	Absent	Absent	Absent	Photosystem I chlorophyll a/b-binding protein 3-1, chloroplastic _Eukaryota_5.28e-169
DN100375_c0_g2	Absent	Absent	Absent	Absent	Photosystem I chlorophyll a/b-binding protein 3-1, chloroplastic _Eukaryota_3.08e-168
DN100376_c0_g2	Absent	Absent	Absent	Absent	CDC45L
DN100380_c3_g1	Absent	Absent	Absent	Absent	GATA-binding factor C-like isoform X1 _Panheteroptera_5.5e-138
DN100380_c5_g4	Absent	Absent	Present	Present	30S ribosomal protein S12 _root_2e-75
DN100380_c6_g1	Absent	Absent	Absent	Absent	Elongation factor G (Fragment) _root_4.74e-69
DN100381_c3_g1	Absent	Present	Absent	Absent	Elongation factor-1 alpha (Fragment) _Bilateria_8.14e-80
DN100382_c0_g1	Present	Absent	Absent	Absent	Arginyl-tRNA synthetase, cytoplasmic (Fragment) _Bilateria_0
DN100383_c0_g2	Absent	Absent	Absent	Absent	ankyrin-1-like _Halyomorpha_0
DN100386_c5_g1	Absent	Absent	Absent	Absent	mitochondrial fission regulator 2-like isoform X1 _Halyomorpha_8.62e-144
DN100387_c5_g1	Absent	Absent	Absent	Absent	uncharacterized protein LOC106687330 _Halyomorpha_5.14e-161
DN100390_c0_g1	Present	Present	Present	Present	Tubulin beta chain _Eukaryota_0
DN100391_c7_g1	Absent	Absent	Absent	Absent	Putative alpha-amylase (Fragment) _Panheteroptera_0
DN100392_c0_g1	Absent	Absent	Absent	Absent	Troponin I, fast skeletal muscle _Amniota_3.45e-128
DN100392_c0_g2	Absent	Absent	Absent	Absent	Troponin I, fast skeletal muscle _Amniota_1.95e-128
DN100392_c0_g4	Absent	Absent	Absent	Absent	Uncharacterized protein _Fundulus_5.86e-09
DN100395_c1_g1	Present	Present	Present	Present	ferritin subunit-like isoform X3 _Ditrysia_9.42e-44
DN100398_c0_g2	Absent	Absent	Absent	Absent	ankyrin-3-like _Halyomorpha_0
DN100401_c0_g1	Absent	Absent	Absent	Absent	stx
DN100402_c1_g1	Present	Absent	Present	Present	Serine/threonine-protein phosphatase PP1-alpha catalytic subunit _cellular_0
DN100404_c8_g1	Absent	Absent	Absent	Absent	Uncharacterized protein _Caenorhabditis_3.88e-22
DN100407_c4_g1	Present	Absent	Absent	Absent	Tk
DN100417_c1_g1	Present	Present	Present	Present	Cytochrome c1, heme protein, mitochondrial _Euteleostomi_9.67e-44
DN100419_c0_g1	Absent	Absent	Absent	Absent	E3 ubiquitin-protein ligase MARCH6 _Bilateria_0
DN100421_c0_g1	Absent	Absent	Absent	Absent	B9d2
DN100422_c0_g1	Absent	Absent	Absent	Absent	Uncharacterized protein _Eukaryota_6.36e-142
DN100424_c0_g1	Absent	Absent	Absent	Absent	#N/A
DN100424_c6_g5	Absent	Absent	Absent	Absent	chromatin assembly factor 1 subunit A-A-like _Halyomorpha_1.56e-120
DN100424_c6_g6	Absent	Absent	Absent	Absent	chromatin assembly factor 1 subunit A-A-like _Halyomorpha_4.38e-36
DN100426_c3_g1	Absent	Absent	Absent	Absent	pickpocket protein 28-like _Halyomorpha_0
DN100427_c0_g1	Absent	Absent	Absent	Absent	Ir93a
DN100429_c5_g1	Absent	Absent	Absent	Absent	Putative nuclear transport receptor kap120 importin beta superfamily _Neoptera_0
DN100432_c13_g1	Absent	Absent	Absent	Absent	glycine-rich cell wall structural protein-like _Halyomorpha_1.49e-18
DN100434_c0_g1	Absent	Absent	Absent	Absent	uncharacterized protein LOC106685209 isoform X1 _Halyomorpha_0
DN100437_c0_g1	Present	Present	Present	Present	40S ribosomal protein S15Aa _Eukaryota_6.9e-65
DN100440_c1_g1	Absent	Absent	Absent	Absent	R3H and coiled-coil domain-containing protein 1-like _Halyomorpha_2.51e-170
DN100442_c1_g5	Absent	Absent	Absent	Absent	Uncharacterized protein (Fragment) _Euarchontoglires_1.76e-135
DN100442_c1_g7	Absent	Absent	Absent	Absent	Uncharacterized protein (Fragment) _Euarchontoglires_1.08e-69
DN100442_c2_g1	Absent	Absent	Absent	Absent	CG6345
DN100443_c0_g1	Absent	Absent	Absent	Absent	CG8172
DN100444_c8_g2	Absent	Absent	Absent	Absent	#N/A
DN100445_c0_g1	Absent	Absent	Absent	Absent	Nuclease-sensitive element-binding protein 1 _Gnathostomata_0
DN100445_c0_g2	Absent	Absent	Absent	Absent	Uncharacterized protein _Amniota_0
DN100447_c0_g1	Absent	Absent	Absent	Absent	Keratin, type II cuticular Hb3 _Theria_0
DN100448_c10_g1	Absent	Absent	Absent	Absent	#N/A
DN100451_c0_g1	Absent	Absent	Absent	Absent	uncharacterized protein LOC106682255 isoform X1 _Halyomorpha_4.05e-158
DN100453_c0_g1	Absent	Absent	Absent	Absent	CG12702
DN100455_c0_g1	Absent	Absent	Absent	Absent	#N/A
DN100456_c0_g1	Absent	Absent	Absent	Absent	Putative carboxypeptidase m-like isoform x2 _Arthropoda_0
DN100457_c0_g1	Absent	Absent	Absent	Absent	scaf
DN100458_c0_g1	Absent	Absent	Absent	Absent	40S ribosomal protein S20 _Amniota_2.03e-81
DN100459_c1_g1	Absent	Present	Absent	Absent	Uncharacterized protein _Polysphondylium_2.19e-67
DN100460_c0_g1	Absent	Absent	Absent	Absent	uncharacterized protein LOC106683344 _Halyomorpha_1.22e-118
DN100461_c3_g1	Absent	Absent	Absent	Absent	Vitellogenin-2 _Pentatominae_5.87e-61
DN100462_c0_g1	Absent	Absent	Absent	Absent	Transposon Ty3-G Gag-Pol polyprotein (Fragment) _Lygus_6.41e-64
DN100462_c0_g2	Absent	Absent	Absent	Absent	Transposon Ty3-G Gag-Pol polyprotein (Fragment) _Lygus_2.56e-60
DN100463_c0_g1	Absent	Absent	Absent	Absent	clumping factor A-like _Halyomorpha_1.5e-55
DN100463_c0_g2	Absent	Absent	Absent	Absent	clumping factor A-like _Halyomorpha_3.35e-07
DN100464_c0_g1	Absent	Absent	Absent	Absent	uncharacterized protein LOC106681962 _Halyomorpha_0
DN100465_c0_g1	Present	Absent	Absent	Absent	Histone-lysine N-methyltransferase _Strigamia_0
DN100468_c0_g1	Present	Present	Present	Absent	Uncharacterized protein _Riptortus_4.45e-06
DN100468_c1_g1	Present	Present	Present	Present	#N/A
DN100469_c0_g1	Absent	Absent	Absent	Absent	myb-like protein X _Halyomorpha_0
DN100470_c1_g1	Absent	Absent	Absent	Absent	homer protein homolog 2-like isoform X1 _Halyomorpha_0
DN100471_c0_g1	Absent	Absent	Absent	Absent	CG5758
DN100472_c0_g1	Absent	Absent	Absent	Absent	uncharacterized protein LOC106679154 isoform X1 _Halyomorpha_2.37e-31
DN100477_c0_g1	Absent	Absent	Absent	Absent	Ferritin light chain 1 _Bilateria_3.45e-132
DN100477_c0_g2	Absent	Absent	Absent	Absent	Ferritin light chain _Euteleostomi_9.16e-123
DN100478_c0_g1	Absent	Absent	Absent	Absent	uncharacterized protein LOC106682400 _Halyomorpha_1.35e-57
DN100480_c2_g1	Absent	Absent	Absent	Absent	mucin-2-like _Halyomorpha_4.26e-44
DN100481_c1_g1	Absent	Absent	Absent	Absent	Actin-related protein 2/3 complex subunit 2 _Bilateria_0
DN100484_c0_g1	Absent	Absent	Absent	Absent	CG3104
DN100487_c0_g1	Absent	Absent	Absent	Absent	mtg
DN100488_c0_g1	Absent	Absent	Absent	Absent	partitioning defective 6 homolog beta _Bilateria_1.12e-134
DN100489_c1_g1	Absent	Absent	Absent	Absent	pancreatic lipase-related protein 2-like _Halyomorpha_1.77e-32
DN100490_c10_g1	Absent	Absent	Absent	Absent	carboxypeptidase Y-like _Halyomorpha_2.49e-120
DN100491_c0_g1	Absent	Absent	Absent	Absent	adenylate cyclase, terminal-differentiation specific-like isoform X1 _Halyomorpha_1.08e-121
DN100492_c0_g1	Absent	Absent	Absent	Absent	uncharacterized protein LOC106681041 _Halyomorpha_6.2e-145
DN100494_c9_g1	Absent	Absent	Absent	Absent	Rabex
DN100494_c9_g2	Absent	Absent	Absent	Absent	Rab5 GDP/GTP exchange factor _Panheteroptera_4.88e-10
DN100495_c0_g1	Absent	Absent	Absent	Absent	Alkaline phosphatase _Hemiptera_0
DN100496_c0_g2	Absent	Absent	Absent	Absent	Aminomethyltransferase _Opisthokonta_2.28e-130
DN100498_c3_g1	Absent	Absent	Absent	Absent	uncharacterized protein LOC106686812 _Halyomorpha_4.34e-11
DN100498_c3_g3	Absent	Absent	Absent	Absent	Uncharacterized protein _Rhodnius_2.95e-27
DN100499_c0_g1	Absent	Absent	Absent	Absent	Mer
DN100500_c0_g1	Absent	Absent	Absent	Absent	Elongation factor 1-beta _Amniota_5.04e-90
DN100500_c0_g2	Absent	Absent	Absent	Absent	Elongation factor 1-beta _Amniota_4.51e-137
DN100500_c0_g3	Absent	Absent	Absent	Absent	Elongation factor 1-beta _Bilateria_5.5e-163
DN100501_c0_g1	Absent	Absent	Absent	Absent	CG17260
DN100502_c0_g1	Present	Present	Absent	Absent	CG2091
DN100503_c0_g1	Absent	Absent	Absent	Absent	Rbbp5
DN100504_c1_g1	Absent	Present	Present	Present	Alkyl hydroperoxide reductase C _root_4.2e-117
DN100505_c0_g1	Present	Present	Present	Absent	Ubiquitin fusion degradation protein 1 homolog _Bilateria_1.3e-119
DN100506_c0_g1	Absent	Absent	Absent	Absent	uncharacterized protein LOC106683803 isoform X1 _Halyomorpha_6.27e-129
DN100506_c0_g2	Absent	Absent	Absent	Absent	#N/A
DN100508_c0_g1	Absent	Absent	Absent	Absent	#N/A
DN100508_c0_g2	Absent	Present	Present	Present	gamma-glutamyl hydrolase-like _Halyomorpha_4.94e-146
DN100509_c0_g1	Absent	Absent	Absent	Absent	MetRS
DN100510_c0_g1	Absent	Absent	Absent	Absent	Naa40
DN100511_c10_g1	Absent	Absent	Absent	Absent	uncharacterized protein LOC106686648 _Halyomorpha_1.93e-39
DN100512_c4_g1	Absent	Absent	Absent	Absent	uncharacterized protein LOC106688092 isoform X1 _Halyomorpha_8.9e-27
DN100512_c5_g1	Absent	Absent	Absent	Absent	#N/A
DN100512_c8_g5	Absent	Absent	Absent	Absent	nucleolar and spindle-associated protein 1-A isoform X1 _Halyomorpha_0
DN100516_c0_g2	Absent	Absent	Absent	Absent	lysosomal aspartic protease-like _Halyomorpha_0
DN100517_c0_g1	Absent	Absent	Absent	Absent	CG5516
DN100517_c1_g1	Absent	Absent	Absent	Absent	Putative transcriptional regulator sim1 (Fragment) _Panstrongylus_0
DN100520_c0_g1	Absent	Absent	Absent	Absent	Exonuclease 3'-5' domain-containing protein 1 _Hemiptera_1.05e-41
DN100521_c1_g1	Absent	Absent	Absent	Absent	LINE-1 reverse transcriptase-like protein (Fragment) _Bilateria_0
DN100522_c0_g1	Absent	Absent	Absent	Absent	chitinase-like protein EN03 isoform X1 _Polyphaga_0
DN100524_c0_g1	Absent	Absent	Absent	Absent	#N/A
DN100526_c1_g1	Absent	Absent	Absent	Absent	zinc finger protein 626-like _Halyomorpha_2.56e-31
DN100527_c1_g1	Present	Present	Present	Present	pancreatic lipase-related protein 2-like _Halyomorpha_8.58e-62
DN100531_c0_g1	Absent	Absent	Absent	Absent	X-ray repair cross-complementing protein 6-like _Halyomorpha_0
DN100533_c0_g1	Absent	Absent	Absent	Absent	protein lethal(2)essential for life-like isoform X1 _Halyomorpha_8.71e-41
DN100536_c0_g1	Absent	Absent	Absent	Absent	cytochrome P450 4c21-like _Halyomorpha_0
DN100538_c6_g2	Absent	Absent	Absent	Absent	Putative chemosensory protein _Panheteroptera_1.72e-39
DN100539_c0_g1	Absent	Absent	Absent	Absent	uncharacterized protein LOC106680584 _Halyomorpha_0
DN100540_c0_g1	Present	Present	Present	Present	Glyceraldehyde-3-phosphate dehydrogenase _Bilateria_1.5e-48
DN100540_c0_g2	Present	Present	Present	Present	Glyceraldehyde-3-phosphate dehydrogenase 2 (Fragment) _Pancrustacea_1.1e-52
DN100540_c1_g1	Absent	Absent	Absent	Absent	Glyceraldehyde-3-phosphate dehydrogenase (Fragment) _Opisthokonta_4.25e-43
DN100540_c3_g1	Absent	Absent	Absent	Absent	Glyceraldehyde 3-phosphate dehydrogenase (Fragment) _cellular_2.34e-72
DN100542_c0_g1	Absent	Absent	Absent	Absent	RIOK2
DN100545_c0_g1	Present	Present	Present	Present	Obg-like ATPase 1 _Culicidae_0
DN100547_c0_g1	Absent	Absent	Absent	Absent	uncharacterized protein LOC106681469 _Halyomorpha_0
DN100548_c0_g1	Absent	Absent	Absent	Absent	kininogen-1-like _Halyomorpha_1.14e-53
DN100549_c1_g1	Absent	Absent	Absent	Absent	Uncharacterized protein _Neoptera_7.32e-92
DN100550_c10_g1	Absent	Absent	Absent	Absent	Putative reverse transcriptase (Fragment) _Triatoma_1.13e-37
DN100550_c11_g1	Absent	Absent	Absent	Absent	Uncharacterized protein (Fragment) _Arthropoda_9.23e-32
DN100551_c0_g2	Absent	Absent	Absent	Absent	Discoidin domain-containing receptor 2 _Neoptera_0
DN100553_c0_g1	Absent	Absent	Absent	Absent	Uncharacterized protein _Catarrhini_1.2e-55
DN100553_c0_g2	Absent	Absent	Absent	Absent	Uncharacterized protein _Catarrhini_3.75e-58
DN100554_c0_g1	Absent	Absent	Absent	Absent	uncharacterized protein LOC106677825 _Halyomorpha_0
DN100555_c0_g1	Absent	Absent	Absent	Absent	Uncharacterized protein _Hemiptera_1.76e-144
DN100556_c8_g1	Absent	Absent	Absent	Absent	mucin-2-like _Halyomorpha_4.72e-43
DN100558_c3_g2	Present	Present	Absent	Present	cathepsin L1-like _Halyomorpha_2.3e-46
DN100558_c5_g1	Absent	Absent	Absent	Absent	cathepsin L1-like _Halyomorpha_1.79e-54
DN100560_c0_g2	Absent	Absent	Absent	Absent	NADPH:adrenodoxin oxidoreductase, mitochondrial _Hemiptera_0
DN100562_c0_g1	Absent	Absent	Absent	Absent	CG1265
DN100563_c0_g1	Present	Absent	Present	Absent	Transgelin _Apoidea_0
DN100564_c2_g1	Present	Present	Present	Absent	CG17996
DN100567_c0_g1	Absent	Absent	Absent	Absent	fatty acyl-CoA reductase 1-like _Halyomorpha_0
DN100568_c7_g1	Absent	Absent	Absent	Absent	Activator of basal transcription 1 _Panheteroptera_5.56e-63
DN100568_c8_g1	Absent	Absent	Absent	Absent	IQ and AAA domain-containing protein 1-like isoform X1 _Halyomorpha_0
DN100570_c1_g1	Present	Present	Present	Present	Translationally-controlled tumor protein homolog _cellular_1.34e-76
DN100571_c0_g2	Absent	Absent	Absent	Absent	uncharacterized protein LOC108733732 _Hexapoda_4.05e-88
DN100572_c8_g1	Absent	Absent	Absent	Absent	uncharacterized protein LOC106686442 _Halyomorpha_6.1e-126
DN100572_c9_g1	Absent	Absent	Absent	Absent	simj
DN100574_c10_g1	Present	Present	Present	Present	Transmembrane emp24 domain-containing protein 2 _Protostomia_2.14e-101
DN100575_c0_g1	Absent	Absent	Absent	Absent	Pex12
DN100577_c1_g1	Present	Present	Present	Present	uncharacterized protein LOC106683269 _Halyomorpha_1.95e-11
DN100578_c0_g1	Absent	Absent	Absent	Absent	CG1136
DN100582_c0_g1	Absent	Absent	Absent	Absent	uncharacterized protein LOC106690709 _Halyomorpha_3.29e-55
DN100583_c0_g1	Present	Absent	Absent	Absent	CG8207
DN100584_c7_g1	Absent	Absent	Absent	Absent	PMS1 protein homolog 1-like _Halyomorpha_0
DN100585_c2_g1	Present	Present	Present	Present	uncharacterized protein LOC106692576 _Halyomorpha_1.39e-84
DN100587_c1_g1	Present	Present	Present	Present	uncharacterized protein LOC106691176 _Halyomorpha_1.65e-68
DN100588_c9_g1	Absent	Absent	Absent	Absent	#N/A
DN10059_c0_g1	Absent	Absent	Absent	Absent	Zinc finger protein 106 _Amniota_3.73e-61
DN100590_c6_g2	Absent	Absent	Absent	Absent	Serine/threonine-protein phosphatase _Bilateria_0
DN100593_c0_g1	Present	Present	Present	Present	protein CREG1-like _Halyomorpha_2.25e-25
DN100594_c0_g1	Absent	Absent	Absent	Absent	serine/threonine-protein kinase VRK1-like isoform X1 _Panheteroptera_0
DN100599_c0_g1	Absent	Absent	Absent	Absent	Troponin C, skeletal muscle _Chordata_1.73e-100
DN100599_c0_g2	Absent	Absent	Absent	Absent	Troponin C, skeletal muscle _Chordata_1.81e-100
DN100600_c0_g1	Present	Absent	Present	Absent	CG17272
DN100602_c0_g1	Absent	Absent	Absent	Absent	Bestrophin homolog _Neoptera_0
DN100603_c0_g1	Absent	Absent	Absent	Absent	Bet1
DN100604_c0_g1	Absent	Absent	Absent	Absent	Atlastin _Bilateria_0
DN100605_c0_g1	Absent	Absent	Present	Present	aminopeptidase N-like _Halyomorpha_8.6e-86
DN100606_c1_g1	Absent	Absent	Absent	Absent	RNA-binding protein Musashi homolog 2-like _Diaphorina_5.59e-159
DN100606_c2_g2	Present	Absent	Present	Present	ATP synthase subunit beta, mitochondrial _root_1.47e-64
DN100609_c0_g1	Absent	Absent	Absent	Absent	protein takeout-like _Halyomorpha_7.19e-171
DN100612_c0_g1	Absent	Absent	Absent	Absent	Ankyrin repeat and zinc finger domain-containing protein 1 _Hemiptera_0
DN100614_c1_g2	Absent	Absent	Absent	Absent	CG31635
DN100616_c2_g1	Absent	Absent	Absent	Absent	uncharacterized protein LOC106692458 _Halyomorpha_3.17e-127
DN100616_c3_g1	Absent	Absent	Absent	Absent	Uncharacterized protein _Lygus_2.31e-32
DN100616_c5_g3	Absent	Absent	Absent	Absent	Uncharacterized protein _Hemiptera_1.82e-131
DN100618_c1_g1	Absent	Absent	Absent	Absent	Macaca fascicularis brain cDNA clone: QtrA-17943, similar to human tyrosine 3-monooxygenase/tryptophan 5-monooxygenaseactivation protein, epsilon polypeptide (YWHAE), mRNA, RefSeq: NM_006761.3 _Euarchontoglires_1.15e-20
DN100618_c5_g5	Absent	Absent	Absent	Absent	cd
DN100618_c6_g1	Absent	Absent	Absent	Absent	Polypeptide N-acetylgalactosaminyltransferase _Protostomia_0
DN100619_c1_g1	Absent	Absent	Absent	Absent	malate dehydrogenase-like _Halyomorpha_0
DN100619_c1_g2	Absent	Absent	Absent	Absent	Uncharacterized protein (Fragment) _Graphocephala_8.79e-31
DN100620_c0_g1	Present	Present	Present	Present	3-hydroxyisobutyryl-CoA hydrolase, mitochondrial _Pentatomomorpha_0
DN100623_c0_g1	Absent	Absent	Absent	Absent	Pyruvate dehydrogenase E1 component subunit alpha _Bilateria_2.93e-156
DN100624_c0_g1	Present	Absent	Present	Present	abnormal spindle-like microcephaly-associated protein homolog _Halyomorpha_0
DN100625_c0_g1	Present	Absent	Present	Present	Uncharacterized protein _Cellia_1.44e-124
DN100625_c0_g2	Absent	Absent	Absent	Absent	CG3077
DN100626_c0_g1	Absent	Absent	Absent	Absent	nuclear pore complex protein Nup88 _Halyomorpha_0
DN100627_c0_g1	Present	Present	Present	Present	mitochondrial amidoxime-reducing component 1-like _Halyomorpha_0
DN100627_c0_g3	Absent	Absent	Absent	Absent	CG7991
DN100629_c0_g1	Absent	Absent	Absent	Absent	RtGEF
DN100630_c24_g1	Absent	Absent	Absent	Absent	#N/A
DN100630_c8_g1	Absent	Absent	Absent	Absent	kininogen-1-like _Halyomorpha_7.73e-48
DN100632_c0_g1	Absent	Absent	Absent	Absent	Uncharacterized protein _Hemiptera_0
DN100633_c1_g1	Absent	Absent	Absent	Absent	rdx
DN100634_c1_g1	Present	Present	Present	Absent	uncharacterized protein LOC106677434 _Halyomorpha_8.15e-87
DN100635_c0_g1	Absent	Absent	Absent	Absent	CG10383
DN100636_c0_g1	Absent	Absent	Absent	Absent	UPF0536 protein C12orf66 _Lygus_1.47e-130
DN100637_c0_g1	Absent	Present	Present	Absent	Nup205
DN100638_c2_g1	Absent	Absent	Present	Present	tRNA-dihydrouridine(20/20a) synthase _root_1.4e-172
DN100639_c0_g1	Absent	Absent	Absent	Absent	#N/A
DN100639_c0_g2	Absent	Absent	Absent	Absent	#N/A
DN100641_c9_g1	Absent	Absent	Absent	Absent	60S ribosomal protein L18a _Bilateria_1.06e-53
DN100642_c1_g1	Absent	Absent	Absent	Absent	titin-like _Halyomorpha_2.63e-56
DN100643_c0_g1	Absent	Absent	Absent	Absent	putative transferase CAF17 homolog, mitochondrial _Halyomorpha_0
DN100644_c0_g2	Absent	Absent	Absent	Absent	Tdrd3
DN100645_c10_g1	Present	Present	Present	Absent	very-long-chain 3-oxoacyl-CoA reductase-B _Leptinotarsa_2.25e-117
DN100648_c0_g1	Absent	Absent	Absent	Absent	ribonucleases P/MRP protein subunit POP1 isoform X1 _Halyomorpha_0
DN100649_c0_g1	Absent	Absent	Absent	Absent	uncharacterized protein LOC106682335 _Halyomorpha_8.61e-66
DN100650_c0_g1	Absent	Absent	Absent	Absent	CG32085
DN100652_c0_g1	Absent	Absent	Absent	Absent	Tbh
DN100653_c0_g1	Absent	Absent	Absent	Absent	CG12343
DN100654_c0_g1	Absent	Absent	Absent	Absent	IQ and AAA domain-containing protein 1-like _Nilaparvata_8.17e-148
DN100656_c0_g2	Absent	Absent	Absent	Absent	Plastocyanin _cellular_1.18e-78
DN100656_c0_g3	Absent	Absent	Absent	Absent	Plastocyanin A, chloroplastic _cellular_3.11e-59
DN100657_c0_g1	Present	Absent	Absent	Absent	homocysteine S-methyltransferase 1-like _Halyomorpha_0
DN100658_c0_g1	Absent	Absent	Absent	Absent	Non3
DN100661_c13_g1	Absent	Absent	Absent	Absent	#N/A
DN100662_c0_g1	Absent	Absent	Absent	Absent	uncharacterized protein LOC106679581 isoform X1 _Halyomorpha_0
DN100663_c3_g1	Absent	Absent	Absent	Absent	2-C-methyl-D-erythritol 4-phosphate cytidylyltransferase-like protein _Cimicoidea_7.79e-156
DN100663_c3_g2	Absent	Absent	Absent	Absent	meiosis-specific nuclear structural protein 1-like _Halyomorpha_0
DN100665_c0_g1	Absent	Absent	Absent	Absent	#N/A
DN100666_c0_g2	Absent	Absent	Absent	Absent	sec1 family domain-containing protein 2-like _Halyomorpha_0
DN100667_c0_g1	Absent	Absent	Absent	Absent	putative defense protein 3 _Halyomorpha_3.62e-108
DN100667_c2_g1	Absent	Absent	Absent	Absent	#N/A
DN100668_c2_g1	Absent	Absent	Absent	Absent	#N/A
DN100669_c0_g1	Absent	Absent	Absent	Absent	protein lingerer isoform X3 _Halyomorpha_0
DN100670_c0_g1	Absent	Absent	Absent	Absent	GIIIspla2
DN100673_c15_g1	Absent	Absent	Absent	Absent	Cytochrome oxidase subunit 1 (Fragment) _Pancrustacea_8.46e-31
DN100673_c21_g1	Absent	Absent	Absent	Absent	Cytochrome oxidase subunit 1 (Fragment) _Pancrustacea_2.43e-38
DN100673_c7_g1	Absent	Absent	Absent	Absent	Aldose-1-epimerase (Fragment) _Pentatomomorpha_6.36e-116
DN100675_c0_g1	Absent	Absent	Absent	Absent	Factor VIII intron 22 protein _Panheteroptera_6.29e-124
DN100676_c4_g1	Absent	Absent	Absent	Absent	uncharacterized protein LOC106679357 _Halyomorpha_0
DN100677_c0_g1	Absent	Absent	Absent	Absent	Decapentaplegic BMP ligand _Neoptera_2.33e-140
DN100677_c0_g2	Absent	Absent	Absent	Absent	Decapentaplegic BMP ligand _Neoptera_7.83e-130
DN100679_c0_g1	Absent	Absent	Absent	Absent	Leucine-zipper-like transcriptional regulator 1 _Panheteroptera_0
DN100680_c0_g1	Absent	Absent	Absent	Absent	AT17867p _Bilateria_6.03e-131
DN100681_c0_g1	Absent	Absent	Absent	Absent	Ubiquitin-like protein 7 _Panheteroptera_6.03e-139
DN100682_c1_g2	Absent	Absent	Absent	Absent	#N/A
DN100685_c0_g1	Absent	Absent	Absent	Absent	uncharacterized protein LOC106679691 _Halyomorpha_6.42e-11
DN100686_c0_g1	Absent	Absent	Absent	Absent	venom serine protease-like _Halyomorpha_0
DN100687_c0_g1	Absent	Absent	Absent	Absent	CG12869
DN100688_c6_g1	Absent	Absent	Absent	Absent	Uncharacterized protein _Neoptera_7.68e-50
DN100688_c7_g1	Present	Absent	Present	Present	NHP2
DN100689_c0_g1	Absent	Absent	Absent	Absent	uncharacterized protein LOC106688860 _Halyomorpha_5.79e-140
DN100690_c0_g1	Absent	Absent	Absent	Absent	cep290
DN100691_c0_g1	Present	Present	Present	Absent	Trehalase (Fragment) _Hemiptera_0
DN100692_c0_g1	Absent	Absent	Absent	Absent	Calmodulin-like protein 5 _Eutheria_1.72e-88
DN100692_c0_g2	Absent	Absent	Absent	Absent	Calmodulin-like protein 5 _Eutheria_8.44e-99
DN100693_c0_g1	Absent	Absent	Absent	Absent	uncharacterized protein LOC106677085 _Halyomorpha_0
DN100694_c11_g1	Absent	Absent	Absent	Absent	Protein big brother _Neoptera_9.8e-119
DN100695_c0_g1	Absent	Absent	Absent	Absent	uncharacterized protein LOC106683207 _Halyomorpha_2.77e-142
DN100696_c0_g1	Absent	Absent	Absent	Absent	Tubulin alpha-4A chain _cellular_3.37e-180
DN100697_c13_g1	Absent	Absent	Absent	Absent	#N/A
DN100698_c4_g1	Absent	Absent	Absent	Absent	ATPase inhibitor, putative _Neoptera_1.32e-11
DN100698_c6_g1	Absent	Absent	Absent	Absent	#N/A
DN100700_c0_g1	Absent	Absent	Absent	Absent	CG4452
DN100701_c0_g1	Absent	Absent	Absent	Absent	Nup107
DN100703_c0_g1	Absent	Absent	Absent	Absent	CG12054
DN100704_c2_g2	Absent	Absent	Absent	Absent	Uncharacterized protein _Panheteroptera_4.54e-127
DN100704_c2_g4	Absent	Absent	Absent	Absent	FACT complex subunit spt16 _Nilaparvata_0
DN100705_c1_g1	Absent	Absent	Absent	Absent	CG6712
DN100707_c0_g1	Absent	Absent	Absent	Absent	probable RNA helicase armi _Halyomorpha_0
DN100710_c0_g1	Present	Present	Present	Present	40S ribosomal protein S4 (Fragment) _Daphnia_5.2e-97
DN100714_c0_g1	Absent	Absent	Absent	Absent	lysine-specific demethylase lid-like isoform X1 _Halyomorpha_0
DN100715_c0_g1	Absent	Absent	Absent	Absent	Eggshell protein 45 kDa _Pentatominae_1.24e-116
DN100718_c0_g1	Absent	Absent	Absent	Absent	uncharacterized protein LOC106686866 _Halyomorpha_0
DN100719_c0_g1	Absent	Absent	Absent	Absent	L-Fucosyltransferase _Neoptera_1.25e-07
DN100721_c6_g1	Absent	Absent	Absent	Absent	uncharacterized protein LOC106692889 _Halyomorpha_0
DN100722_c1_g1	Absent	Absent	Absent	Present	Unkown protein _Pentatomomorpha_3.06e-41
DN100722_c5_g1	Absent	Absent	Absent	Absent	Unkown protein _Pentatomomorpha_1.16e-25
DN100723_c1_g1	Absent	Absent	Absent	Absent	Putative zisupton xm _Hemiptera_0
DN100723_c1_g2	Absent	Absent	Absent	Absent	Putative zisupton xm _Hemiptera_5.03e-105
DN100724_c0_g1	Absent	Absent	Absent	Absent	MED16
DN100725_c0_g1	Absent	Absent	Absent	Absent	60S ribosomal protein L19 _cellular_3.74e-137
DN100725_c0_g2	Absent	Absent	Absent	Absent	40S ribosomal protein S6 _Pteropus_1.49e-58
DN100726_c2_g1	Absent	Absent	Absent	Absent	Endophilin-B1 _Neoptera_0
DN100728_c0_g1	Absent	Absent	Absent	Absent	CG9095
DN100728_c0_g2	Absent	Absent	Absent	Absent	gamma-tubulin complex component 4 _Halyomorpha_0
DN100729_c0_g1	Absent	Absent	Absent	Absent	interferon-inducible double-stranded RNA-dependent protein kinase activator A-like isoform X1 _Halyomorpha_0
DN100731_c0_g1	Absent	Absent	Absent	Absent	zinc finger protein 26-like _Halyomorpha_0
DN100732_c0_g1	Absent	Absent	Absent	Absent	uncharacterized protein LOC106690525 isoform X1 _Halyomorpha_1.58e-172
DN100734_c3_g1	Absent	Absent	Absent	Absent	#N/A
DN100734_c7_g1	Absent	Absent	Absent	Absent	Protein fam117b-like isoform 2 (Fragment) _Triatominae_3.67e-147
DN100736_c0_g1	Absent	Absent	Absent	Absent	Myosin light polypeptide 6 _Gnathostomata_1.04e-108
DN100736_c0_g2	Absent	Absent	Absent	Absent	Myosin light polypeptide 6 _Gnathostomata_1.3e-104
DN100737_c0_g1	Absent	Absent	Absent	Absent	Atg9
DN100738_c0_g1	Absent	Absent	Absent	Absent	#N/A
DN100738_c1_g1	Absent	Absent	Absent	Absent	Calmodulin _Tupaia_1.49e-104
DN100740_c0_g1	Absent	Absent	Absent	Absent	Synaptogyrin _Neoptera_2.63e-122
DN100741_c4_g1	Absent	Absent	Absent	Absent	uncharacterized protein LOC106692498 _Halyomorpha_0
DN100742_c0_g1	Absent	Absent	Absent	Absent	neurofilament heavy polypeptide-like _Nilaparvata_1.41e-08
DN100745_c0_g1	Absent	Absent	Absent	Absent	ZC3H3
DN100747_c1_g1	Absent	Absent	Absent	Absent	hgo
DN100748_c0_g1	Absent	Absent	Absent	Absent	#N/A
DN100750_c0_g1	Absent	Absent	Absent	Absent	peng
DN100750_c0_g2	Absent	Absent	Absent	Absent	elg1
DN100751_c0_g1	Absent	Absent	Absent	Absent	Uncharacterized protein (Fragment) _Triatominae_6.82e-138
DN100752_c0_g1	Absent	Absent	Absent	Absent	Phosphate transporter _Arthropoda_0
DN100754_c0_g1	Absent	Absent	Absent	Absent	follistatin-related protein 5-like _Arthropoda_0
DN100755_c0_g1	Absent	Absent	Absent	Absent	#N/A
DN100759_c0_g1	Absent	Absent	Absent	Absent	CG12909
DN100760_c0_g1	Absent	Absent	Absent	Absent	histone-lysine N-methyltransferase, H3 lysine-79 specific-like _Halyomorpha_0
DN100762_c1_g1	Absent	Absent	Absent	Absent	uncharacterized protein LOC106680836 _Halyomorpha_2.3e-39
DN100763_c0_g1	Absent	Absent	Absent	Absent	uncharacterized protein C4orf22 homolog _Cimex_7.97e-39
DN100764_c1_g1	Absent	Absent	Absent	Absent	slbo
DN100765_c0_g1	Absent	Absent	Absent	Absent	Putative mrna export factor tap/mex67 (Fragment) _Panheteroptera_0
DN100767_c1_g1	Present	Present	Present	Present	uncharacterized protein LOC106691801 _Halyomorpha_9.5e-42
DN100767_c6_g1	Absent	Absent	Absent	Absent	uncharacterized protein LOC106691801 _Halyomorpha_5.73e-38
DN100769_c3_g1	Present	Present	Present	Present	uncharacterized protein LOC106692576 _Halyomorpha_7.61e-49
DN100769_c4_g2	Absent	Present	Present	Present	uncharacterized protein LOC106692576 _Halyomorpha_4.8e-54
DN100770_c0_g1	Absent	Absent	Absent	Absent	zinc finger protein 594-like _Halyomorpha_4.55e-149
DN100770_c0_g2	Absent	Absent	Absent	Absent	zinc finger protein 594-like _Halyomorpha_1.06e-133
DN100771_c6_g1	Absent	Absent	Absent	Absent	#N/A
DN100771_c7_g1	Absent	Absent	Absent	Absent	Trax
DN100773_c0_g1	Absent	Absent	Absent	Absent	Vps24
DN100774_c1_g3	Present	Present	Present	Present	legumain-like _Halyomorpha_4.51e-45
DN100780_c0_g1	Absent	Absent	Absent	Absent	protein MLP1-like isoform X1 _Halyomorpha_9.14e-49
DN100782_c0_g1	Absent	Absent	Absent	Absent	Trf2
DN100783_c0_g1	Absent	Absent	Absent	Absent	ATP-binding cassette sub-family G member 1-like _Halyomorpha_0
DN100784_c7_g1	Absent	Absent	Absent	Absent	Uncharacterized protein _Triatominae_9.83e-79
DN100784_c7_g2	Absent	Absent	Absent	Absent	Uncharacterized protein _Neoptera_9.37e-74
DN100786_c1_g1	Present	Absent	Present	Present	Uncharacterized protein _Pentatomomorpha_8.18e-08
DN100786_c1_g2	Absent	Absent	Present	Present	Uncharacterized protein _Pentatomomorpha_4.13e-06
DN100789_c0_g1	Absent	Absent	Absent	Absent	#N/A
DN100790_c0_g1	Absent	Absent	Absent	Absent	5'-nucleotidase domain-containing protein 1-like isoform X1 _Halyomorpha_0
DN100791_c1_g1	Absent	Absent	Absent	Absent	#N/A
DN100791_c1_g2	Absent	Absent	Absent	Absent	polyadenylate-binding protein-interacting protein 2-like _Halyomorpha_3.7e-36
DN100792_c2_g2	Absent	Absent	Absent	Absent	zinc finger and BTB domain-containing protein 14-like isoform X1 _Halyomorpha_0
DN100793_c1_g1	Present	Present	Present	Present	60S ribosomal protein L18 _Arthropoda_2.94e-82
DN100795_c8_g1	Absent	Absent	Absent	Absent	#N/A
DN100798_c10_g1	Absent	Absent	Present	Present	Eukaryotic translation initiation factor 4 gamma 2 _Panheteroptera_0
DN100800_c0_g1	Absent	Absent	Absent	Absent	Uncharacterized protein _Neoptera_0
DN100804_c0_g1	Absent	Absent	Absent	Absent	uncharacterized protein LOC106685852 _Halyomorpha_0
DN100805_c0_g2	Absent	Present	Absent	Present	EMC8
DN100807_c0_g1	Absent	Absent	Absent	Absent	Uncharacterized protein _Neoptera_0
DN100808_c9_g1	Absent	Absent	Absent	Absent	Single stranded-binding protein c31A _Operophtera_8.01e-24
DN100809_c5_g2	Absent	Absent	Absent	Absent	Unkown protein _Pentatomomorpha_6.35e-173
DN100811_c0_g1	Absent	Absent	Absent	Absent	BRCA1-associated RING domain protein 1-like isoform X1 _Halyomorpha_0
DN100812_c0_g1	Absent	Absent	Absent	Absent	putative pre-mRNA-splicing factor ATP-dependent RNA helicase DHX16 _Halyomorpha_2.29e-167
DN100814_c3_g1	Absent	Absent	Absent	Absent	spab
DN100817_c1_g1	Absent	Absent	Absent	Absent	uncharacterized protein LOC110384548 _Helicoverpa_2e-26
DN100818_c0_g1	Present	Present	Present	Present	Clathrin heavy chain 1 _Bilateria_0
DN100819_c7_g1	Present	Present	Present	Present	Thioredoxin _Eukaryota_3.94e-29
DN100821_c0_g1	Absent	Absent	Absent	Absent	uncharacterized protein LOC106687821 isoform X1 _Panheteroptera_4.98e-39
DN100823_c12_g1	Present	Present	Present	Absent	Grasp65
DN100824_c0_g1	Absent	Absent	Absent	Absent	Carboxyl-terminal PDZ ligand of neuronal nitric oxide synthase protein _Neoptera_0
DN100825_c1_g1	Present	Absent	Absent	Absent	CG4538
DN100826_c0_g1	Absent	Absent	Absent	Absent	uncharacterized protein LOC106684543 _Halyomorpha_0
DN100828_c0_g1	Absent	Absent	Absent	Absent	Smyd4
DN100828_c0_g3	Absent	Absent	Absent	Absent	high affinity choline transporter 1-like _Halyomorpha_0
DN100828_c0_g4	Absent	Absent	Present	Present	WD repeat-containing protein 48-like _Papilio_0
DN100828_c0_g7	Absent	Absent	Absent	Absent	Liprin
DN100830_c1_g1	Present	Present	Present	Present	aminopeptidase N-like _Halyomorpha_6.16e-85
DN100831_c0_g1	Absent	Absent	Absent	Absent	5
DN100832_c8_g1	Absent	Absent	Absent	Absent	CG10948
DN100837_c0_g1	Absent	Absent	Absent	Absent	armadillo repeat-containing protein 3 _Halyomorpha_0
DN100838_c0_g1	Absent	Absent	Absent	Absent	PSI-D1 _cellular_4.74e-124
DN100840_c4_g3	Absent	Absent	Absent	Absent	CapaR
DN100840_c4_g4	Absent	Absent	Absent	Absent	uncharacterized protein LOC106691424 _Halyomorpha_2.45e-41
DN100840_c4_g6	Absent	Absent	Absent	Absent	Uncharacterized protein _Opisthokonta_8.59e-133
DN100842_c10_g1	Absent	Absent	Present	Present	Acetyl-coenzyme A synthetase (Fragment) _Neoptera_0
DN100842_c10_g2	Absent	Absent	Absent	Absent	putative ankyrin repeat protein RF_0381 _Halyomorpha_1.49e-13
DN100842_c10_g3	Absent	Absent	Absent	Absent	putative ankyrin repeat protein RF_0381 _Halyomorpha_1.69e-15
DN100842_c9_g1	Absent	Absent	Absent	Absent	homer
DN100845_c0_g1	Absent	Absent	Absent	Absent	uncharacterized protein LOC106682600 isoform X1 _Halyomorpha_1.05e-129
DN100848_c6_g1	Absent	Absent	Absent	Absent	Set
DN100852_c4_g1	Absent	Absent	Absent	Absent	CG9135
DN100855_c0_g1	Absent	Absent	Absent	Absent	Delta(24)-sterol reductase _Eukaryota_0
DN100856_c1_g2	Present	Absent	Absent	Absent	Uncharacterized protein (Fragment) _Triatominae_0
DN100858_c0_g1	Absent	Absent	Absent	Absent	MFS-type transporter SLC18B1-like _Nilaparvata_0
DN100859_c0_g1	Absent	Absent	Absent	Absent	uncharacterized protein LOC106685946 _Halyomorpha_4.07e-55
DN100869_c0_g1	Absent	Absent	Absent	Absent	tctex1 domain-containing protein 2-like _Halyomorpha_2.93e-94
DN100871_c0_g2	Absent	Absent	Absent	Absent	uncharacterized protein LOC106662385 _Cimex_1.52e-103
DN100872_c0_g1	Absent	Absent	Absent	Absent	androgen-dependent TFPI-regulating protein-like _Halyomorpha_8.35e-99
DN100873_c0_g1	Absent	Absent	Absent	Absent	Uncharacterized protein _Drosophila_2.97e-46
DN100877_c1_g2	Absent	Absent	Absent	Absent	uncharacterized protein LOC106691662 _Halyomorpha_6.14e-58
DN100878_c0_g1	Absent	Absent	Absent	Absent	Aladin
DN100879_c0_g1	Absent	Absent	Absent	Absent	uncharacterized protein LOC106691213 isoform X1 _Halyomorpha_2.76e-09
DN100881_c0_g1	Present	Present	Present	Absent	CNPYb
DN100882_c10_g1	Absent	Absent	Absent	Absent	Putative rna-directed dna polymerase from mobile element jockey-like protein (Fragment) _Triatominae_4.89e-53
DN100884_c0_g1	Present	Present	Present	Present	CSN6
DN100885_c1_g1	Absent	Absent	Absent	Absent	Myosin regulatory light chain 12B _Bilateria_4.81e-123
DN100885_c1_g2	Present	Present	Present	Present	Uncharacterized protein _Amniota_5.34e-122
DN100885_c1_g3	Absent	Absent	Absent	Absent	Myosin regulatory light chain 12B _Bilateria_2.09e-122
DN100885_c1_g4	Absent	Absent	Absent	Absent	Myosin regulatory light polypeptide 9 _Bilateria_2.05e-114
DN100887_c3_g1	Absent	Absent	Absent	Absent	#N/A
DN100887_c4_g2	Absent	Absent	Absent	Absent	uncharacterized protein LOC106689734 _Halyomorpha_0
DN100888_c1_g1	Present	Present	Present	Present	uncharacterized protein LOC106689937 _Halyomorpha_3.42e-58
DN100889_c0_g1	Present	Present	Present	Present	Ribosomal protein L4 (Fragment) _Holometabola_4.54e-56
DN100890_c5_g1	Absent	Absent	Absent	Absent	aurora kinase _Halyomorpha_0
DN100891_c0_g1	Absent	Absent	Absent	Absent	Annexin A1 _Gnathostomata_0
DN100891_c1_g1	Absent	Absent	Absent	Absent	Annexin A1 _Gnathostomata_0
DN100893_c0_g1	Absent	Absent	Absent	Absent	CG5626
DN100896_c5_g1	Absent	Absent	Absent	Absent	Hyccin
DN100897_c0_g1	Present	Absent	Absent	Absent	Phosphoglycerate kinase 1 _cellular_0
DN100899_c1_g1	Absent	Absent	Absent	Absent	CysRS
DN100899_c2_g1	Absent	Absent	Absent	Absent	nucleic-acid-binding protein from mobile element jockey-like _Halyomorpha_2.47e-39
DN100899_c2_g5	Absent	Absent	Absent	Absent	#N/A
DN100902_c0_g2	Absent	Absent	Absent	Absent	phosphatidylinositol transfer protein alpha isoform-like _Halyomorpha_2.05e-78
DN100903_c0_g1	Absent	Absent	Absent	Absent	CG1575
DN100904_c13_g1	Absent	Absent	Absent	Absent	#N/A
DN100906_c0_g1	Absent	Absent	Absent	Absent	Uncharacterized protein (Fragment) _Triatominae_0
DN100907_c0_g1	Present	Present	Present	Present	aminopeptidase N-like _Halyomorpha_6e-66
DN100909_c0_g1	Absent	Absent	Absent	Absent	GPI ethanolamine phosphate transferase 1-like isoform X1 _Cimex_2.94e-27
DN100911_c0_g2	Absent	Absent	Absent	Absent	Adenylyltransferase and sulfurtransferase MOCS3 _Ecdysozoa_4.81e-167
DN100913_c0_g1	Absent	Absent	Absent	Absent	Chlorophyll a-b binding protein CP29.2, chloroplastic _cellular_2.18e-170
DN100913_c0_g2	Absent	Absent	Absent	Absent	Chlorophyll a-b binding protein CP29.2, chloroplastic _cellular_3.31e-170
DN100914_c0_g1	Absent	Absent	Absent	Absent	Protein phosphatase Slingshot _Lygus_1.5e-116
DN100915_c5_g1	Absent	Absent	Absent	Absent	#N/A
DN100915_c6_g1	Absent	Absent	Present	Absent	BAG domain-containing protein Samui isoform X1 _Halyomorpha_0
DN100917_c0_g1	Absent	Absent	Absent	Absent	cardioacceleratory peptide receptor-like isoform X1 _Polyphaga_1.29e-151
DN100917_c0_g2	Absent	Absent	Absent	Absent	Cardioacceleratory peptide receptor-like _Tropilaelaps_3.56e-10
DN100920_c0_g1	Absent	Absent	Absent	Absent	Flavin-containing monooxygenase _Neoptera_0
DN100921_c0_g1	Absent	Absent	Absent	Absent	uncharacterized protein LOC106685835 isoform X1 _Halyomorpha_9.4e-84
DN100922_c0_g1	Present	Present	Present	Present	60S ribosomal protein L10a _Eukaryota_1.36e-159
DN100922_c1_g1	Absent	Absent	Absent	Absent	60S ribosomal protein L10a _Eukaryota_1.63e-151
DN100924_c1_g1	Absent	Absent	Absent	Absent	Klp3A
DN100924_c1_g2	Absent	Absent	Absent	Absent	Obg-like ATPase 1 _Eukaryota_4.66e-69
DN100926_c0_g1	Present	Present	Present	Present	Opa1
DN100927_c0_g1	Absent	Absent	Absent	Absent	SFRICE_011950 _Spodoptera_1.95e-28
DN100928_c0_g1	Absent	Absent	Absent	Absent	steroid receptor RNA activator 1-like _Halyomorpha_3.3e-110
DN100929_c5_g1	Absent	Absent	Absent	Absent	ankyrin-1-like _Halyomorpha_8.35e-43
DN100929_c5_g2	Absent	Absent	Absent	Absent	ankyrin-1-like _Halyomorpha_1.93e-89
DN100930_c1_g1	Present	Present	Present	Absent	Uncharacterized protein (Fragment) _Triatominae_0
DN100931_c0_g1	Absent	Absent	Absent	Absent	uncharacterized protein LOC106663791 isoform X1 _Cimex_8.81e-104
DN100932_c0_g1	Absent	Absent	Absent	Absent	facilitated trehalose transporter Tret1-like _Halyomorpha_0
DN100933_c4_g1	Absent	Absent	Absent	Absent	histone-arginine methyltransferase CARMER _Onthophagus_0
DN100933_c4_g3	Absent	Absent	Absent	Absent	Uncharacterized protein _Bilateria_0
DN100935_c4_g1	Absent	Absent	Absent	Absent	Uncharacterized protein (Fragment) _Eumetazoa_9.44e-27
DN100935_c8_g1	Absent	Absent	Absent	Absent	#N/A
DN100936_c0_g1	Absent	Absent	Absent	Absent	CG15080
DN100937_c0_g1	Absent	Absent	Absent	Absent	Zinc finger protein 879 _Panheteroptera_0
DN100938_c0_g1	Absent	Absent	Absent	Absent	Eaf6
DN100939_c0_g2	Absent	Absent	Absent	Absent	#N/A
DN100942_c1_g1	Absent	Absent	Absent	Absent	Bromodomain-containing protein 2 _Chordata_3.13e-114
DN100942_c2_g1	Absent	Absent	Absent	Absent	bromodomain-containing protein 2 isoform X5 _Euteleostomi_1.97e-69
DN100942_c2_g2	Absent	Absent	Absent	Absent	Bromodomain-containing protein 2 _Chordata_0
DN100943_c1_g2	Absent	Absent	Absent	Absent	lute
DN100943_c1_g5	Absent	Absent	Present	Present	Uncharacterized protein, isoform A _Bilateria_2.53e-138
DN100944_c2_g1	Absent	Absent	Absent	Absent	uncharacterized protein LOC106682756 _Halyomorpha_4.84e-13
DN100945_c0_g1	Absent	Absent	Absent	Absent	pericentrin-like _Halyomorpha_2.62e-36
DN100946_c5_g1	Absent	Absent	Absent	Absent	protein takeout-like _Halyomorpha_2.14e-100
DN100949_c0_g2	Absent	Absent	Absent	Absent	Eukaryotic initiation factor 4A-I (Fragment) _Amniota_0
DN100950_c0_g1	Absent	Absent	Absent	Absent	putative sodium/calcium exchanger 7 _Halyomorpha_0
DN100951_c8_g1	Absent	Absent	Absent	Absent	Wwox
DN100953_c9_g3	Absent	Absent	Absent	Absent	LOW QUALITY PROTEIN: RNA-binding protein 25-like _Neoptera_4e-125
DN100956_c0_g1	Absent	Absent	Absent	Absent	serine/threonine-protein kinase SIK3-like isoform X2 _Cimex_0
DN100957_c10_g1	Absent	Absent	Absent	Absent	Ribosomal protein S3e (Fragment) _Bilateria_2.33e-53
DN100958_c5_g1	Absent	Absent	Absent	Absent	Putative endonuclease-reverse transcriptase (Fragment) _Panstrongylus_1.01e-17
DN100961_c0_g1	Absent	Absent	Present	Absent	uncharacterized protein LOC106677188 _Halyomorpha_6.83e-40
DN100963_c8_g1	Absent	Absent	Absent	Absent	fibronectin type 3 and ankyrin repeat domains protein 1-like isoform X1 _Halyomorpha_0
DN100963_c8_g2	Absent	Absent	Absent	Absent	myosin heavy chain, embryonic smooth muscle isoform-like _Halyomorpha_0
DN100964_c7_g1	Absent	Absent	Absent	Absent	msl
DN100964_c8_g1	Absent	Absent	Absent	Absent	Ribonucleoside-diphosphate reductase subunit M2 _Eukaryota_0
DN100966_c0_g1	Absent	Absent	Absent	Absent	Putative reverse transcriptase (Fragment) _Triatoma_7.14e-87
DN100967_c0_g1	Absent	Absent	Absent	Absent	Uncharacterized protein (Fragment) _Photinus_7.26e-13
DN100969_c1_g1	Present	Present	Present	Present	uncharacterized protein LOC106687435 _Halyomorpha_1.17e-50
DN100970_c7_g1	Absent	Absent	Absent	Absent	lipopolysaccharide-induced tumor necrosis factor-alpha factor homolog isoform X1 _Halyomorpha_7.91e-60
DN100972_c0_g1	Absent	Absent	Absent	Absent	uncharacterized protein LOC106677624 _Halyomorpha_0
DN100974_c15_g1	Absent	Absent	Absent	Absent	uncharacterized protein LOC106686601 _Halyomorpha_0
DN100974_c15_g2	Absent	Absent	Absent	Absent	uncharacterized protein LOC106686601 _Halyomorpha_1.11e-45
DN100975_c1_g1	Present	Present	Present	Present	Uncharacterized protein _Neoptera_2.03e-56
DN100977_c0_g1	Absent	Absent	Absent	Absent	uncharacterized protein LOC106692496 _Halyomorpha_4.98e-109
DN100978_c10_g1	Present	Present	Present	Present	uncharacterized protein LOC106679691 _Halyomorpha_1.97e-18
DN100978_c11_g1	Absent	Absent	Absent	Absent	#N/A
DN100978_c22_g1	Absent	Absent	Absent	Absent	#N/A
DN100981_c0_g1	Absent	Absent	Absent	Absent	Pde9
DN100982_c5_g1	Absent	Present	Present	Present	Uncharacterized protein (Fragment) _Triatominae_3.55e-35
DN100983_c0_g1	Absent	Absent	Absent	Absent	uncharacterized protein LOC106692174 _Halyomorpha_7.42e-177
DN100983_c0_g2	Present	Absent	Absent	Absent	uncharacterized protein LOC106692174 _Halyomorpha_0
DN100983_c1_g1	Absent	Absent	Absent	Present	TfIIA
DN100984_c4_g1	Absent	Absent	Absent	Absent	putative mediator of RNA polymerase II transcription subunit 26 _Halyomorpha_4.19e-93
DN100986_c0_g1	Absent	Absent	Absent	Absent	Hus1
DN100987_c0_g2	Absent	Absent	Absent	Absent	uncharacterized protein LOC106685602 _Halyomorpha_2.08e-74
DN100988_c0_g4	Absent	Absent	Absent	Absent	Uncharacterized protein _Panheteroptera_1.54e-90
DN100989_c0_g1	Absent	Absent	Absent	Absent	Uncharacterized protein _Hexapoda_0
DN100994_c7_g1	Absent	Absent	Absent	Absent	uncharacterized protein LOC106685504 _Halyomorpha_3.65e-14
DN100994_c8_g1	Absent	Absent	Absent	Absent	uncharacterized protein LOC106685499 _Halyomorpha_2.42e-07
DN100994_c9_g1	Absent	Present	Present	Present	aggrecan core protein-like _Halyomorpha_4.72e-09
DN100996_c1_g1	Present	Absent	Present	Present	chitinase 4-like _Halyomorpha_1.15e-87
DN100996_c2_g1	Absent	Absent	Absent	Absent	Putative serine hydrolase (Fragment) _Triatominae_2.75e-104
DN100997_c0_g1	Present	Absent	Present	Present	Histone H3.3 _Eukaryota_1.05e-93
DN100999_c1_g1	Absent	Absent	Absent	Absent	#N/A
DN101000_c0_g1	Absent	Absent	Absent	Absent	uncharacterized protein LOC106690438 _Halyomorpha_2.19e-64
DN101002_c0_g1	Absent	Absent	Present	Present	nucleolin-like isoform X1 _Halyomorpha_2.95e-178
DN101003_c11_g1	Absent	Absent	Absent	Absent	Orco
DN101005_c0_g1	Absent	Absent	Absent	Absent	protein PF14_0175-like _Halyomorpha_0
DN101006_c3_g1	Absent	Absent	Absent	Absent	Uncharacterized protein _Holometabola_1.2e-94
DN101006_c3_g3	Absent	Absent	Absent	Absent	Uncharacterized protein (Fragment) _Pancrustacea_3e-33
DN101007_c5_g2	Absent	Absent	Absent	Absent	uncharacterized protein LOC111044218 _Nilaparvata_9.82e-35
DN101007_c5_g3	Absent	Absent	Absent	Absent	Uncharacterized protein _Homalodisca_2.9e-12
DN101008_c1_g2	Absent	Absent	Absent	Absent	venom carboxylesterase-6-like _Halyomorpha_3.05e-40
DN101008_c1_g3	Absent	Absent	Absent	Absent	venom carboxylesterase-6-like _Halyomorpha_1.47e-56
DN101010_c12_g1	Absent	Absent	Absent	Absent	uncharacterized protein LOC106685346 _Halyomorpha_1.6e-88
DN101011_c0_g1	Absent	Absent	Absent	Absent	Amidophosphoribosyltransferase _Holometabola_0
DN101012_c1_g1	Absent	Absent	Absent	Absent	uncharacterized protein LOC106685274 _Halyomorpha_4.12e-116
DN101013_c7_g1	Absent	Absent	Absent	Absent	Prostaglandin E synthase 3 _Tetrapoda_3.71e-114
DN101013_c8_g2	Absent	Absent	Absent	Absent	Gamma-glutamylcyclotransferase _Danaus_2.63e-80
DN101013_c9_g1	Absent	Absent	Absent	Absent	Uncharacterized protein (Fragment) _Ecdysozoa_0
DN101014_c11_g1	Absent	Absent	Absent	Absent	Kelch-like protein 1 _Bilateria_0
DN101018_c7_g3	Absent	Absent	Absent	Absent	odorant receptor 85b-like _Halyomorpha_0
DN101019_c1_g1	Absent	Absent	Absent	Absent	cathepsin B-like isoform X1 _Panheteroptera_2.59e-43
DN101020_c0_g1	Absent	Absent	Absent	Absent	Tubulin beta chain _Eukaryota_4.61e-99
DN101020_c4_g1	Absent	Absent	Absent	Absent	Tubulin beta chain _Eukaryota_2.09e-75
DN101021_c0_g1	Absent	Absent	Absent	Absent	Pdp
DN101022_c0_g1	Absent	Absent	Absent	Absent	ICA69
DN101024_c2_g1	Absent	Absent	Absent	Absent	Uncharacterized protein _Neoptera_9.47e-35
DN101025_c2_g1	Absent	Absent	Absent	Absent	uncharacterized protein LOC106693000 _Halyomorpha_3.26e-84
DN101025_c2_g2	Absent	Absent	Absent	Absent	uncharacterized protein LOC106693000 _Halyomorpha_3.53e-84
DN101025_c2_g3	Absent	Absent	Absent	Absent	uncharacterized protein LOC106693000 _Halyomorpha_2.48e-50
DN101025_c2_g5	Absent	Absent	Absent	Absent	uncharacterized protein LOC106693000 _Halyomorpha_1.36e-83
DN101026_c7_g2	Absent	Absent	Absent	Absent	LIM homeobox transcription factor 1-alpha-like _Nilaparvata_8.02e-41
DN101027_c0_g1	Absent	Absent	Absent	Absent	spidroin-1-like isoform X1 _Halyomorpha_5.87e-21
DN101029_c0_g1	Absent	Absent	Absent	Absent	uncharacterized protein LOC106682220 _Halyomorpha_1.22e-166
DN101030_c1_g1	Present	Present	Present	Present	Nmnat
DN101032_c0_g1	Absent	Absent	Absent	Absent	CG4364
DN101033_c0_g1	Absent	Absent	Absent	Absent	#N/A
DN101034_c1_g1	Present	Present	Present	Absent	aminopeptidase N-like _Halyomorpha_1.79e-72
DN101035_c0_g1	Absent	Absent	Absent	Absent	ninaC
DN101036_c3_g1	Absent	Absent	Absent	Absent	CG1233
DN101036_c5_g1	Absent	Absent	Absent	Absent	androgen-dependent TFPI-regulating protein-like _Halyomorpha_1.43e-114
DN101036_c5_g5	Absent	Absent	Absent	Absent	androgen-dependent TFPI-regulating protein-like _Halyomorpha_8.99e-97
DN101037_c0_g1	Absent	Absent	Absent	Absent	Uncharacterized protein _Rhipicephalus_9.91e-24
DN101037_c1_g1	Absent	Absent	Absent	Absent	Myosin regulatory light chain 2, skeletal muscle isoform _Euteleostomi_1.41e-117
DN101037_c1_g2	Absent	Absent	Absent	Absent	Myosin regulatory light chain 2, skeletal muscle isoform _Euteleostomi_2.35e-119
DN101038_c0_g1	Absent	Absent	Absent	Absent	Uncharacterized protein _Neoptera_1.51e-36
DN101038_c0_g2	Absent	Absent	Absent	Absent	ab
DN101039_c0_g2	Absent	Absent	Absent	Absent	Galectin-1 _Amniota_6.64e-91
DN101040_c0_g1	Absent	Absent	Absent	Absent	histone-lysine N-methyltransferase 2D-like _Halyomorpha_0
DN101041_c3_g1	Absent	Absent	Absent	Absent	#N/A
DN101042_c11_g1	Absent	Absent	Absent	Absent	#N/A
DN101043_c0_g1	Absent	Absent	Absent	Absent	#N/A
DN101044_c0_g1	Absent	Absent	Absent	Absent	Gen
DN101045_c6_g1	Present	Present	Present	Present	Ferritin _Syncephalastrum_3.21e-26
DN101046_c5_g1	Absent	Absent	Absent	Absent	Uck
DN101047_c4_g1	Absent	Absent	Absent	Absent	protein ref(2)P-like _Halyomorpha_1.44e-50
DN101050_c0_g1	Absent	Absent	Absent	Absent	DNA damage-regulated autophagy modulator protein 1-like _Halyomorpha_2.03e-171
DN101051_c0_g1	Absent	Absent	Absent	Absent	CG42326
DN101052_c0_g1	Absent	Absent	Absent	Absent	Methyltransferase-like protein 21D _Panheteroptera_3.04e-75
DN101053_c0_g1	Present	Absent	Absent	Absent	Usp10
DN101055_c0_g1	Absent	Absent	Absent	Absent	remodeling and spacing factor 1-like _Halyomorpha_9.36e-107
DN101058_c0_g1	Absent	Absent	Absent	Absent	Uncharacterized protein _Monodelphis_1.54e-41
DN101058_c0_g2	Present	Present	Present	Present	Uncharacterized protein _Euarchontoglires_0
DN101058_c0_g4	Absent	Absent	Absent	Absent	ADP/ATP translocase 2 _Euteleostomi_3.6e-140
DN101058_c1_g1	Present	Present	Present	Present	Putative mitochondrial adp/atp carrier (Fragment) _Arthropoda_8.69e-60
DN101060_c0_g1	Present	Present	Present	Present	Uncharacterized protein _Bilateria_0
DN101062_c0_g1	Absent	Absent	Absent	Absent	CG30116
DN101063_c0_g1	Absent	Absent	Absent	Absent	CG32793
DN101065_c0_g1	Present	Present	Present	Present	Activated C kinase 1 receptor _Bilateria_0
DN101066_c3_g2	Absent	Absent	Absent	Absent	jbug
DN101069_c1_g1	Absent	Absent	Absent	Absent	tankyrase-like _Halyomorpha_0
DN101070_c3_g1	Present	Present	Present	Present	CG11790
DN101071_c4_g1	Present	Present	Present	Present	Uncharacterized protein _Eukaryota_7.53e-90
DN101071_c5_g1	Present	Present	Present	Present	Uncharacterized protein _Eukaryota_1.65e-71
DN101072_c0_g1	Absent	Absent	Absent	Absent	Trypsinogen RdoT2 _Rhyzopertha_1.7e-136
DN101073_c3_g1	Absent	Absent	Absent	Absent	uncharacterized protein LOC106687192 _Halyomorpha_2.45e-44
DN101074_c9_g1	Absent	Absent	Absent	Absent	gus
DN101075_c9_g1	Absent	Absent	Absent	Absent	SMSr
DN101076_c0_g1	Absent	Absent	Absent	Absent	CG2790
DN101077_c0_g1	Absent	Absent	Absent	Absent	uncharacterized protein LOC106687889 isoform X1 _Halyomorpha_0
DN101078_c0_g1	Absent	Absent	Absent	Absent	uncharacterized protein LOC106682932 isoform X1 _Halyomorpha_2.5e-64
DN10108_c0_g1	Absent	Absent	Absent	Absent	Photosystem I chlorophyll a/b-binding protein 3-1, chloroplastic _Eukaryota_0
DN101082_c0_g1	Absent	Absent	Absent	Absent	uncharacterized protein LOC106681929 _Halyomorpha_0
DN101083_c0_g1	Absent	Absent	Absent	Absent	Sbat
DN101085_c9_g2	Absent	Absent	Absent	Absent	Putative cytosol aminopeptidase _Triatominae_0
DN101086_c7_g1	Absent	Absent	Absent	Absent	serine/threonine-protein kinase GIN4 _Halyomorpha_0
DN101088_c0_g1	Absent	Absent	Absent	Absent	centromere protein I-like _Halyomorpha_0
DN101091_c4_g1	Absent	Absent	Absent	Absent	putative fatty acyl-CoA reductase CG5065 _Halyomorpha_0
DN101092_c0_g1	Absent	Absent	Absent	Absent	U3 small nucleolar ribonucleoprotein protein IMP4 _Bilateria_8.92e-178
DN101093_c2_g1	Absent	Absent	Absent	Absent	POU domain protein (Fragment) _Neoptera_8.95e-167
DN101095_c0_g1	Absent	Absent	Absent	Absent	probable RNA helicase armi _Halyomorpha_0
DN101097_c0_g1	Absent	Absent	Absent	Absent	uncharacterized protein LOC106685485 _Halyomorpha_1.91e-76
DN101098_c1_g1	Present	Present	Present	Present	#N/A
DN101099_c0_g1	Absent	Absent	Absent	Absent	A disintegrin and metalloproteinase with thrombospondin motifs 7-like Protein _Neoptera_0
DN101100_c10_g2	Absent	Absent	Absent	Absent	poly
DN101100_c8_g1	Absent	Absent	Absent	Absent	uncharacterized protein LOC106692707 _Halyomorpha_0
DN101101_c0_g3	Absent	Absent	Absent	Absent	zinc finger protein 64 homolog, isoforms 1 and 2-like _Halyomorpha_1.1e-117
DN101102_c0_g1	Absent	Absent	Absent	Absent	CG9384
DN101103_c0_g1	Absent	Absent	Absent	Absent	#N/A
DN101103_c1_g1	Absent	Present	Absent	Absent	#N/A
DN101104_c0_g1	Absent	Absent	Absent	Absent	UDP-N-acetylglucosamine transporter _Eumetazoa_9e-128
DN101105_c2_g1	Absent	Absent	Absent	Absent	#N/A
DN101105_c6_g1	Absent	Absent	Absent	Absent	Putative endonuclease-reverse transcriptase (Fragment) _Triatoma_4.19e-15
DN101105_c6_g12	Absent	Absent	Absent	Absent	uncharacterized protein LOC106689652 _Halyomorpha_1.95e-23
DN101105_c6_g6	Absent	Absent	Absent	Absent	Gcn2
DN101106_c0_g2	Absent	Absent	Absent	Absent	Scgdelta
DN101107_c0_g1	Absent	Absent	Absent	Absent	octopamine receptor beta-2R-like _Neoptera_0
DN101107_c0_g2	Absent	Absent	Absent	Absent	Uncharacterized protein _Acyrthosiphon_1.51e-26
DN101107_c0_g3	Absent	Absent	Absent	Absent	Alpha-tocopherol transfer protein-like _Neoptera_1.81e-148
DN101108_c0_g1	Absent	Absent	Absent	Absent	60S ribosomal protein L14 _Amniota_2.01e-146
DN101108_c0_g2	Absent	Absent	Absent	Absent	60S ribosomal protein L14 _Amniota_8.63e-125
DN101108_c0_g3	Absent	Absent	Absent	Absent	60S ribosomal protein L14 _Amniota_1.4e-21
DN101108_c0_g4	Absent	Absent	Absent	Absent	60S ribosomal protein L14 _Bilateria_7.3e-142
DN101109_c1_g2	Absent	Absent	Absent	Absent	uncharacterized protein LOC106683295 isoform X1 _Halyomorpha_7.61e-76
DN101109_c2_g1	Present	Present	Absent	Present	uncharacterized protein LOC106683295 isoform X1 _Halyomorpha_1.1e-41
DN101110_c0_g1	Absent	Absent	Absent	Absent	Amt
DN101111_c2_g1	Present	Present	Present	Present	Putative nuclear migration protein nudC _Eumetazoa_8.68e-123
DN101112_c5_g1	Absent	Absent	Absent	Absent	CG8230
DN101113_c8_g1	Absent	Absent	Absent	Absent	sog
DN101115_c1_g1	Absent	Absent	Absent	Absent	mRpL21
DN101115_c2_g2	Absent	Absent	Absent	Absent	Uncharacterized protein (Fragment) _Lygus_3.06e-42
DN101116_c4_g1	Absent	Absent	Absent	Absent	E3 ubiquitin-protein ligase SIAH1 _Bilateria_8.51e-166
DN101118_c9_g2	Absent	Absent	Absent	Absent	uncharacterized protein LOC106691998 _Halyomorpha_4.66e-49
DN101118_c9_g3	Absent	Absent	Absent	Absent	Sbp2
DN101119_c2_g2	Absent	Absent	Absent	Absent	Transposable element Tc3 transposase-like Protein _Tribolium_9.77e-27
DN101119_c2_g3	Absent	Absent	Absent	Absent	Transposable element Tc3 transposase-like Protein _Tribolium_1.89e-32
DN101121_c0_g1	Absent	Absent	Absent	Absent	Inhibitor of growth protein _Neoptera_5.45e-168
DN101122_c0_g1	Absent	Absent	Absent	Absent	IntS9
DN101124_c0_g1	Absent	Absent	Absent	Absent	chitinase-3-like protein 1 _Onthophagus_0
DN101125_c6_g3	Absent	Absent	Absent	Absent	Sfmbt
DN101126_c0_g1	Absent	Absent	Absent	Absent	Serine/threonine-protein kinase OSR1 (Fragment) _Hexapoda_0
DN101128_c0_g1	Absent	Absent	Absent	Absent	uncharacterized protein LOC106677579 isoform X1 _Halyomorpha_4.38e-88
DN101129_c0_g1	Absent	Absent	Absent	Absent	Uncharacterized protein _Panheteroptera_2.54e-161
DN101130_c3_g1	Absent	Absent	Absent	Absent	Putative reverse transcriptase (Fragment) _Triatoma_3e-26
DN101130_c3_g3	Absent	Absent	Absent	Absent	uncharacterized protein LOC106691792 _Halyomorpha_5.2e-15
DN101131_c0_g1	Present	Present	Present	Present	aldose reductase-related protein 1-like _Halyomorpha_1.51e-85
DN101131_c0_g2	Present	Present	Present	Present	Aldo-keto reductase _Hemiptera_4.38e-51
DN101133_c6_g1	Absent	Absent	Absent	Absent	gukh
DN101134_c7_g1	Absent	Absent	Absent	Absent	Phosphoribosylformylglycinamidine cyclo-ligase _cellular_1.94e-64
DN101135_c0_g1	Absent	Absent	Absent	Absent	sodium channel protein Nach-like _Halyomorpha_0
DN101137_c0_g1	Absent	Absent	Absent	Absent	Poly(rC)-binding protein 2 _Gnathostomata_0
DN101137_c0_g2	Absent	Absent	Absent	Absent	#N/A
DN101137_c0_g4	Absent	Absent	Absent	Absent	Poly(rC)-binding protein 2 (Fragment) _Euteleostomi_1.03e-83
DN101137_c0_g6	Absent	Absent	Absent	Absent	Poly(rC)-binding protein 2 _Gnathostomata_0
DN101138_c0_g2	Absent	Absent	Absent	Absent	calcium-binding mitochondrial carrier protein SCaMC-2-A-like _Halyomorpha_1.09e-180
DN101138_c0_g3	Absent	Absent	Absent	Absent	TIMELESS-interacting protein _Panheteroptera_1.4e-134
DN101139_c0_g1	Absent	Absent	Absent	Absent	#N/A
DN101140_c0_g1	Absent	Present	Absent	Present	laccase-like _Halyomorpha_1.08e-38
DN101141_c3_g1	Absent	Absent	Absent	Absent	Uncharacterized protein _Pediculus_4.86e-07
DN101142_c6_g1	Absent	Absent	Absent	Absent	mrn
DN101144_c0_g1	Absent	Absent	Absent	Absent	CG6495
DN101147_c0_g1	Absent	Absent	Absent	Absent	Putative vesicle-associated membrane protein-associated protein a (Fragment) _Panstrongylus_1.21e-40
DN101148_c0_g1	Absent	Absent	Absent	Absent	uncharacterized protein LOC106683989 _Halyomorpha_0
DN101150_c1_g1	Absent	Absent	Absent	Absent	WD repeat-containing protein 78-like _Halyomorpha_0
DN101151_c0_g1	Absent	Absent	Absent	Absent	uncharacterized protein LOC106679228 _Halyomorpha_3.03e-55
DN101152_c0_g1	Absent	Absent	Absent	Absent	Gustatory receptor _Rhodnius_2.29e-21
DN101153_c2_g1	Present	Present	Present	Present	maltase A1-like isoform X2 _Halyomorpha_6.51e-47
DN101154_c0_g1	Absent	Absent	Absent	Absent	T-complex protein 1 subunit gamma _Eukaryota_0
DN101156_c4_g1	Present	Present	Present	Present	Farnesyl pyrophosphate synthase (Fragment) _Cimicomorpha_5.39e-139
DN101156_c4_g3	Present	Present	Present	Present	Usp5
DN101157_c3_g1	Absent	Absent	Absent	Absent	#N/A
DN101157_c3_g2	Absent	Absent	Absent	Absent	Arginine kinase (Fragment) _Ecdysozoa_4.49e-49
DN101157_c5_g1	Absent	Absent	Absent	Absent	uncharacterized protein LOC106681037 isoform X1 _Halyomorpha_0
DN101158_c0_g1	Absent	Absent	Absent	Absent	Putative membrane trafficking and cell signaling protein hrs (Fragment) _Hemiptera_1.41e-81
DN101159_c0_g1	Present	Present	Present	Absent	IleRS
DN101160_c0_g1	Absent	Absent	Absent	Absent	uncharacterized protein LOC106677776 isoform X1 _Halyomorpha_0
DN101161_c0_g1	Absent	Absent	Absent	Absent	neural cell adhesion molecule 2-like _Halyomorpha_0
DN101163_c2_g1	Absent	Absent	Absent	Absent	uncharacterized protein LOC107162464 _Diuraphis_0
DN101163_c2_g11	Absent	Absent	Absent	Absent	uncharacterized protein LOC111052145 _Nilaparvata_9.98e-55
DN101165_c0_g1	Absent	Absent	Absent	Absent	INPP5E
DN101166_c2_g5	Absent	Absent	Absent	Absent	uncharacterized protein LOC106679403 isoform X1 _Halyomorpha_1.23e-41
DN101167_c0_g1	Absent	Absent	Absent	Absent	uncharacterized protein LOC110991862 isoform X1 _Pieris_9.85e-54
DN101168_c1_g1	Absent	Absent	Absent	Absent	Defective in cullin neddylation protein _Protostomia_1.8e-158
DN101169_c0_g1	Absent	Absent	Absent	Absent	uncharacterized protein LOC106692697 _Halyomorpha_0
DN101170_c0_g1	Absent	Absent	Absent	Absent	Sensory neuron membrane protein 1 (Fragment) _Panheteroptera_0
DN101171_c0_g1	Absent	Absent	Absent	Absent	uncharacterized protein LOC106680759 _Halyomorpha_0
DN101174_c0_g1	Absent	Absent	Absent	Absent	Transcription initiation factor TFIID subunit 11 _Hemiptera_1.19e-50
DN101177_c0_g1	Absent	Absent	Absent	Absent	CG7564
DN101178_c0_g1	Absent	Absent	Absent	Absent	uncharacterized protein LOC106685020 isoform X1 _Halyomorpha_1.27e-157
DN101179_c0_g1	Absent	Absent	Absent	Absent	hornerin-like _Halyomorpha_1.89e-151
DN101180_c5_g2	Absent	Absent	Absent	Absent	cwo
DN101180_c6_g1	Absent	Absent	Absent	Absent	cellular tumor antigen p53-like isoform X1 _Halyomorpha_0
DN101181_c0_g1	Absent	Absent	Absent	Absent	xaa-Pro dipeptidase-like _Halyomorpha_0
DN101182_c0_g1	Absent	Absent	Absent	Absent	uncharacterized protein LOC106682695 _Halyomorpha_0
DN101183_c0_g2	Present	Present	Present	Present	uncharacterized protein LOC106680836 _Halyomorpha_2.64e-54
DN101183_c1_g1	Present	Present	Present	Present	uncharacterized protein LOC106680836 _Halyomorpha_7.13e-63
DN101183_c2_g1	Absent	Absent	Absent	Absent	uncharacterized protein LOC106680836 _Halyomorpha_2.91e-34
DN101185_c0_g1	Absent	Absent	Absent	Absent	MED17
DN101186_c0_g1	Absent	Absent	Absent	Absent	ABC transporter G family member 20-like _Halyomorpha_0
DN101187_c0_g2	Absent	Absent	Absent	Absent	uncharacterized protein LOC106691287 _Halyomorpha_0
DN101188_c0_g1	Absent	Absent	Absent	Absent	Uncharacterized protein _Clastoptera_1.19e-27
DN101189_c0_g1	Present	Present	Present	Present	Uncharacterized protein _Glossina_5.13e-96
DN101189_c1_g1	Absent	Absent	Absent	Absent	60S ribosomal protein L12 (Fragment) _Bilateria_4.96e-135
DN101190_c0_g1	Absent	Absent	Absent	Absent	insulin-like growth factor-binding protein complex acid labile subunit _Halyomorpha_0
DN101192_c6_g1	Absent	Absent	Absent	Absent	Potassium channel subfamily K member 1 _Neoptera_5.24e-124
DN101192_c6_g2	Present	Present	Absent	Present	TfIIS_0 protein _Bilateria_8.73e-137
DN101193_c0_g1	Absent	Absent	Absent	Absent	Rpp20
DN101195_c10_g1	Absent	Absent	Absent	Absent	CG10710
DN101196_c1_g1	Present	Absent	Absent	Absent	Putative non-vertebrate eumetazoan cytochrome b (Fragment) _Triatominae_1.72e-117
DN101198_c0_g3	Absent	Absent	Absent	Absent	Putative alpha-ketoglutarate-dependent dioxygenase ABH6 (Fragment) _Neoptera_5.24e-90
DN101200_c0_g1	Absent	Absent	Absent	Absent	40S ribosomal protein S12 _Eukaryota_1.25e-90
DN101202_c0_g1	Absent	Absent	Absent	Absent	Protein Wnt _Nematocera_0
DN101204_c0_g1	Absent	Absent	Absent	Absent	ttk
DN101205_c0_g1	Absent	Absent	Absent	Absent	mannan endo-1,4-beta-mannosidase-like _Halyomorpha_1.02e-90
DN101205_c0_g2	Absent	Present	Absent	Absent	mannan endo-1,4-beta-mannosidase-like _Halyomorpha_3.42e-113
DN101205_c1_g1	Absent	Present	Absent	Absent	mannan endo-1,4-beta-mannosidase-like _Halyomorpha_1.22e-107
DN101205_c1_g3	Absent	Absent	Absent	Absent	mannan endo-1,4-beta-mannosidase-like _Halyomorpha_6.14e-57
DN101206_c0_g1	Absent	Absent	Absent	Absent	Cdk9
DN101207_c0_g1	Absent	Absent	Absent	Absent	ragulator complex protein LAMTOR1-like _Panheteroptera_1.79e-52
DN101208_c0_g1	Present	Present	Absent	Absent	uncharacterized protein LOC106686921 _Halyomorpha_0
DN101209_c0_g1	Absent	Absent	Absent	Absent	uncharacterized protein LOC106692534 isoform X1 _Halyomorpha_0
DN101210_c0_g2	Absent	Absent	Absent	Absent	#N/A
DN101211_c1_g2	Absent	Absent	Absent	Absent	Uncharacterized transposon-derived protein F52C9.6 (Fragment) _Lygus_1.44e-33
DN101213_c0_g1	Absent	Absent	Absent	Absent	proton-coupled amino acid transporter 1-like _Halyomorpha_0
DN101215_c1_g1	Absent	Present	Present	Present	Uncharacterized protein _Neoptera_2.54e-51
DN101216_c0_g1	Absent	Absent	Absent	Absent	MED22
DN101217_c4_g1	Absent	Absent	Absent	Absent	mycosubtilin synthase subunit C-like _Halyomorpha_1.75e-59
DN101217_c4_g2	Absent	Absent	Absent	Absent	mycosubtilin synthase subunit C-like _Halyomorpha_1.24e-117
DN101217_c5_g1	Absent	Absent	Absent	Absent	uncharacterized protein LOC106688892 isoform X1 _Halyomorpha_0
DN101217_c6_g1	Absent	Absent	Absent	Absent	Uncharacterized protein _Rhodnius_6.26e-21
DN101219_c0_g1	Absent	Absent	Absent	Absent	filaggrin-2-like _Zootermopsis_8.35e-60
DN101220_c0_g1	Absent	Absent	Absent	Absent	uncharacterized protein LOC106682107 isoform X1 _Halyomorpha_0
DN101221_c12_g1	Absent	Present	Absent	Absent	Small nuclear ribonucleoprotein polypeptide F _Eukaryota_4.35e-58
DN101221_c15_g1	Absent	Absent	Absent	Absent	#N/A
DN101222_c1_g3	Present	Present	Present	Present	uncharacterized protein LOC106683295 isoform X1 _Halyomorpha_4.31e-44
DN101223_c0_g1	Absent	Absent	Absent	Absent	transcription factor AP-1-like _Halyomorpha_6.45e-132
DN101224_c6_g1	Absent	Absent	Absent	Absent	uncharacterized protein LOC106672712 _Cimex_2.91e-10
DN101224_c7_g1	Absent	Absent	Absent	Absent	#N/A
DN101224_c7_g3	Absent	Absent	Absent	Absent	thoc5
DN101225_c5_g1	Absent	Absent	Absent	Absent	Carbonic anhydrase 3 _Euteleostomi_3.56e-176
DN101228_c0_g1	Absent	Absent	Absent	Absent	CG2182
DN101229_c7_g3	Absent	Absent	Absent	Absent	Retrovirus-related Pol polyprotein LINE-1 (Fragment) _Lygus_1.5e-15
DN101229_c9_g2	Absent	Absent	Absent	Absent	putative protein TPRXL _Halyomorpha_6.16e-06
DN101231_c10_g2	Absent	Absent	Absent	Absent	putative oxidoreductase GLYR1 homolog isoform X1 _Halyomorpha_0
DN101234_c9_g1	Absent	Absent	Absent	Absent	CG13603
DN101238_c0_g1	Absent	Absent	Absent	Absent	uncharacterized protein LOC106685596 _Halyomorpha_0
DN101238_c0_g2	Absent	Absent	Absent	Absent	CG10055
DN101240_c11_g1	Absent	Absent	Absent	Absent	Putative non-ltr retrotransposon r1bmks orf2 protein (Fragment) _Panstrongylus_1.98e-25
DN101240_c6_g1	Absent	Absent	Absent	Absent	uncharacterized protein LOC106685441 _Halyomorpha_1.67e-56
DN101241_c0_g1	Absent	Absent	Absent	Absent	glycosylated lysosomal membrane protein B-like _Halyomorpha_3.2e-18
DN101241_c0_g2	Absent	Absent	Absent	Absent	glycosylated lysosomal membrane protein B-like _Halyomorpha_0
DN101242_c0_g1	Absent	Absent	Absent	Absent	uncharacterized protein LOC106680577 _Halyomorpha_1.31e-97
DN101243_c1_g3	Absent	Absent	Absent	Absent	nuf
DN101245_c0_g1	Present	Present	Present	Present	Prefoldin subunit 2 _Hemiptera_1.14e-42
DN101246_c9_g2	Absent	Absent	Absent	Absent	uncharacterized protein LOC106687610 _Halyomorpha_2.11e-118
DN101247_c0_g1	Absent	Absent	Absent	Absent	uncharacterized protein LOC106685435 _Halyomorpha_1.32e-100
DN101249_c0_g1	Absent	Absent	Absent	Absent	Acyl-CoA Delta(11) desaturase _Neoptera_7.72e-132
DN101250_c0_g1	Absent	Absent	Absent	Absent	leucine-rich repeat-containing protein 9-like _Halyomorpha_0
DN101251_c0_g1	Absent	Absent	Absent	Absent	uncharacterized protein LOC106691395 _Halyomorpha_0
DN101252_c0_g1	Absent	Absent	Absent	Absent	Putative conserved plasma membrane protein (Fragment) _Panheteroptera_6.07e-124
DN101255_c2_g11	Absent	Absent	Absent	Absent	uncharacterized protein LOC106685584 _Halyomorpha_8.5e-167
DN101255_c2_g2	Absent	Absent	Absent	Absent	Cirl
DN101255_c2_g5	Absent	Absent	Absent	Absent	CD63 antigen-like _Nilaparvata_6.6e-104
DN101255_c2_g6	Absent	Absent	Absent	Absent	uncharacterized protein LOC106685584 _Halyomorpha_0
DN101255_c2_g9	Absent	Absent	Absent	Absent	uncharacterized protein LOC106685584 _Halyomorpha_1.57e-33
DN101256_c0_g1	Absent	Absent	Absent	Absent	CG15544
DN101257_c1_g2	Absent	Absent	Absent	Absent	Putative endonuclease-reverse transcriptase (Fragment) _Triatoma_2.12e-22
DN101257_c2_g1	Absent	Absent	Absent	Absent	acid sphingomyelinase-like phosphodiesterase 3b _Halyomorpha_0
DN101257_c3_g1	Absent	Absent	Absent	Absent	Miga
DN101257_c4_g1	Absent	Absent	Absent	Absent	kug
DN101260_c11_g1	Absent	Absent	Absent	Absent	Uncharacterized protein _Eukaryota_1.41e-57
DN101260_c12_g1	Present	Present	Present	Present	liprin-beta-2-like _Solenopsis_5.7e-59
DN101260_c5_g1	Present	Present	Present	Present	Uncharacterized protein _Eukaryota_1.88e-74
DN101260_c7_g1	Present	Present	Present	Present	Uncharacterized protein _Eukaryota_4.11e-58
DN101262_c0_g1	Absent	Absent	Absent	Absent	cAMP-dependent protein kinase type II regulatory subunit-like _Halyomorpha_0
DN101269_c0_g1	Absent	Absent	Absent	Absent	Ipk1
DN101271_c0_g3	Absent	Absent	Absent	Absent	Putative endonuclease-reverse transcriptase (Fragment) _Triatoma_1.94e-37
DN101271_c1_g1	Absent	Absent	Absent	Absent	prolyl 3-hydroxylase OGFOD1 _Halyomorpha_0
DN101271_c1_g2	Absent	Absent	Absent	Absent	uncharacterized protein LOC106685086 _Halyomorpha_1.54e-25
DN101271_c1_g5	Absent	Absent	Absent	Absent	uncharacterized protein LOC106689749 _Halyomorpha_2.33e-46
DN101271_c1_g6	Absent	Absent	Absent	Absent	Methionine aminopeptidase 2 _Eukaryota_3.04e-31
DN101276_c8_g2	Present	Present	Present	Absent	CG1646
DN101277_c2_g1	Absent	Absent	Absent	Absent	uncharacterized protein LOC106679781 _Halyomorpha_1.06e-84
DN101278_c7_g1	Absent	Absent	Absent	Absent	zinc finger protein 431-like isoform X1 _Halyomorpha_3.02e-07
DN101279_c0_g3	Absent	Absent	Absent	Absent	uncharacterized protein LOC106689593 _Halyomorpha_1.12e-114
DN10128_c0_g1	Absent	Absent	Absent	Absent	Cytochrome b6-f complex iron-sulfur subunit, chloroplastic _cellular_3.72e-150
DN101280_c0_g2	Absent	Absent	Absent	Absent	DOMON domain-containing protein CG14681 _Formicidae_0
DN101285_c7_g1	Absent	Absent	Absent	Absent	dynein assembly factor 1, axonemal homolog _Halyomorpha_0
DN101288_c0_g1	Absent	Absent	Absent	Absent	uncharacterized protein LOC106689070 _Halyomorpha_9.12e-15
DN101288_c0_g2	Absent	Absent	Absent	Absent	Uncharacterized protein (Fragment) _Flavobacterium_1.83e-07
DN101288_c0_g3	Absent	Absent	Absent	Absent	uncharacterized protein LOC106689070 _Halyomorpha_9.68e-20
DN101289_c0_g1	Absent	Absent	Absent	Absent	Elongation factor 1-alpha (Fragment) _Opisthokonta_1.22e-145
DN10129_c0_g1	Absent	Absent	Absent	Absent	Serine protease inhibitor Kazal-type 5 _Eutheria_1e-74
DN101291_c0_g1	Absent	Absent	Absent	Absent	Gtpase activating rap/ran gap domain like protein 3 _Arthropoda_0
DN101292_c1_g2	Absent	Absent	Absent	Absent	CG5966
DN101294_c1_g1	Absent	Absent	Absent	Absent	uncharacterized protein LOC106677403 _Halyomorpha_0
DN101294_c1_g2	Present	Present	Present	Present	NADH dehydrogenase [ubiquinone] 1 alpha subcomplex subunit _Daphnia_7.48e-71
DN101295_c0_g1	Absent	Absent	Absent	Absent	lymphokine-activated killer T-cell-originated protein kinase homolog _Halyomorpha_2.31e-180
DN101296_c6_g1	Absent	Absent	Absent	Absent	#N/A
DN101298_c0_g1	Absent	Absent	Absent	Absent	protein virilizer isoform X1 _Cimex_0
DN101298_c0_g2	Absent	Absent	Absent	Absent	protein virilizer isoform X1 _Cimex_2.2e-76
DN101300_c0_g2	Absent	Absent	Absent	Absent	protein TANC2 isoform X1 _Nilaparvata_0
DN101300_c0_g3	Absent	Absent	Absent	Absent	Uncharacterized protein (Fragment) _Triatoma_4.93e-42
DN101303_c0_g1	Absent	Absent	Absent	Absent	CG3618
DN101305_c1_g1	Absent	Absent	Absent	Absent	titin-like _Halyomorpha_1.32e-169
DN101306_c0_g1	Absent	Absent	Absent	Absent	#N/A
DN101307_c5_g1	Absent	Absent	Absent	Absent	Putative rna-directed dna polymerase from mobile element jockey-like protein (Fragment) _Triatominae_7.33e-26
DN101307_c5_g3	Absent	Absent	Absent	Absent	Putative rna-directed dna polymerase from mobile element jockey-like protein (Fragment) _Triatominae_5.57e-40
DN101307_c5_g5	Absent	Absent	Absent	Absent	#N/A
DN101307_c5_g8	Absent	Absent	Absent	Absent	#N/A
DN101308_c12_g1	Present	Present	Present	Present	Uncharacterized protein _Hexapoda_6.48e-43
DN101308_c6_g4	Absent	Absent	Absent	Absent	60S ribosomal protein L6 (Fragment) _Pancrustacea_6.82e-36
DN101309_c0_g1	Absent	Absent	Absent	Absent	#N/A
DN101311_c0_g2	Absent	Absent	Absent	Absent	mmy
DN101314_c0_g1	Absent	Absent	Absent	Absent	MBD
DN101315_c0_g1	Absent	Absent	Absent	Absent	PMP34
DN101316_c4_g1	Absent	Absent	Absent	Absent	longitudinals lacking protein, isoforms F/I/K/T-like isoform X3 _Cimex_0
DN101317_c5_g1	Absent	Absent	Present	Absent	Mvd
DN101318_c0_g1	Absent	Absent	Absent	Present	schlank
DN101319_c6_g1	Absent	Absent	Absent	Absent	Polypeptide N-acetylgalactosaminyltransferase _Arthropoda_0
DN101320_c1_g1	Absent	Absent	Absent	Absent	Putative rna-directed dna polymerase from mobile element jockey-like protein (Fragment) _Triatominae_3.78e-29
DN101320_c4_g2	Absent	Absent	Absent	Absent	Putative rna-directed dna polymerase from mobile element jockey-like protein (Fragment) _Triatominae_1.49e-10
DN101320_c6_g2	Absent	Absent	Absent	Absent	ankyrin-1-like _Halyomorpha_1.68e-96
DN101321_c0_g4	Absent	Absent	Absent	Absent	uncharacterized protein LOC102122855 isoform X1 _Cercopithecinae_4.94e-24
DN101321_c0_g5	Absent	Absent	Absent	Absent	uncharacterized protein LOC102122855 isoform X1 _Cercopithecinae_1.44e-22
DN101323_c0_g6	Absent	Absent	Absent	Absent	Photosystem I reaction center subunit VI-2, chloroplastic _cellular_4.38e-99
DN101323_c0_g8	Absent	Absent	Absent	Absent	Photosystem I reaction center subunit VI-2, chloroplastic _cellular_8.6e-90
DN101324_c4_g1	Absent	Absent	Absent	Absent	Rga
DN101325_c0_g1	Absent	Absent	Absent	Absent	CG12848
DN101326_c6_g1	Absent	Absent	Absent	Absent	Aatf
DN101326_c8_g1	Absent	Absent	Absent	Absent	ITP
DN101326_c9_g1	Absent	Absent	Absent	Absent	Bifunctional enolase 2/transcriptional activator _Eukaryota_0
DN101328_c0_g1	Absent	Absent	Absent	Absent	#N/A
DN101331_c0_g1	Absent	Absent	Absent	Absent	uncharacterized protein LOC106690840 _Halyomorpha_0
DN101332_c5_g1	Absent	Absent	Absent	Absent	Early growth response protein 3 _Cimicomorpha_0
DN101333_c1_g1	Absent	Absent	Absent	Absent	Histone H2A _Bilateria_1.55e-81
DN101335_c0_g2	Absent	Absent	Absent	Absent	sodium-coupled monocarboxylate transporter 2-like _Halyomorpha_1.96e-174
DN101336_c1_g1	Absent	Absent	Absent	Absent	twz
DN101337_c0_g1	Absent	Absent	Absent	Absent	pupal cuticle protein Edg-84A-like _Halyomorpha_2e-55
DN101341_c1_g1	Absent	Absent	Absent	Absent	ReepA
DN101342_c12_g1	Absent	Absent	Absent	Absent	Putative transcription initiation factor tfiid (Fragment) _Bilateria_7.3e-65
DN101343_c13_g3	Present	Absent	Absent	Present	60S ribosomal protein L23a _Lygus_3.59e-11
DN101343_c16_g1	Present	Present	Present	Absent	60S ribosomal protein L23a _Lygus_2.17e-55
DN101343_c18_g1	Present	Present	Present	Present	60S ribosomal protein L23a _Lygus_1.62e-63
DN101343_c26_g1	Absent	Absent	Absent	Absent	#N/A
DN101345_c0_g1	Absent	Absent	Absent	Absent	uncharacterized protein LOC106690776 _Halyomorpha_3.4e-94
DN101347_c0_g1	Absent	Absent	Absent	Absent	Usp39
DN101348_c4_g1	Present	Present	Present	Present	Uncharacterized protein (Fragment) _Ornithodoros_1.31e-154
DN101349_c0_g1	Absent	Absent	Absent	Absent	Neuropeptide GPCR A35 _Hemiptera_2.19e-142
DN101349_c0_g2	Absent	Absent	Absent	Absent	Putative neuropeptide capa receptor-like protein _Panstrongylus_6.19e-32
DN101350_c0_g1	Absent	Absent	Absent	Absent	cytochrome P450 4g15-like _Halyomorpha_0
DN101351_c0_g1	Absent	Absent	Absent	Absent	elongation of very long chain fatty acids protein AAEL008004-like isoform X1 _Halyomorpha_2.39e-140
DN101354_c5_g1	Absent	Absent	Absent	Absent	spermine oxidase-like _Halyomorpha_0
DN101355_c0_g1	Absent	Absent	Absent	Absent	flfl
DN101360_c0_g1	Absent	Absent	Absent	Absent	Splicing factor 3b subunit 4 _Eumetazoa_3.46e-146
DN101362_c0_g1	Absent	Absent	Absent	Absent	uncharacterized protein LOC106685537 _Halyomorpha_1.22e-143
DN101366_c0_g1	Absent	Absent	Absent	Absent	E3 ubiquitin-protein ligase MARCH5-like _Halyomorpha_7.19e-119
DN101367_c7_g1	Absent	Absent	Absent	Absent	kelch repeat-containing protein 1-like _Halyomorpha_0
DN101369_c0_g1	Absent	Absent	Present	Present	Glutaminyl-peptide cyclotransferase _Pancrustacea_4.66e-134
DN101370_c0_g1	Absent	Absent	Absent	Absent	60S ribosomal protein L29 _Bilateria_8.06e-108
DN101370_c0_g2	Absent	Absent	Absent	Absent	60S ribosomal protein L29 _Tetrapoda_2.58e-108
DN101371_c9_g2	Absent	Absent	Absent	Absent	aspartic proteinase A3-like isoform X1 _Halyomorpha_9.39e-39
DN101371_c9_g3	Absent	Absent	Absent	Absent	CG10508
DN101371_c9_g8	Present	Present	Present	Present	Adenylosuccinate synthetase _Opisthokonta_0
DN101372_c0_g1	Absent	Absent	Absent	Absent	fatty acid synthase-like _Halyomorpha_1.4e-110
DN101372_c0_g4	Absent	Absent	Absent	Absent	#N/A
DN101373_c5_g1	Absent	Absent	Absent	Absent	#N/A
DN101377_c0_g2	Absent	Absent	Absent	Absent	predicted GPI-anchored protein 58 _Halyomorpha_1.18e-57
DN101377_c1_g1	Absent	Absent	Absent	Absent	skin secretory protein xP2-like _Halyomorpha_9.13e-10
DN101378_c4_g1	Absent	Absent	Absent	Absent	#N/A
DN101380_c0_g1	Absent	Absent	Absent	Absent	CG8312
DN101382_c0_g1	Absent	Absent	Present	Absent	Pop2
DN101383_c0_g1	Absent	Absent	Absent	Absent	uncharacterized protein LOC106677519 isoform X1 _Halyomorpha_0
DN101383_c0_g2	Absent	Absent	Absent	Absent	52 kDa repressor of the inhibitor of the protein kinase-like _Halyomorpha_0
DN101384_c11_g1	Present	Present	Present	Present	F-actin-capping protein subunit beta isoforms 1 and 2 _Eumetazoa_5.91e-177
DN101385_c0_g1	Absent	Absent	Absent	Absent	Amyloid-like protein 2 _Euteleostomi_0
DN101386_c11_g1	Present	Present	Present	Present	Uncharacterized protein _Panheteroptera_7.05e-88
DN101387_c0_g1	Absent	Absent	Absent	Absent	Fbxl7
DN101388_c0_g2	Absent	Absent	Absent	Absent	CG8097
DN101389_c0_g1	Absent	Absent	Absent	Absent	dac
DN101390_c0_g1	Absent	Absent	Absent	Absent	sperm-tail PG-rich repeat-containing protein 2-like isoform X1 _Halyomorpha_0
DN101391_c15_g1	Absent	Absent	Absent	Absent	Uncharacterized protein _Holometabola_2.8e-170
DN101394_c4_g2	Absent	Absent	Absent	Absent	uncharacterized protein LOC106687038 _Halyomorpha_2.32e-62
DN101395_c0_g1	Absent	Absent	Absent	Absent	Putative ectonucleotide pyrophosphatase/phosphodiesterase 5 _Panheteroptera_1.39e-140
DN101396_c1_g1	Present	Present	Present	Present	Uncharacterized protein (Fragment) _Lygus_2.68e-15
DN101397_c1_g1	Absent	Absent	Absent	Absent	Putative 116 kDa U5 small nuclear ribonucleoprotein component protein _Panarthropoda_1.18e-118
DN101397_c1_g2	Absent	Absent	Absent	Absent	Elongation factor-2 (Fragment) _Crustacea_8.55e-68
DN101399_c0_g1	Absent	Absent	Absent	Absent	#N/A
DN101400_c2_g2	Absent	Absent	Absent	Absent	Putative zn finger (Fragment) _Neoptera_0
DN101401_c0_g1	Absent	Absent	Absent	Absent	beta,beta-carotene 9',10'-oxygenase-like _Halyomorpha_0
DN101402_c0_g1	Absent	Absent	Absent	Absent	sli
DN101403_c0_g1	Absent	Absent	Absent	Absent	uncharacterized protein LOC106689640 _Halyomorpha_0
DN101405_c8_g1	Absent	Absent	Present	Present	Slmap
DN101406_c5_g1	Absent	Absent	Absent	Absent	Zinc finger protein _Panheteroptera_0
DN101406_c5_g3	Absent	Absent	Absent	Absent	Transposase _Ecdysozoa_1.27e-39
DN101406_c5_g5	Absent	Absent	Absent	Absent	zinc finger protein 771-like _Halyomorpha_6.88e-60
DN101406_c5_g6	Absent	Absent	Absent	Absent	zinc finger protein 431-like _Halyomorpha_2.76e-63
DN101407_c7_g1	Absent	Absent	Absent	Absent	NfI
DN101408_c0_g1	Absent	Absent	Absent	Absent	nucleolar protein of 40 kDa-like _Nilaparvata_1.55e-70
DN101411_c1_g1	Absent	Absent	Absent	Absent	uncharacterized protein LOC106689162 isoform X1 _Halyomorpha_0
DN101412_c3_g1	Present	Absent	Absent	Absent	Zinc finger SWIM domain-containing protein 6 (Fragment) _Neoptera_0
DN101413_c0_g1	Absent	Absent	Absent	Absent	putative mediator of RNA polymerase II transcription subunit 15 _Halyomorpha_5.18e-43
DN101413_c0_g2	Absent	Absent	Absent	Absent	putative mediator of RNA polymerase II transcription subunit 15 _Halyomorpha_2.05e-37
DN101415_c0_g1	Absent	Absent	Absent	Absent	CG7810
DN101416_c7_g1	Absent	Absent	Absent	Absent	Unkown protein _Pentatomomorpha_5.22e-145
DN101416_c8_g1	Absent	Absent	Absent	Absent	CG12659
DN101419_c3_g1	Absent	Absent	Absent	Absent	CG9876
DN101420_c0_g1	Absent	Absent	Absent	Absent	Uncharacterized protein (Fragment) _Panheteroptera_0
DN101421_c4_g1	Absent	Absent	Absent	Absent	Tubulin beta chain _Eukaryota_1.37e-116
DN101422_c0_g1	Absent	Absent	Absent	Absent	uncharacterized protein LOC105534586 isoform X1 _Mandrillus_1.24e-64
DN101423_c13_g1	Present	Present	Present	Present	ADP,ATP carrier protein 2 _Anopheles_0
DN101423_c13_g2	Absent	Absent	Absent	Absent	Uncharacterized protein (Fragment) _Rhizoctonia_0
DN101424_c9_g1	Absent	Absent	Absent	Absent	Gamma-glutamylcyclotransferase-like protein _Cimicomorpha_1.79e-71
DN101427_c6_g1	Absent	Absent	Absent	Absent	Uncharacterized protein (Fragment) _Neoptera_0
DN101428_c0_g1	Absent	Absent	Absent	Absent	Replication protein A subunit _Panheteroptera_0
DN101430_c0_g1	Absent	Absent	Absent	Absent	Uncharacterized protein _Apidae_0
DN101431_c0_g1	Absent	Absent	Absent	Absent	#N/A
DN101431_c0_g2	Absent	Absent	Absent	Absent	cuticle protein 16.5, isoform B-like isoform X1 _Halyomorpha_2.64e-58
DN101431_c0_g3	Absent	Absent	Absent	Absent	cuticle protein 16.5, isoform B-like isoform X1 _Halyomorpha_2.91e-49
DN101431_c0_g4	Absent	Absent	Absent	Absent	cuticle protein 16.5, isoform B-like isoform X1 _Halyomorpha_1.68e-73
DN101434_c6_g1	Absent	Absent	Absent	Absent	#N/A
DN101435_c0_g1	Present	Present	Absent	Absent	Gart
DN101436_c0_g1	Absent	Absent	Absent	Absent	uncharacterized protein LOC106690565 isoform X2 _Halyomorpha_2.41e-13
DN101437_c11_g1	Absent	Absent	Absent	Absent	Proliferation-associated protein 2G4 _Eumetazoa_0
DN101438_c0_g1	Absent	Absent	Absent	Absent	peptidyl-prolyl cis-trans isomerase G-like _Halyomorpha_8.5e-79
DN101439_c1_g1	Absent	Absent	Absent	Absent	Zinc finger protein 639 _Heterocephalus_0
DN101439_c2_g1	Absent	Absent	Absent	Absent	RNA-binding protein 5 _Neoptera_0
DN101445_c1_g1	Absent	Absent	Absent	Absent	uncharacterized protein LOC106692922 isoform X1 _Halyomorpha_1.79e-64
DN101447_c5_g1	Absent	Present	Absent	Absent	CG32576
DN101448_c10_g1	Absent	Absent	Absent	Absent	#N/A
DN101449_c0_g1	Absent	Absent	Absent	Absent	Putative secreted protein (Fragment) _Amblyomma_3.27e-29
DN101449_c0_g2	Absent	Absent	Absent	Absent	Uncharacterized protein _Fundulus_4.62e-46
DN101449_c0_g3	Absent	Absent	Absent	Absent	Putative secreted protein (Fragment) _Amblyomma_7.08e-45
DN101450_c10_g1	Absent	Absent	Absent	Absent	cadherin-86C _Panheteroptera_0
DN101452_c0_g1	Absent	Absent	Absent	Absent	uncharacterized protein LOC106684809 _Halyomorpha_1.23e-28
DN101452_c0_g3	Absent	Absent	Absent	Absent	Uncharacterized protein (Fragment) _Graphocephala_4.03e-72
DN101453_c0_g1	Absent	Absent	Absent	Absent	uncharacterized protein LOC106680836 _Halyomorpha_1.68e-60
DN101454_c0_g1	Absent	Absent	Present	Absent	CG7879
DN101455_c4_g1	Absent	Absent	Absent	Absent	CDC50
DN101455_c5_g3	Absent	Absent	Absent	Absent	Predicted protein (Fragment) _Nematostella_7.28e-06
DN101456_c0_g1	Absent	Absent	Absent	Absent	hornerin-like _Halyomorpha_2.91e-84
DN101458_c5_g1	Absent	Absent	Absent	Absent	sra
DN101461_c0_g1	Absent	Absent	Absent	Absent	uncharacterized protein LOC106682698 _Halyomorpha_0
DN101463_c0_g1	Absent	Absent	Absent	Absent	Uncharacterized protein _Macrosiphini_0
DN101465_c0_g1	Absent	Absent	Absent	Absent	dila
DN101467_c0_g1	Present	Present	Present	Present	leucyl-cystinyl aminopeptidase-like isoform X2 _Halyomorpha_6.74e-89
DN101469_c3_g1	Absent	Absent	Absent	Absent	#N/A
DN101469_c3_g2	Absent	Absent	Absent	Absent	#N/A
DN101470_c3_g1	Absent	Absent	Absent	Absent	Ras-related GTP-binding protein A _Amniota_0
DN101471_c0_g1	Absent	Absent	Absent	Absent	protein anon-37Cs-like _Halyomorpha_0
DN101472_c0_g1	Absent	Absent	Absent	Absent	ppan
DN101473_c1_g2	Absent	Absent	Absent	Absent	#N/A
DN101474_c1_g1	Absent	Absent	Absent	Absent	uncharacterized protein LOC106685698 _Halyomorpha_2.45e-47
DN101474_c2_g1	Present	Absent	Absent	Absent	multidrug resistance protein 1-like _Halyomorpha_0
DN101474_c2_g2	Absent	Absent	Absent	Absent	multidrug resistance protein 3-like _Halyomorpha_3.23e-113
DN101474_c2_g4	Absent	Absent	Absent	Absent	multidrug resistance protein 3-like _Halyomorpha_1.83e-91
DN101474_c2_g5	Present	Absent	Absent	Absent	multidrug resistance protein 3-like _Halyomorpha_3.45e-68
DN101475_c7_g2	Absent	Absent	Absent	Absent	Endonuclease-reverse transcriptase _Blattella_4.08e-28
DN101476_c0_g1	Absent	Absent	Absent	Absent	Transmembrane protein 87A _Arthropoda_0
DN101478_c0_g1	Absent	Absent	Absent	Absent	Fen1
DN101479_c0_g1	Absent	Absent	Absent	Absent	kinesin-like protein KIF3A isoform X1 _Panheteroptera_0
DN101480_c0_g1	Present	Absent	Absent	Present	Vps20
DN101481_c0_g1	Absent	Absent	Absent	Absent	Uncharacterized protein _Hymenoptera_0
DN101482_c1_g1	Absent	Absent	Absent	Absent	Ubiquitin-conjugating enzyme E2 R2 _Bilateria_2.4e-113
DN101482_c1_g2	Absent	Absent	Absent	Absent	Putative mitochondrial ribosomal protein l50 (Fragment) _Triatoma_2.03e-65
DN101483_c0_g1	Present	Absent	Absent	Absent	YME1L
DN101484_c0_g2	Absent	Absent	Absent	Absent	uncharacterized protein LOC106690432 isoform X1 _Halyomorpha_1.96e-89
DN101484_c0_g3	Absent	Absent	Absent	Absent	uncharacterized protein LOC106690429 _Halyomorpha_1.83e-105
DN101484_c0_g6	Absent	Absent	Absent	Absent	uncharacterized protein LOC106690796 _Halyomorpha_2.71e-102
DN101486_c0_g1	Absent	Absent	Absent	Absent	uncharacterized protein LOC106692134 _Halyomorpha_0
DN101487_c0_g1	Absent	Absent	Present	Present	Aquaporin 4B _Hemiptera_8.79e-104
DN101487_c0_g2	Absent	Absent	Absent	Absent	Aquaporin 4B _Hemiptera_2.91e-74
DN101489_c0_g1	Absent	Absent	Absent	Absent	Uncharacterized protein (Fragment) _Hemiptera_0
DN101490_c5_g2	Present	Absent	Absent	Absent	san
DN101492_c10_g1	Absent	Absent	Absent	Absent	eEFSec
DN101492_c9_g1	Absent	Absent	Absent	Absent	cilia- and flagella-associated protein 20-like _Halyomorpha_3.31e-116
DN101493_c0_g1	Absent	Absent	Absent	Absent	Transmembrane and TPR repeat-containing protein 2 _Panheteroptera_0
DN101496_c0_g1	Absent	Absent	Absent	Absent	Mitochondrial fission regulator 1 (Fragment) _Panheteroptera_1.42e-50
DN101496_c0_g2	Absent	Absent	Absent	Absent	CG11905
DN101496_c0_g3	Absent	Absent	Absent	Absent	uncharacterized protein LOC106680242 isoform X1 _Halyomorpha_2.86e-132
DN101498_c3_g1	Absent	Absent	Present	Present	probable antibacterial peptide _Halyomorpha_9.12e-24
DN101498_c3_g2	Absent	Absent	Absent	Absent	#N/A
DN101499_c0_g1	Absent	Absent	Absent	Absent	CG42558
DN101499_c1_g1	Absent	Absent	Absent	Absent	Uncharacterized protein (Fragment) _Cicadellinae_2.14e-11
DN101499_c2_g1	Absent	Absent	Absent	Absent	FACT complex subunit spt16 _Nilaparvata_1.91e-15
DN101500_c0_g1	Present	Present	Present	Present	uncharacterized protein LOC106685942 _Halyomorpha_3.87e-64
DN101501_c0_g1	Absent	Absent	Absent	Absent	ABC transporter B family member 5-like _Halyomorpha_9.86e-54
DN101501_c1_g1	Absent	Absent	Absent	Absent	multidrug resistance protein 1-like _Halyomorpha_7.03e-80
DN101501_c1_g2	Absent	Absent	Absent	Absent	multidrug resistance protein 1-like _Halyomorpha_8.82e-171
DN101501_c2_g1	Absent	Absent	Absent	Absent	multidrug resistance protein 1-like _Halyomorpha_0
DN101501_c2_g2	Absent	Absent	Absent	Absent	multidrug resistance protein 1-like _Halyomorpha_1.86e-62
DN101502_c0_g2	Absent	Absent	Absent	Absent	amx
DN101503_c3_g1	Absent	Absent	Absent	Absent	CG4908
DN101503_c4_g2	Absent	Absent	Absent	Absent	#N/A
DN101504_c5_g1	Absent	Absent	Absent	Absent	E3 ubiquitin-protein ligase sina-like isoform X1 _Halyomorpha_0
DN101504_c5_g2	Absent	Absent	Absent	Absent	dbe
DN101505_c15_g1	Absent	Absent	Absent	Absent	rtet
DN101507_c0_g1	Absent	Absent	Absent	Absent	spermatogenesis-associated protein 7 homolog _Halyomorpha_0
DN101510_c4_g1	Present	Absent	Absent	Present	Superoxide dismutase [Cu-Zn] _Neoptera_2.69e-50
DN101511_c0_g2	Absent	Absent	Absent	Absent	uncharacterized protein LOC106691801 _Halyomorpha_2.49e-34
DN101512_c5_g1	Present	Absent	Present	Present	Uncharacterized protein _Trichomalopsis_2.4e-52
DN101512_c6_g1	Absent	Absent	Absent	Absent	60S acidic ribosomal protein P0 _cellular_3.23e-54
DN101513_c11_g1	Absent	Absent	Absent	Absent	Putative fatty acid synthase _Panstrongylus_5.15e-99
DN101513_c12_g4	Absent	Absent	Absent	Absent	fatty acid synthase-like _Halyomorpha_5.55e-66
DN101515_c0_g1	Absent	Absent	Absent	Absent	proton-coupled amino acid transporter 4-like isoform X1 _Halyomorpha_0
DN101517_c0_g1	Absent	Absent	Absent	Absent	uncharacterized protein LOC103312896 _Tribolium_3e-54
DN101518_c1_g1	Absent	Absent	Absent	Absent	nucleolin-like _Halyomorpha_2.61e-37
DN101518_c2_g1	Absent	Absent	Absent	Absent	uncharacterized protein LOC106691102 _Halyomorpha_9.9e-161
DN101518_c3_g1	Absent	Absent	Absent	Absent	Nucleophosmin _Bilateria_1.5e-126
DN101518_c3_g4	Absent	Absent	Absent	Absent	Nucleophosmin _Bilateria_1.82e-155
DN101518_c4_g1	Absent	Absent	Absent	Absent	LOW QUALITY PROTEIN: protein mahjong-like _Nilaparvata_0
DN101519_c10_g1	Absent	Absent	Absent	Absent	Vps15
DN101520_c10_g1	Absent	Absent	Absent	Absent	#N/A
DN101523_c1_g1	Absent	Absent	Present	Present	uncharacterized protein LOC106690565 isoform X2 _Halyomorpha_5.63e-13
DN101524_c8_g1	Absent	Absent	Absent	Absent	ATP-dependent DNA helicase RecQ _Bacteria_1.11e-160
DN101526_c7_g1	Absent	Absent	Absent	Absent	uncharacterized protein LOC106680532 _Halyomorpha_1.06e-16
DN101526_c8_g1	Present	Absent	Present	Absent	AdSL
DN101526_c9_g3	Absent	Absent	Absent	Absent	CG18659
DN101526_c9_g5	Absent	Absent	Absent	Absent	#N/A
DN101528_c0_g1	Present	Absent	Absent	Absent	spidroin-1-like _Halyomorpha_3.92e-20
DN101529_c0_g1	Absent	Absent	Absent	Absent	Acyl-CoA Delta(11) desaturase _Formicidae_7.12e-168
DN101531_c0_g1	Absent	Absent	Absent	Absent	#N/A
DN101532_c8_g1	Absent	Absent	Absent	Absent	#N/A
DN101533_c1_g1	Absent	Absent	Absent	Absent	Tensin _Pentatomomorpha_0
DN101534_c7_g1	Present	Absent	Absent	Absent	translation initiation factor eIF-2B subunit delta _Halyomorpha_0
DN101536_c5_g1	Present	Present	Present	Absent	Mitochondrial import receptor subunit TOM22 homolog-like Protein _Pancrustacea_4.02e-46
DN101538_c0_g1	Absent	Absent	Absent	Absent	#N/A
DN101540_c0_g1	Absent	Absent	Absent	Absent	ankyrin repeat domain-containing protein 54-like isoform X1 _Halyomorpha_0
DN101541_c0_g1	Absent	Absent	Absent	Absent	Putative aeherves2 (Fragment) _Triatominae_0
DN101542_c0_g1	Absent	Absent	Absent	Absent	CG4662
DN101542_c0_g2	Absent	Absent	Absent	Absent	uncharacterized protein LOC106677225 isoform X1 _Halyomorpha_9.64e-106
DN101543_c1_g1	Absent	Absent	Absent	Absent	#N/A
DN101544_c0_g1	Absent	Absent	Absent	Absent	lipase member I-like _Halyomorpha_7.84e-85
DN101545_c0_g1	Absent	Absent	Absent	Absent	GPI ethanolamine phosphate transferase 1-like _Halyomorpha_0
DN101546_c2_g1	Absent	Absent	Absent	Absent	Ribulose-phosphate 3-epimerase _root_2.26e-116
DN101548_c8_g1	Absent	Absent	Absent	Absent	UPF0229 protein YeaH _root_0
DN101549_c0_g1	Absent	Absent	Absent	Absent	Transducin beta-like protein 3 _Panheteroptera_0
DN101550_c0_g1	Absent	Absent	Absent	Absent	#N/A
DN101552_c0_g1	Absent	Absent	Absent	Absent	Atac3
DN101553_c2_g1	Absent	Absent	Absent	Absent	aurora kinase C-like _Panheteroptera_0
DN101554_c1_g1	Absent	Present	Present	Present	#N/A
DN101555_c1_g1	Absent	Absent	Absent	Absent	asf1
DN101556_c3_g2	Present	Present	Present	Present	PMCA
DN101557_c7_g1	Absent	Absent	Absent	Absent	longitudinals lacking protein, isoforms H/M/V-like _Halyomorpha_3.66e-160
DN101561_c4_g3	Absent	Absent	Absent	Absent	tetratricopeptide repeat protein 5-like _Halyomorpha_0
DN101562_c0_g1	Absent	Absent	Absent	Absent	#N/A
DN101563_c0_g1	Absent	Absent	Absent	Absent	juvenile hormone acid O-methyltransferase-like _Halyomorpha_1.21e-82
DN101565_c0_g2	Absent	Absent	Absent	Absent	A disintegrin and metalloproteinase with thrombospondin motifs 15 isoform X1 _Halyomorpha_0
DN101566_c8_g1	Absent	Absent	Absent	Absent	lin
DN101568_c0_g1	Absent	Absent	Absent	Absent	uncharacterized protein LOC106689557 isoform X1 _Halyomorpha_8.32e-93
DN101569_c0_g1	Absent	Absent	Absent	Absent	Uncharacterized protein (Fragment) _Fundulus_1.34e-16
DN101569_c0_g2	Absent	Absent	Absent	Absent	Uncharacterized protein (Fragment) _Fundulus_6.43e-16
DN101569_c0_g3	Absent	Absent	Absent	Absent	Hemoglobin subunit alpha-1/2 _cellular_5.37e-100
DN101569_c0_g4	Absent	Absent	Absent	Absent	Hemoglobin subunit alpha-1/2 _cellular_4.4e-101
DN101570_c3_g1	Absent	Absent	Absent	Absent	keratin, type I cytoskeletal 9-like _Halyomorpha_1.54e-18
DN101571_c0_g1	Present	Present	Present	Present	Dhpr
DN101573_c0_g1	Absent	Absent	Absent	Absent	uncharacterized protein LOC106677346 isoform X1 _Halyomorpha_0
DN101574_c0_g1	Absent	Absent	Absent	Absent	rhamnose-binding lectin-like _Halyomorpha_0
DN101575_c0_g4	Absent	Absent	Absent	Absent	Uncharacterized protein (Fragment) _Percomorphaceae_9.82e-27
DN101575_c0_g5	Absent	Absent	Absent	Absent	Transposable element Tc3 transposase-like Protein _Tribolium_1.69e-30
DN101576_c0_g1	Absent	Absent	Absent	Absent	hyaluronidase-like _Halyomorpha_1.65e-102
DN101576_c0_g2	Absent	Absent	Absent	Absent	hyaluronidase-like _Halyomorpha_8.49e-81
DN101577_c5_g2	Absent	Absent	Absent	Absent	#N/A
DN101578_c0_g1	Absent	Absent	Absent	Absent	MACRO domain-containing protein 2 _Neoptera_5.53e-99
DN101579_c8_g1	Absent	Absent	Absent	Absent	#N/A
DN101579_c9_g1	Absent	Present	Present	Absent	mRpL51
DN101581_c0_g1	Absent	Absent	Absent	Absent	CG11257
DN101582_c0_g1	Absent	Absent	Absent	Absent	CG11563
DN101584_c1_g1	Absent	Absent	Absent	Absent	GRIP and coiled-coil domain-containing protein 2-like _Halyomorpha_0
DN101586_c10_g1	Absent	Absent	Absent	Absent	GATAd
DN101589_c0_g1	Absent	Absent	Absent	Absent	grnd
DN101591_c3_g1	Absent	Absent	Absent	Absent	1-deoxy-D-xylulose-5-phosphate synthase _Beauveria_0
DN101593_c5_g1	Absent	Absent	Absent	Absent	#N/A
DN101595_c2_g1	Absent	Absent	Absent	Absent	MED9
DN101597_c7_g1	Absent	Absent	Absent	Absent	Sras
DN101597_c7_g2	Absent	Absent	Absent	Absent	CG12267
DN101598_c0_g1	Absent	Absent	Absent	Absent	Suppressor of lurcher protein 1-like Protein _Neoptera_0
DN101599_c4_g1	Absent	Absent	Absent	Absent	waw
DN101599_c5_g3	Absent	Absent	Absent	Absent	#N/A
DN101604_c1_g1	Absent	Absent	Absent	Absent	Carboxylic ester hydrolase (Fragment) _Hexapoda_0
DN101606_c19_g1	Absent	Absent	Absent	Absent	Glyceraldehyde-3-phosphate dehydrogenase _Bilateria_3.75e-47
DN101606_c9_g1	Present	Present	Present	Present	Glyceraldehyde-3-phosphate dehydrogenase (Fragment) _Eukaryota_7.76e-54
DN101607_c7_g1	Absent	Absent	Absent	Absent	-12 Isoform 12 of CD44 antigen _Mammalia_2.43e-169
DN101610_c0_g1	Absent	Present	Present	Present	Uricase _Photinus_1.51e-47
DN101611_c3_g4	Absent	Absent	Absent	Absent	dnc
DN101611_c3_g7	Absent	Absent	Absent	Absent	cAMP-specific 3',5'-cyclic phosphodiesterase-like _Halyomorpha_2.68e-37
DN101613_c2_g1	Absent	Present	Present	Present	uncharacterized protein LOC106685509 isoform X1 _Halyomorpha_6.09e-07
DN101614_c0_g1	Absent	Absent	Absent	Absent	V-type proton ATPase subunit E-like _Halyomorpha_9.27e-148
DN101614_c1_g2	Absent	Absent	Absent	Absent	uncharacterized protein LOC106681425 isoform X1 _Halyomorpha_7.24e-60
DN101616_c0_g1	Absent	Absent	Absent	Absent	CG32668
DN101617_c1_g1	Absent	Absent	Absent	Absent	maltase A1-like isoform X2 _Halyomorpha_1.54e-70
DN101619_c0_g1	Present	Present	Present	Present	Uncharacterized protein _Neoptera_1.13e-93
DN101620_c0_g1	Present	Present	Present	Absent	hexokinase-2-like _Halyomorpha_0
DN101621_c10_g1	Absent	Absent	Absent	Absent	PlexA
DN101621_c7_g2	Absent	Absent	Absent	Absent	Putative endonuclease-reverse transcriptase (Fragment) _Triatoma_1e-19
DN101622_c0_g1	Absent	Absent	Absent	Absent	Catalase _Stylophora_0
DN101623_c2_g1	Present	Present	Present	Present	uncharacterized protein LOC106683295 isoform X1 _Halyomorpha_1.3e-63
DN101624_c0_g1	Absent	Absent	Absent	Absent	Peritrophin-1 (Fragment) _Neoptera_2.78e-149
DN101625_c0_g1	Absent	Absent	Absent	Absent	CG31109
DN101626_c0_g1	Absent	Absent	Absent	Absent	#N/A
DN101627_c0_g1	Absent	Absent	Absent	Absent	Kal1
DN101628_c10_g1	Absent	Absent	Absent	Absent	Uncharacterized protein _Eumetazoa_1.8e-100
DN101628_c8_g1	Absent	Absent	Absent	Absent	Transcription factor jun-B _Euteleostomi_0
DN101629_c13_g2	Absent	Absent	Absent	Absent	Papst2
DN101629_c13_g7	Absent	Absent	Absent	Absent	legumain-like _Halyomorpha_3.15e-29
DN101629_c18_g1	Absent	Absent	Absent	Absent	legumain-like _Halyomorpha_2.5e-44
DN101630_c0_g1	Absent	Absent	Absent	Absent	uncharacterized protein LOC106682057 _Halyomorpha_0
DN101632_c6_g1	Absent	Absent	Absent	Absent	40S ribosomal protein S26 _Eukaryota_2.18e-56
DN101634_c1_g2	Absent	Absent	Absent	Absent	Elongation factor 1-gamma _Boreoeutheria_2.09e-18
DN101634_c10_g2	Present	Absent	Absent	Present	Elongation factor 1-gamma, putative _Panarthropoda_1.08e-23
DN101634_c12_g1	Present	Present	Present	Present	Putative Elongation factor 1-gamma _Pancrustacea_9.86e-51
DN101634_c16_g1	Absent	Absent	Absent	Absent	Uncharacterized protein _Ecdysozoa_3.39e-48
DN101635_c0_g2	Absent	Absent	Absent	Absent	CG1234
DN101639_c0_g1	Absent	Absent	Absent	Absent	Sentrin-specific protease 8 _Panheteroptera_9.98e-88
DN101640_c0_g1	Present	Present	Absent	Absent	CG7766
DN101642_c2_g1	Absent	Absent	Absent	Absent	Uncharacterized protein _Graphocephala_0
DN101645_c4_g1	Absent	Absent	Absent	Absent	Rgl
DN101645_c5_g1	Absent	Absent	Absent	Absent	CG31800
DN101647_c0_g1	Absent	Absent	Absent	Absent	Uncharacterized protein _Glossina_6.83e-55
DN101648_c0_g1	Absent	Absent	Absent	Absent	protein arginine N-methyltransferase 1-like isoform X1 _Halyomorpha_0
DN101649_c0_g1	Absent	Absent	Absent	Absent	l
DN101650_c6_g1	Absent	Absent	Absent	Absent	#N/A
DN101652_c0_g1	Absent	Absent	Absent	Absent	telomerase reverse transcriptase-like isoform X1 _Halyomorpha_0
DN101654_c1_g1	Absent	Absent	Absent	Absent	Putative conserved plasma membrane protein (Fragment) _Neoptera_4.62e-93
DN101654_c2_g2	Present	Present	Present	Absent	COP9 signalosome complex subunit 3 _Bilateria_0
DN101655_c1_g1	Absent	Absent	Absent	Absent	aggrecan core protein-like _Halyomorpha_2.25e-30
DN101656_c0_g1	Absent	Absent	Absent	Absent	#N/A
DN101657_c2_g1	Absent	Absent	Absent	Absent	Putative reverse transcriptase (Fragment) _Triatoma_6.97e-29
DN101657_c4_g1	Absent	Absent	Absent	Absent	RNA-directed DNA polymerase from mobile element jockey-like _Vollenhovia_2.33e-11
DN101659_c0_g1	Absent	Absent	Absent	Absent	Putative camp-dependent protein kinase catalytic subunit pka (Fragment) _Neoptera_0
DN101660_c8_g2	Present	Present	Present	Absent	CG33671
DN101661_c0_g1	Absent	Absent	Absent	Absent	trypsin-1-like _Agrilus_4.6e-86
DN101661_c0_g2	Absent	Absent	Absent	Absent	trypsin delta/gamma-like protein CG30031 _Onthophagus_5.66e-93
DN101663_c0_g1	Absent	Absent	Absent	Absent	solute carrier family 46 member 3-like _Halyomorpha_0
DN101664_c0_g1	Absent	Absent	Absent	Absent	alpha
DN101666_c9_g2	Absent	Absent	Absent	Absent	#N/A
DN101668_c0_g1	Present	Present	Present	Absent	Pgant7
DN101669_c0_g1	Absent	Absent	Absent	Absent	Kif3C
DN101670_c7_g1	Absent	Absent	Absent	Absent	Ercc1
DN101670_c8_g1	Present	Present	Present	Present	Peroxiredoxin 4 _Opisthokonta_1.29e-135
DN101674_c0_g1	Absent	Absent	Absent	Absent	uncharacterized protein LOC106688338 _Halyomorpha_1.7e-172
DN101675_c0_g1	Absent	Absent	Absent	Absent	Uncharacterized protein _Neoptera_1.8e-145
DN101676_c0_g1	Absent	Absent	Absent	Absent	uncharacterized protein LOC106691871 isoform X1 _Halyomorpha_0
DN101677_c0_g1	Absent	Absent	Absent	Absent	Alkaline phosphatase _Hemiptera_0
DN101678_c0_g1	Absent	Absent	Absent	Absent	Gem3
DN101680_c4_g1	Absent	Present	Absent	Absent	rg
DN101680_c4_g2	Absent	Absent	Absent	Absent	Lysyl hydrolase/glycosyltransferase family 25 _Phaffia_0
DN101680_c4_g3	Absent	Absent	Absent	Absent	protein maelstrom homolog _Halyomorpha_0
DN101681_c5_g1	Absent	Absent	Absent	Absent	serpin B3-like _Halyomorpha_5.01e-108
DN101682_c1_g1	Absent	Absent	Absent	Absent	uncharacterized protein LOC106688827 _Halyomorpha_0
DN101684_c0_g1	Absent	Absent	Absent	Absent	Decorin _Vertebrata_0
DN101685_c0_g1	Absent	Absent	Absent	Absent	CG3587
DN101687_c0_g1	Absent	Absent	Absent	Absent	ovo
DN101690_c2_g1	Absent	Absent	Absent	Absent	Uncharacterized protein _Protostomia_0
DN101691_c9_g2	Absent	Absent	Present	Present	Branched-chain-amino-acid aminotransferase _Neoptera_7.59e-178
DN101693_c0_g1	Absent	Absent	Absent	Absent	uncharacterized protein LOC106681732 _Halyomorpha_3.23e-134
DN101694_c8_g2	Absent	Absent	Absent	Absent	#N/A
DN101695_c1_g2	Absent	Absent	Absent	Absent	Pex6
DN101695_c2_g1	Absent	Absent	Absent	Absent	CG14982
DN101695_c3_g1	Absent	Absent	Absent	Absent	zinc finger protein 25-like _Halyomorpha_0
DN101698_c5_g3	Present	Present	Present	Present	Uncharacterized protein (Fragment) _Neoptera_2.14e-59
DN101699_c10_g1	Absent	Absent	Absent	Absent	N-acetyllactosaminide beta-1,3-N-acetylglucosaminyltransferase _Neoptera_0
DN101702_c5_g1	Absent	Absent	Absent	Absent	Uncharacterized protein _Panheteroptera_3.71e-162
DN101703_c2_g1	Absent	Absent	Absent	Absent	uncharacterized protein LOC106685509 isoform X1 _Halyomorpha_1.62e-31
DN101704_c0_g1	Absent	Absent	Absent	Absent	spt4
DN101705_c1_g1	Absent	Absent	Absent	Absent	RING finger protein 207 _Panheteroptera_0
DN101706_c0_g1	Absent	Absent	Absent	Absent	CG4213
DN101707_c10_g1	Absent	Absent	Absent	Absent	Reck
DN101707_c10_g3	Absent	Absent	Absent	Absent	Ubiquitin-conjugating enzyme E2-24 kDa _Pancrustacea_6.77e-117
DN101708_c0_g3	Absent	Absent	Absent	Absent	Ras-related protein Rab-24 _Panheteroptera_2.2e-62
DN101709_c10_g4	Absent	Absent	Absent	Absent	#N/A
DN101710_c10_g1	Absent	Absent	Absent	Absent	#N/A
DN101711_c0_g1	Absent	Absent	Absent	Absent	titin-like _Halyomorpha_0
DN101712_c2_g1	Absent	Absent	Absent	Absent	uncharacterized protein LOC106682176 _Halyomorpha_1.22e-49
DN101712_c3_g1	Absent	Absent	Absent	Absent	#N/A
DN101712_c3_g3	Absent	Absent	Absent	Absent	coiled-coil domain-containing protein 63 _Halyomorpha_2.92e-52
DN101712_c3_g4	Absent	Absent	Absent	Absent	#N/A
DN101712_c4_g3	Absent	Absent	Absent	Absent	uncharacterized protein LOC106682383 _Halyomorpha_9.2e-29
DN101712_c4_g4	Absent	Absent	Absent	Absent	uncharacterized protein LOC106682176 _Halyomorpha_9.44e-50
DN101712_c4_g5	Absent	Absent	Absent	Absent	#N/A
DN101713_c2_g1	Absent	Present	Absent	Present	uncharacterized protein LOC106689937 _Halyomorpha_1.48e-53
DN101715_c0_g1	Absent	Absent	Absent	Absent	Hemoglobin subunit beta _Amniota_4.4e-98
DN101715_c0_g2	Absent	Absent	Absent	Absent	Hemoglobin subunit beta-1 _Amniota_1.22e-104
DN101715_c0_g4	Absent	Absent	Absent	Absent	Hemoglobin subunit beta _Amniota_1.01e-98
DN101716_c0_g2	Absent	Absent	Absent	Absent	neural cell adhesion molecule 1-like _Halyomorpha_0
DN101717_c0_g1	Absent	Absent	Absent	Absent	wrapper
DN101718_c5_g1	Absent	Absent	Absent	Absent	#N/A
DN101719_c5_g1	Present	Absent	Absent	Absent	legumain-like _Halyomorpha_9.38e-43
DN101720_c2_g1	Absent	Absent	Absent	Absent	Trpm
DN101720_c2_g3	Absent	Absent	Absent	Absent	#N/A
DN101721_c5_g1	Absent	Absent	Present	Absent	Beta-parvin _Neoptera_0
DN101721_c5_g2	Absent	Absent	Absent	Absent	Twisted gastrulation protein-A _Arthropoda_3.34e-99
DN101723_c1_g1	Absent	Absent	Absent	Absent	Nascent polypeptide-associated complex protein, putative _Bilateria_8.27e-47
DN101725_c7_g2	Absent	Absent	Absent	Absent	uncharacterized protein LOC106682424 _Halyomorpha_4.76e-138
DN101727_c0_g1	Absent	Absent	Absent	Absent	#N/A
DN101729_c0_g1	Present	Present	Present	Present	Uncharacterized protein (Fragment) _Cuerna_2.2e-08
DN101730_c0_g1	Absent	Absent	Absent	Absent	uncharacterized protein LOC106690773 _Halyomorpha_6.21e-43
DN101730_c0_g2	Absent	Absent	Absent	Absent	uncharacterized protein LOC106690773 _Halyomorpha_1.95e-45
DN101730_c0_g4	Absent	Absent	Absent	Absent	uncharacterized protein LOC106690773 _Halyomorpha_2.55e-38
DN101731_c4_g1	Absent	Absent	Absent	Present	Orcokinin B _Pentatominae_1.4e-47
DN101731_c4_g2	Absent	Absent	Present	Present	Orcokinin B _Pentatominae_8.63e-98
DN101731_c4_g3	Absent	Absent	Absent	Absent	orcokinin peptides-like _Halyomorpha_5.46e-69
DN101731_c5_g1	Absent	Absent	Absent	Absent	CG8176
DN101732_c11_g1	Absent	Absent	Absent	Absent	#N/A
DN101733_c0_g1	Absent	Absent	Absent	Absent	uncharacterized protein LOC106684910 _Halyomorpha_0
DN101734_c4_g2	Absent	Absent	Absent	Absent	uncharacterized protein LOC106690193 _Halyomorpha_1.95e-19
DN101736_c0_g1	Absent	Absent	Absent	Absent	androgen-induced gene 1 protein-like _Halyomorpha_1.61e-152
DN101737_c0_g2	Absent	Absent	Absent	Absent	Facilitated trehalose transporter Tret1 _Panheteroptera_0
DN101739_c0_g1	Absent	Absent	Absent	Absent	flocculation protein FLO11-like isoform X1 _Halyomorpha_1.37e-68
DN101740_c1_g1	Absent	Absent	Absent	Absent	D-alanyl-D-alanine carboxypeptidase DacC _root_0
DN101742_c0_g1	Absent	Absent	Absent	Absent	Uncharacterized protein _Bilateria_4.71e-62
DN101743_c1_g1	Absent	Present	Present	Present	cathepsin L1-like isoform X2 _Halyomorpha_6.88e-139
DN101744_c0_g1	Absent	Absent	Absent	Absent	uncharacterized protein LOC106691378 isoform X1 _Halyomorpha_0
DN101744_c1_g1	Absent	Absent	Absent	Present	Usp1
DN101746_c0_g3	Absent	Absent	Absent	Absent	Fasciclin-1 _Hemiptera_0
DN101747_c3_g5	Absent	Absent	Absent	Absent	#N/A
DN101748_c0_g1	Absent	Absent	Absent	Absent	haf
DN101749_c0_g1	Absent	Absent	Absent	Absent	CUGBP Elav-like family member 1 _Deuterostomia_2.1e-77
DN101750_c0_g1	Absent	Absent	Absent	Absent	CG13893
DN101751_c4_g1	Absent	Absent	Absent	Absent	ari
DN101753_c3_g1	Absent	Absent	Absent	Absent	#N/A
DN101755_c5_g3	Absent	Absent	Absent	Absent	fd59A
DN101756_c2_g1	Present	Present	Absent	Absent	glycine-rich protein 1-like isoform X1 _Halyomorpha_3.59e-21
DN101756_c3_g4	Present	Absent	Present	Absent	CG1578
DN101757_c2_g1	Absent	Absent	Absent	Absent	neuropeptide Y receptor-like isoform X1 _Arthropoda_0
DN101758_c5_g1	Absent	Absent	Absent	Absent	uncharacterized protein LOC106691438 isoform X1 _Halyomorpha_1.28e-40
DN101758_c6_g1	Present	Present	Present	Present	nop5
DN101759_c0_g2	Present	Absent	Present	Present	Galt
DN101760_c0_g1	Absent	Absent	Absent	Absent	Putative vitellogenin-6 (Fragment) _Panheteroptera_0
DN101761_c0_g1	Present	Present	Present	Present	ADP,ATP carrier protein 2 _Anopheles_1.89e-57
DN101761_c0_g2	Present	Present	Present	Present	Putative mitochondrial adp/atp carrier (Fragment) _Arthropoda_1.01e-103
DN101762_c3_g1	Absent	Absent	Absent	Absent	Prothymosin alpha _Bilateria_1.73e-63
DN101762_c3_g2	Absent	Absent	Absent	Absent	Prothymosin alpha _Amniota_1.11e-62
DN101764_c0_g1	Absent	Absent	Absent	Absent	Putative cytochrome (Fragment) _Cimicomorpha_8.8e-156
DN101766_c7_g1	Absent	Absent	Absent	Absent	#N/A
DN101767_c23_g1	Absent	Absent	Absent	Absent	#N/A
DN101768_c1_g1	Absent	Absent	Absent	Absent	Putative reverse transcriptase (Fragment) _Triatoma_8.33e-20
DN101771_c1_g1	Absent	Absent	Absent	Absent	zinc finger protein 420-like _Halyomorpha_0
DN101771_c2_g1	Absent	Absent	Absent	Absent	sug
DN101773_c0_g1	Absent	Absent	Absent	Absent	Mpp6
DN101773_c0_g2	Present	Absent	Present	Absent	Nop60B
DN101773_c0_g4	Absent	Absent	Absent	Absent	FRG1
DN101774_c11_g1	Absent	Absent	Absent	Absent	#N/A
DN101774_c12_g1	Absent	Absent	Absent	Absent	#N/A
DN101774_c13_g1	Absent	Absent	Absent	Absent	#N/A
DN101774_c17_g1	Absent	Absent	Absent	Absent	Uncharacterized protein (Fragment) _Lygus_2.38e-11
DN101774_c18_g1	Absent	Absent	Absent	Absent	#N/A
DN101774_c22_g1	Absent	Absent	Absent	Absent	Uncharacterized protein (Fragment) _Lygus_7.17e-07
DN101774_c23_g1	Absent	Absent	Absent	Absent	#N/A
DN101774_c26_g1	Absent	Absent	Absent	Absent	#N/A
DN101774_c28_g1	Absent	Absent	Absent	Absent	Uncharacterized protein (Fragment) _Lygus_6.54e-07
DN101774_c7_g1	Absent	Absent	Absent	Absent	Uncharacterized protein (Fragment) _Lygus_2.38e-07
DN101774_c8_g1	Absent	Absent	Absent	Absent	Uncharacterized protein (Fragment) _Lygus_5.64e-08
DN101774_c9_g1	Absent	Absent	Absent	Absent	keratin-associated protein 4-7-like _Halyomorpha_7.73e-53
DN101776_c0_g1	Absent	Absent	Absent	Absent	Putative conserved plasma membrane protein (Fragment) _Panheteroptera_1.66e-123
DN101777_c0_g1	Absent	Absent	Absent	Absent	synaptonemal complex protein 1-like isoform X1 _Halyomorpha_0
DN101779_c0_g1	Absent	Absent	Absent	Absent	Craniofacial development protein 1 _Panheteroptera_1.16e-52
DN101780_c0_g1	Absent	Absent	Absent	Absent	39S ribosomal protein L20, mitochondrial _Gnathostomata_4.11e-102
DN101780_c1_g1	Absent	Absent	Absent	Absent	uncharacterized protein LOC111057491 _Nilaparvata_3.75e-21
DN101781_c0_g1	Absent	Absent	Absent	Absent	Uncharacterized protein _Hemiptera_2.74e-160
DN101782_c6_g1	Absent	Absent	Absent	Absent	Decorin _Gnathostomata_9.25e-173
DN101782_c7_g1	Absent	Absent	Absent	Absent	Decorin _Gnathostomata_7.97e-66
DN101784_c1_g1	Absent	Absent	Absent	Absent	Thymidine kinase _Panheteroptera_1.67e-79
DN101784_c1_g2	Absent	Absent	Absent	Absent	gustatory receptor for bitter taste 66a-like isoform X4 _Halyomorpha_4.79e-19
DN101786_c0_g1	Absent	Absent	Absent	Absent	uncharacterized protein LOC106679052 isoform X1 _Halyomorpha_0
DN101790_c3_g1	Absent	Absent	Absent	Present	Uncharacterized protein _Apidae_0
DN101792_c0_g1	Absent	Absent	Absent	Absent	uncharacterized protein LOC106668328 isoform X2 _Cimex_6.88e-34
DN101793_c0_g1	Present	Present	Present	Absent	mRpS29
DN101795_c1_g2	Absent	Present	Present	Present	probable salivary secreted peptide _Halyomorpha_2.32e-39
DN101795_c11_g1	Absent	Absent	Absent	Absent	probable salivary secreted peptide _Halyomorpha_8.43e-37
DN101795_c16_g1	Present	Present	Absent	Present	probable salivary secreted peptide _Halyomorpha_3.4e-29
DN101795_c2_g1	Absent	Absent	Absent	Absent	probable salivary secreted peptide _Halyomorpha_1.14e-23
DN101795_c3_g1	Absent	Absent	Absent	Absent	probable salivary secreted peptide _Halyomorpha_8.31e-27
DN101795_c4_g1	Present	Present	Present	Present	probable salivary secreted peptide _Halyomorpha_6.5e-38
DN101795_c5_g1	Absent	Present	Absent	Absent	probable salivary secreted peptide _Halyomorpha_3.33e-41
DN101796_c2_g1	Absent	Absent	Absent	Absent	putative inorganic phosphate cotransporter isoform X1 _Halyomorpha_0
DN101800_c0_g1	Absent	Absent	Absent	Absent	#N/A
DN101802_c2_g1	Absent	Absent	Absent	Absent	Putative flj12716-like protein (Fragment) _Panheteroptera_0
DN101802_c3_g2	Absent	Absent	Absent	Absent	uncharacterized protein LOC111045193 _Nilaparvata_1.85e-50
DN101803_c0_g1	Absent	Absent	Absent	Absent	CG34417
DN101806_c2_g1	Present	Present	Present	Absent	NADH dehydrogenase [ubiquinone] 1 beta subcomplex subunit 9-like isoform X1 _Halyomorpha_7.04e-58
DN101809_c0_g1	Absent	Absent	Absent	Absent	MED1
DN101810_c1_g1	Absent	Absent	Absent	Absent	CG6951
DN101810_c2_g1	Absent	Absent	Absent	Absent	cathepsin L1-like _Halyomorpha_1.42e-43
DN101810_c2_g2	Absent	Absent	Absent	Absent	Uncharacterized protein (Fragment) _Pancrustacea_8.51e-46
DN101810_c3_g1	Absent	Absent	Absent	Absent	cathepsin L1-like _Halyomorpha_2.38e-40
DN101811_c0_g1	Absent	Absent	Absent	Absent	homeobox protein B-H1-like _Neoptera_3.97e-86
DN101813_c6_g1	Absent	Absent	Absent	Absent	g
DN101813_c7_g2	Present	Present	Present	Present	CG8108
DN101813_c8_g1	Present	Absent	Absent	Present	zda
DN101814_c13_g1	Absent	Absent	Absent	Absent	Elongation of very long chain fatty acids protein _Holometabola_2.43e-158
DN101815_c0_g1	Absent	Absent	Absent	Absent	putative uncharacterized protein DDB_G0271606 _Halyomorpha_0
DN101816_c0_g1	Absent	Absent	Absent	Absent	#N/A
DN101817_c7_g1	Absent	Absent	Absent	Absent	uncharacterized protein LOC102165146 _Boreoeutheria_1.91e-14
DN101818_c1_g4	Absent	Absent	Absent	Absent	Protocadherin Fat 4 _Mizuhopecten_1.78e-12
DN101819_c6_g3	Absent	Absent	Absent	Absent	Uncharacterized protein _Rhodnius_1.53e-07
DN101820_c5_g2	Absent	Absent	Absent	Absent	signaling mucin MSB2-like _Halyomorpha_2.22e-08
DN101820_c5_g3	Absent	Absent	Absent	Absent	signaling mucin MSB2-like _Halyomorpha_2.3e-28
DN101820_c6_g1	Absent	Absent	Absent	Absent	#N/A
DN101821_c10_g1	Absent	Absent	Absent	Absent	mRpL22
DN101821_c9_g1	Absent	Absent	Absent	Absent	zinc finger protein 260-like _Halyomorpha_1.42e-51
DN101822_c0_g1	Absent	Absent	Absent	Absent	diacylglycerol O-acyltransferase 2-like protein 6 isoform X1 _Halyomorpha_0
DN101823_c5_g1	Absent	Absent	Absent	Absent	N-terminal kinase-like protein _Halyomorpha_0
DN101826_c0_g1	Absent	Absent	Absent	Absent	carbonic anhydrase 2-like isoform X1 _Halyomorpha_3.63e-166
DN101826_c0_g2	Absent	Present	Absent	Absent	carbonic anhydrase 2-like isoform X1 _Halyomorpha_7.63e-130
DN101827_c7_g2	Absent	Absent	Absent	Absent	uncharacterized protein LOC106682270 _Halyomorpha_2.01e-54
DN101827_c7_g3	Absent	Absent	Absent	Absent	#N/A
DN101828_c0_g1	Absent	Absent	Absent	Absent	zinc finger autosomal protein-like _Halyomorpha_2.86e-83
DN101828_c1_g1	Absent	Absent	Absent	Absent	zinc finger protein 711-like _Halyomorpha_3.33e-37
DN101828_c2_g1	Absent	Absent	Absent	Absent	zinc finger Y-chromosomal protein-like _Halyomorpha_3.73e-34
DN101828_c3_g1	Absent	Absent	Absent	Absent	zinc finger autosomal protein-like _Halyomorpha_8.07e-42
DN101828_c4_g1	Absent	Absent	Absent	Absent	zinc finger protein 239-like isoform X1 _Halyomorpha_8.31e-90
DN101828_c5_g2	Absent	Absent	Absent	Absent	zinc finger protein 771-like _Halyomorpha_8.75e-91
DN101828_c6_g1	Absent	Absent	Absent	Absent	Putative endonuclease-reverse transcriptase (Fragment) _Triatoma_1.38e-31
DN101831_c0_g1	Absent	Absent	Absent	Absent	CG13917
DN101832_c0_g2	Absent	Absent	Absent	Absent	uncharacterized protein LOC106687295 _Halyomorpha_0
DN101833_c0_g1	Absent	Absent	Absent	Absent	synaptic vesicle glycoprotein 2C-like isoform X1 _Halyomorpha_0
DN101833_c0_g2	Absent	Absent	Absent	Absent	synaptic vesicle glycoprotein 2B-like _Halyomorpha_5.36e-112
DN101834_c6_g1	Absent	Absent	Absent	Absent	PITH domain-containing protein _Neoptera_1.98e-87
DN101834_c7_g1	Absent	Absent	Absent	Absent	uncharacterized protein LOC106681901 _Halyomorpha_2.2e-76
DN101836_c10_g1	Absent	Absent	Absent	Absent	transmembrane protease serine 3-like _Halyomorpha_5.52e-152
DN101837_c5_g2	Absent	Absent	Absent	Absent	#N/A
DN101837_c7_g1	Absent	Absent	Absent	Absent	uncharacterized protein LOC106690577 _Halyomorpha_0
DN101837_c8_g1	Absent	Absent	Absent	Absent	CG4751
DN101838_c8_g1	Absent	Absent	Absent	Absent	proton-coupled amino acid transporter 4-like isoform X1 _Halyomorpha_0
DN101839_c0_g1	Absent	Absent	Absent	Absent	uncharacterized protein LOC106687921 isoform X1 _Halyomorpha_0
DN101842_c0_g1	Absent	Absent	Absent	Absent	#N/A
DN101843_c0_g1	Absent	Absent	Absent	Absent	Lysosomal aspartic protease (Fragment) _Lygus_1e-41
DN101843_c1_g1	Absent	Absent	Absent	Absent	Lysosomal aspartic protease (Fragment) _Lygus_1.66e-29
DN101844_c9_g1	Present	Present	Present	Present	40S ribosomal protein S8 (Fragment) _Bilateria_7.9e-58
DN101845_c2_g1	Absent	Absent	Absent	Absent	CG8237
DN101847_c0_g1	Absent	Absent	Absent	Absent	type II inositol polyphosphate 5-phosphatase 14-like _Polyphaga_6.61e-111
DN101848_c1_g1	Absent	Absent	Absent	Absent	CG4709
DN101848_c1_g2	Absent	Absent	Absent	Absent	#N/A
DN101848_c1_g9	Absent	Absent	Absent	Absent	#N/A
DN101850_c0_g1	Absent	Absent	Absent	Absent	CG4553
DN101851_c10_g3	Absent	Absent	Absent	Absent	craniofacial development protein 2-like _Diaphorina_2.26e-34
DN101851_c4_g1	Absent	Absent	Absent	Absent	Endonuclease-reverse transcriptase _Blattella_1.28e-30
DN101852_c1_g1	Absent	Absent	Absent	Absent	U3 small nucleolar RNA-associated protein 6 homolog _Halyomorpha_0
DN101852_c1_g5	Absent	Absent	Absent	Absent	U3 small nucleolar RNA-associated protein 6 homolog _Halyomorpha_0
DN101853_c1_g1	Absent	Absent	Absent	Absent	Uncharacterized protein _Anopheles_3.37e-47
DN101855_c0_g1	Absent	Absent	Absent	Absent	Putative ATP-dependent RNA helicase DHX35 _Formicidae_0
DN101856_c0_g1	Absent	Absent	Present	Present	Guanine deaminase _Bilateria_3.34e-51
DN101857_c5_g3	Absent	Absent	Absent	Absent	Brd8
DN101858_c0_g1	Absent	Absent	Absent	Absent	zinc finger X-chromosomal protein-like _Halyomorpha_0
DN101859_c11_g1	Absent	Absent	Absent	Absent	#N/A
DN101860_c0_g1	Present	Present	Present	Absent	mRpL44
DN101862_c4_g1	Absent	Absent	Absent	Absent	uncharacterized protein LOC108370842 _Holometabola_7.79e-18
DN101863_c5_g1	Absent	Absent	Absent	Absent	uncharacterized protein LOC106693000 _Halyomorpha_4.18e-53
DN101863_c6_g3	Present	Present	Present	Absent	multidrug resistance protein 1-like _Halyomorpha_0
DN101864_c14_g1	Absent	Absent	Absent	Absent	#N/A
DN101864_c8_g1	Absent	Absent	Absent	Absent	conu
DN101866_c2_g1	Absent	Absent	Absent	Absent	uncharacterized protein LOC106680963 _Halyomorpha_4.81e-59
DN101866_c2_g3	Absent	Absent	Absent	Absent	uncharacterized protein LOC106689616 _Halyomorpha_8.96e-18
DN101868_c0_g1	Absent	Absent	Absent	Absent	DNA-directed RNA polymerase II subunit RPB1-like _Halyomorpha_7.8e-148
DN101868_c0_g3	Absent	Absent	Absent	Absent	CG8519
DN101869_c0_g1	Absent	Absent	Absent	Absent	Protein pangolin, isoforms A/H/I _Neoptera_0
DN101870_c9_g1	Absent	Absent	Absent	Absent	#N/A
DN101870_c9_g3	Absent	Absent	Absent	Absent	Putative endonuclease-reverse transcriptase (Fragment) _Triatoma_1.62e-09
DN101871_c0_g1	Absent	Absent	Absent	Absent	Uncharacterized protein _Pancrustacea_0
DN101872_c0_g1	Absent	Absent	Absent	Absent	tap
DN101875_c0_g1	Absent	Absent	Absent	Absent	Pdss2
DN101876_c14_g1	Absent	Absent	Absent	Absent	High mobility group protein B1 _Bilateria_8.77e-59
DN101876_c3_g1	Present	Present	Absent	Absent	ribosomal L1 domain-containing protein CG13096 isoform X1 _Halyomorpha_0
DN101876_c7_g2	Absent	Absent	Absent	Absent	titin isoform X1 _Halyomorpha_9.88e-34
DN101877_c0_g1	Absent	Absent	Absent	Absent	Sb
DN101883_c0_g1	Absent	Absent	Absent	Absent	uncharacterized protein LOC105534586 isoform X1 _Mandrillus_3.82e-57
DN101884_c1_g1	Absent	Absent	Absent	Absent	uncharacterized protein LOC106689552 _Halyomorpha_2.03e-130
DN101884_c1_g2	Absent	Absent	Absent	Absent	mri
DN101885_c6_g1	Absent	Absent	Absent	Absent	lilli
DN101886_c8_g1	Absent	Absent	Absent	Absent	protein enabled homolog isoform X1 _Halyomorpha_1.49e-165
DN101887_c14_g2	Absent	Absent	Absent	Absent	serine/threonine-protein phosphatase 6 regulatory ankyrin repeat subunit B-like _Halyomorpha_1.42e-22
DN101887_c17_g1	Absent	Absent	Absent	Absent	enhancer of mRNA-decapping protein 4 _Halyomorpha_0
DN101889_c4_g1	Absent	Absent	Absent	Absent	Uncharacterized protein (Fragment) _Clastoptera_1.52e-12
DN101889_c5_g1	Absent	Absent	Absent	Absent	Histone-lysine N-methyltransferase _Cimicomorpha_0
DN101890_c0_g2	Absent	Absent	Absent	Absent	zinc finger protein 420-like isoform X1 _Halyomorpha_0
DN101891_c0_g1	Absent	Absent	Absent	Absent	uncharacterized protein LOC106691662 _Halyomorpha_1.8e-13
DN101892_c0_g1	Present	Present	Present	Present	KH domain-containing, RNA-binding, signal transduction-associated protein 3-like isoform X1 _Nilaparvata_3.51e-107
DN101893_c2_g1	Absent	Absent	Absent	Absent	CG5916
DN101894_c0_g1	Absent	Absent	Absent	Absent	glutaminase liver isoform, mitochondrial-like isoform X1 _Halyomorpha_0
DN101895_c0_g1	Absent	Absent	Absent	Absent	Uncharacterized protein _Cicadellinae_1.37e-69
DN101896_c3_g1	Present	Present	Present	Present	CtBP
DN101897_c6_g2	Absent	Absent	Absent	Absent	Putative gag-pol polyprotein (Fragment) _Panstrongylus_2.55e-09
DN101897_c7_g5	Absent	Absent	Absent	Absent	Axud1
DN101899_c1_g2	Present	Present	Present	Present	#N/A
DN101902_c6_g2	Absent	Absent	Absent	Absent	CG43780
DN101902_c7_g1	Absent	Absent	Absent	Absent	DOR
DN101903_c0_g3	Absent	Absent	Absent	Absent	Rab3
DN101904_c6_g1	Absent	Absent	Absent	Absent	Tetraspanin _Amniota_2.91e-136
DN101904_c6_g2	Absent	Absent	Absent	Absent	CD9 antigen _Gnathostomata_3.8e-167
DN101905_c1_g1	Absent	Absent	Absent	Absent	Uncharacterized protein _Panheteroptera_1.75e-55
DN101906_c0_g1	Absent	Absent	Absent	Absent	CG14968
DN101909_c0_g1	Absent	Absent	Absent	Absent	gamma-tubulin complex component 2-like _Halyomorpha_0
DN101910_c8_g1	Absent	Absent	Absent	Absent	uncharacterized protein LOC106691424 _Halyomorpha_2.17e-36
DN101912_c7_g6	Absent	Absent	Absent	Absent	CG3770
DN101913_c13_g1	Absent	Absent	Absent	Absent	uncharacterized protein LOC106682741 _Halyomorpha_7.72e-135
DN101914_c8_g1	Absent	Absent	Absent	Absent	Uncharacterized protein _Panheteroptera_1.96e-134
DN101915_c0_g1	Absent	Absent	Absent	Absent	PAN2
DN101916_c0_g1	Absent	Absent	Absent	Absent	Alkylglycerol monooxygenase _Neoptera_0
DN101917_c0_g2	Absent	Absent	Absent	Absent	CG7638
DN101918_c0_g1	Absent	Absent	Absent	Absent	CG6841
DN101922_c0_g1	Absent	Absent	Absent	Absent	uncharacterized protein LOC106683812 isoform X1 _Halyomorpha_0
DN101923_c0_g1	Absent	Absent	Absent	Absent	Vps50
DN101924_c2_g1	Absent	Absent	Absent	Absent	40S ribosomal protein S30 _Boreoeutheria_1.45e-74
DN101924_c2_g2	Absent	Absent	Absent	Absent	40S ribosomal protein S30 _Boreoeutheria_3.6e-72
DN101924_c2_g3	Absent	Absent	Absent	Absent	40S ribosomal protein S30 _Boreoeutheria_4.3e-74
DN101924_c3_g1	Absent	Absent	Absent	Absent	40S ribosomal protein S30 _Eumetazoa_1.85e-24
DN101927_c6_g1	Absent	Absent	Absent	Absent	HORMA domain-containing protein 2-like isoform X1 _Halyomorpha_0
DN101927_c7_g1	Absent	Absent	Absent	Absent	uncharacterized protein LOC106691389 isoform X1 _Halyomorpha_4.73e-82
DN101928_c3_g1	Absent	Absent	Absent	Absent	CG3704
DN101929_c12_g1	Absent	Absent	Absent	Absent	Gcn5
DN101931_c1_g1	Absent	Absent	Absent	Absent	cytochrome P450 10-like _Halyomorpha_0
DN101934_c0_g1	Absent	Absent	Absent	Absent	probable cytochrome P450 6a13 isoform X1 _Halyomorpha_5.61e-24
DN101936_c0_g1	Absent	Absent	Absent	Absent	bone morphogenetic protein receptor type-2 isoform X1 _Halyomorpha_0
DN101937_c1_g1	Present	Present	Present	Present	Putative translocase of outer mitochondrial membrane complex _Triatominae_0
DN101938_c10_g1	Present	Absent	Present	Present	CG10803
DN101938_c4_g1	Absent	Absent	Absent	Absent	mpv17-like protein _Zootermopsis_3.43e-60
DN101938_c9_g3	Absent	Absent	Absent	Absent	#N/A
DN101939_c5_g4	Absent	Absent	Absent	Absent	#N/A
DN101940_c1_g1	Absent	Absent	Absent	Absent	uncharacterized protein LOC106688633 _Halyomorpha_0
DN101940_c1_g2	Absent	Absent	Absent	Absent	CG12301
DN101941_c5_g1	Absent	Absent	Absent	Absent	uncharacterized protein LOC106677959 _Halyomorpha_5.16e-26
DN101942_c6_g3	Absent	Absent	Absent	Absent	temp
DN101943_c0_g1	Absent	Absent	Absent	Absent	2-hydroxyacylsphingosine 1-beta-galactosyltransferase-like _Halyomorpha_0
DN101943_c0_g2	Absent	Absent	Absent	Absent	2-hydroxyacylsphingosine 1-beta-galactosyltransferase-like _Halyomorpha_0
DN101944_c0_g1	Absent	Absent	Absent	Absent	uncharacterized protein F21D5.5-like _Halyomorpha_0
DN101945_c4_g1	Absent	Absent	Absent	Present	MAN1
DN101945_c4_g2	Absent	Absent	Absent	Absent	CG12929
DN101947_c2_g1	Absent	Absent	Absent	Absent	CG1628
DN101948_c0_g1	Absent	Absent	Absent	Absent	skin secretory protein xP2-like _Halyomorpha_5.53e-145
DN101948_c0_g2	Absent	Absent	Absent	Absent	skin secretory protein xP2-like _Halyomorpha_1.06e-81
DN101951_c3_g1	Absent	Absent	Absent	Absent	#N/A
DN101952_c1_g1	Absent	Absent	Absent	Absent	Uncharacterized protein (Fragment) _Thalassiosira_7.6e-48
DN101952_c1_g2	Absent	Absent	Absent	Absent	Uncharacterized protein _Haematobia_3.58e-33
DN101952_c2_g1	Absent	Absent	Absent	Absent	Putative 60S ribosomal protein L3 _Eukaryota_1.72e-74
DN101954_c2_g1	Absent	Absent	Absent	Absent	uncharacterized protein LOC106685809 isoform X1 _Halyomorpha_0
DN101955_c2_g1	Absent	Present	Present	Present	cathepsin L1-like _Bilateria_2.41e-71
DN101955_c2_g2	Absent	Absent	Absent	Absent	Cathepsin-L (Fragment) _Metazoa_1.06e-51
DN101955_c3_g1	Absent	Absent	Absent	Absent	Cathepsin L (Fragment) _Metazoa_1.93e-49
DN101956_c0_g1	Absent	Absent	Absent	Absent	uncharacterized protein LOC106685766 _Halyomorpha_1.16e-103
DN101956_c0_g2	Absent	Absent	Absent	Absent	uncharacterized protein LOC106677136 isoform X1 _Halyomorpha_8.56e-54
DN101956_c1_g1	Absent	Absent	Absent	Absent	Heparan-alpha-glucosaminide N-acetyltransferase _Hemiptera_0
DN101957_c0_g1	Absent	Absent	Present	Absent	AsnRS
DN101959_c0_g1	Present	Present	Present	Present	Pyruvate dehydrogenase E1 component subunit beta _Opisthokonta_0
DN101960_c2_g1	Present	Absent	Absent	Absent	cytochrome P450 6a2-like isoform X1 _Halyomorpha_2.94e-124
DN101960_c2_g3	Present	Present	Present	Absent	cytochrome P450 6a2-like isoform X1 _Halyomorpha_1.57e-124
DN101961_c13_g1	Absent	Absent	Absent	Absent	Muscle-specific protein 20 _Eukaryota_5.09e-61
DN101961_c19_g1	Absent	Absent	Present	Present	Muscle-specific protein 20 _Eukaryota_4.88e-50
DN101961_c6_g1	Present	Present	Present	Present	Muscle-specific protein 20 _Eukaryota_6.04e-93
DN101961_c6_g2	Absent	Absent	Absent	Absent	Transgelin _Apis_1.23e-113
DN101961_c6_g3	Absent	Absent	Absent	Absent	Transgelin _Apis_8.76e-108
DN101961_c7_g1	Absent	Absent	Absent	Absent	Muscle-specific protein 20 _Eukaryota_7.64e-56
DN101962_c0_g1	Absent	Absent	Absent	Absent	CG12325
DN101963_c0_g1	Absent	Absent	Absent	Absent	metal transporter CNNM4-like isoform X1 _Panheteroptera_0
DN101964_c0_g1	Absent	Absent	Absent	Absent	CG12056
DN101965_c9_g3	Absent	Absent	Absent	Absent	#N/A
DN101967_c2_g1	Absent	Absent	Absent	Absent	Putative rna-directed dna polymerase from mobile element jockey-like protein (Fragment) _Triatominae_5.36e-15
DN101967_c8_g1	Absent	Absent	Absent	Absent	Putative rna-directed dna polymerase from mobile element jockey-like protein (Fragment) _Hemiptera_2.53e-21
DN101968_c7_g1	Absent	Absent	Absent	Absent	MOB kinase activator-like 4 _Metazoa_3e-161
DN101968_c8_g1	Absent	Absent	Absent	Absent	#N/A
DN101969_c3_g1	Absent	Absent	Absent	Absent	BuGZ
DN101970_c0_g1	Absent	Absent	Absent	Absent	#N/A
DN101971_c12_g1	Absent	Absent	Absent	Present	Uncharacterized protein _Bilateria_0
DN101971_c12_g2	Absent	Absent	Absent	Absent	uncharacterized protein LOC106692872 _Halyomorpha_1.23e-118
DN101971_c12_g6	Absent	Absent	Absent	Absent	fukutin-like _Halyomorpha_0
DN101971_c12_g7	Absent	Absent	Absent	Absent	#N/A
DN101972_c0_g2	Absent	Absent	Absent	Absent	G-protein coupled receptor Mth2-like _Halyomorpha_0
DN101973_c0_g1	Absent	Absent	Absent	Absent	Plasminogen activator inhibitor 1 RNA-binding protein _Bilateria_0
DN101973_c0_g2	Absent	Absent	Absent	Absent	SERPINE1 mRNA binding protein 1 _Gnathostomata_0
DN101974_c0_g1	Absent	Absent	Absent	Absent	fatty acyl-CoA reductase 1-like _Halyomorpha_0
DN101974_c0_g2	Absent	Absent	Absent	Absent	fatty acyl-CoA reductase 1-like _Halyomorpha_2.17e-156
DN101975_c0_g1	Absent	Absent	Absent	Absent	#N/A
DN101978_c0_g1	Absent	Absent	Absent	Absent	WD repeat-containing protein 43 _Halyomorpha_0
DN101978_c2_g1	Absent	Absent	Absent	Absent	#N/A
DN101979_c1_g1	Present	Present	Present	Present	Peroxiredoxin-6 _Neoptera_1.43e-80
DN101980_c4_g1	Present	Absent	Absent	Absent	Acn
DN101980_c4_g5	Absent	Absent	Absent	Absent	mycosubtilin synthase subunit C-like _Halyomorpha_6.34e-140
DN101982_c0_g1	Present	Present	Present	Present	Coatomer subunit delta _Bilateria_0
DN101983_c0_g1	Absent	Absent	Absent	Absent	CG8520
DN101986_c0_g1	Absent	Absent	Absent	Absent	Ctf4
DN101988_c0_g1	Absent	Absent	Absent	Absent	#N/A
DN101989_c0_g1	Absent	Absent	Absent	Absent	GABA
DN101992_c8_g2	Absent	Absent	Absent	Absent	transcription factor Adf-1-like _Myzus_1.53e-12
DN101993_c1_g1	Absent	Absent	Absent	Absent	4-coumarate--CoA ligase 1-like _Halyomorpha_3.59e-33
DN101993_c8_g1	Absent	Absent	Absent	Absent	4-coumarate--CoA ligase 1-like _Halyomorpha_0
DN101993_c8_g2	Present	Present	Present	Present	CLUMA_CG003282, isoform A _Clunio_5.45e-116
DN101993_c8_g5	Absent	Absent	Absent	Absent	4-coumarate--CoA ligase 1-like _Halyomorpha_9.35e-80
DN101994_c1_g1	Absent	Absent	Absent	Absent	Top3beta
DN101995_c0_g1	Absent	Absent	Absent	Absent	Uncharacterized protein _Cimicoidea_3.97e-163
DN101996_c0_g1	Absent	Absent	Absent	Absent	CG31915
DN101999_c0_g1	Absent	Absent	Absent	Absent	uncharacterized protein LOC106681732 _Halyomorpha_0
DN102000_c2_g1	Present	Present	Present	Present	Uncharacterized protein _Macrosiphini_1.76e-178
DN102000_c2_g2	Absent	Absent	Absent	Absent	E3 ubiquitin-protein ligase RFWD2 _Holometabola_0
DN102001_c0_g1	Absent	Absent	Absent	Absent	mucin-like protein 1 isoform X1 _Simiiformes_1.7e-29
DN102001_c0_g2	Absent	Absent	Absent	Absent	Mucin like 1 _Boreoeutheria_1.24e-34
DN102002_c0_g1	Absent	Absent	Absent	Absent	uncharacterized protein LOC106685499 _Halyomorpha_3.5e-18
DN102003_c0_g1	Absent	Absent	Absent	Absent	Uncharacterized protein _Hemiptera_2.51e-128
DN102004_c0_g1	Absent	Absent	Absent	Absent	uncharacterized protein LOC106689581 isoform X1 _Halyomorpha_0
DN102005_c1_g1	Absent	Absent	Absent	Absent	Nbr
DN102006_c6_g2	Absent	Absent	Absent	Absent	CKLF-like MARVEL transmembrane domain-containing protein 4 _Hemiptera_5.24e-64
DN102008_c1_g1	Absent	Absent	Absent	Absent	apolipoprotein D-like _Neoptera_1.54e-108
DN102009_c11_g2	Absent	Absent	Absent	Absent	Alpha-amylase _Holometabola_8.01e-25
DN102009_c12_g1	Absent	Present	Present	Present	Alpha-amylase _Bilateria_1.49e-144
DN102009_c12_g2	Absent	Present	Absent	Present	Alpha-amylase (Fragment) _Bilateria_2.64e-38
DN102009_c13_g1	Absent	Absent	Absent	Absent	Uncharacterized protein _Trachymyrmex_2.99e-21
DN102011_c0_g1	Absent	Absent	Absent	Absent	hd
DN102012_c0_g1	Absent	Absent	Absent	Absent	Still life, sif, putative _Neoptera_0
DN102012_c0_g3	Absent	Absent	Absent	Absent	Uncharacterized protein _Arthropoda_9.65e-25
DN102013_c0_g1	Absent	Absent	Absent	Absent	#N/A
DN102015_c3_g1	Absent	Absent	Absent	Absent	uncharacterized protein LOC109034861 _Neoptera_6.88e-66
DN102016_c2_g1	Absent	Absent	Absent	Absent	cilia- and flagella-associated protein 45-like isoform X1 _Halyomorpha_0
DN102017_c6_g1	Absent	Absent	Absent	Absent	mlt
DN102019_c0_g2	Present	Absent	Present	Present	TBCB
DN102020_c4_g1	Present	Present	Present	Present	Proteasome endopeptidase complex _Formicidae_2.51e-143
DN102023_c2_g1	Absent	Absent	Absent	Absent	uncharacterized protein LOC106689280 _Halyomorpha_0
DN102023_c2_g2	Absent	Absent	Absent	Absent	Alkaline phosphatase _Hemiptera_0
DN102023_c3_g1	Absent	Absent	Absent	Absent	tryptase-like _Halyomorpha_1.71e-98
DN102023_c3_g3	Absent	Absent	Absent	Absent	venom protease-like _Halyomorpha_1.64e-69
DN102023_c3_g4	Absent	Absent	Absent	Absent	serine protease snake-like isoform X1 _Halyomorpha_0
DN102024_c1_g1	Absent	Absent	Absent	Absent	14-3-3 protein sigma _Eukaryota_2.04e-178
DN102024_c1_g2	Absent	Absent	Absent	Absent	14-3-3 protein sigma _Eukaryota_0
DN102024_c1_g3	Present	Present	Present	Present	14-3-3 protein zeta _root_2.71e-167
DN102025_c0_g1	Absent	Absent	Absent	Absent	uncharacterized protein LOC106693027 _Halyomorpha_5.14e-86
DN102025_c0_g2	Absent	Absent	Absent	Absent	uncharacterized protein LOC106693027 _Halyomorpha_0
DN102026_c3_g1	Absent	Absent	Absent	Absent	Citrate synthase, mitochondrial _Opisthokonta_0
DN102026_c4_g2	Present	Present	Present	Present	AP complex subunit sigma _Metazoa_3.28e-103
DN102026_c8_g1	Absent	Absent	Absent	Absent	Citrate synthase, mitochondrial (Fragment) _Bilateria_1.99e-70
DN102027_c5_g4	Absent	Absent	Absent	Absent	Uncharacterized protein (Fragment) _Lygus_2.46e-15
DN102030_c0_g1	Absent	Absent	Absent	Absent	Pgant1
DN102031_c5_g2	Absent	Absent	Absent	Absent	RhoGAP68F
DN102032_c1_g1	Absent	Absent	Absent	Absent	how
DN102033_c10_g1	Absent	Absent	Absent	Absent	EF-hand domain-containing family member B _Halyomorpha_0
DN102034_c0_g1	Absent	Absent	Absent	Absent	uncharacterized protein LOC106688167 isoform X1 _Halyomorpha_0
DN102035_c6_g1	Absent	Absent	Absent	Absent	Uncharacterized protein _Lygus_2.51e-38
DN102035_c7_g2	Absent	Absent	Absent	Absent	4-hydroxyphenylpyruvate dioxygenase _Eukaryota_0
DN102036_c0_g1	Absent	Absent	Absent	Absent	inactive peptidyl-prolyl cis-trans isomerase FKBP6-like _Halyomorpha_0
DN102038_c0_g1	Absent	Absent	Absent	Absent	#N/A
DN102041_c0_g1	Absent	Present	Absent	Absent	Uncharacterized protein _Panheteroptera_1.48e-136
DN102042_c4_g1	Absent	Absent	Absent	Absent	Polyubiquitin 3 _Eukaryota_1.52e-88
DN102042_c4_g2	Absent	Absent	Absent	Absent	Polyubiquitin 3 _Eukaryota_1.74e-52
DN102042_c5_g1	Absent	Absent	Absent	Absent	Uncharacterized protein (Fragment) _Neognathae_1.67e-60
DN102042_c5_g3	Absent	Absent	Absent	Absent	Uncharacterized protein ubi::crp-6 _Basidiomycota_5.93e-54
DN102042_c5_g4	Absent	Absent	Absent	Absent	Uncharacterized protein _Eukaryota_2.16e-49
DN102043_c0_g1	Present	Present	Present	Present	Eukaryotic translation initiation factor 3 subunit M _Arthropoda_0
DN102044_c1_g1	Absent	Absent	Absent	Absent	uncharacterized protein LOC106683236 _Halyomorpha_1.15e-121
DN102045_c0_g1	Absent	Absent	Absent	Absent	60S ribosomal protein L13 _cellular_7.5e-151
DN102045_c0_g2	Absent	Absent	Absent	Absent	60S ribosomal protein L13 _Eukaryota_2.68e-150
DN102045_c0_g3	Absent	Absent	Absent	Absent	cDNA FLJ52458, weakly similar to 60S ribosomal protein L13 _Homo_5.33e-31
DN102047_c0_g1	Absent	Absent	Absent	Absent	CCA tRNA nucleotidyltransferase 1, mitochondrial _Ooceraea_5.95e-164
DN102048_c10_g1	Absent	Absent	Absent	Absent	Beta-tubulin (Fragment) _Opisthokonta_1.19e-58
DN102048_c12_g1	Absent	Absent	Absent	Absent	Tubulin beta chain (Fragment) _Eukaryota_1.62e-46
DN102048_c17_g1	Absent	Absent	Absent	Absent	Tubulin beta-1 chain (Fragment) _Opisthokonta_1.22e-66
DN102048_c19_g1	Absent	Absent	Absent	Absent	Tubulin beta chain (Fragment) _Bilateria_1.56e-77
DN102048_c4_g20	Present	Present	Present	Present	Uncharacterized protein _Eukaryota_7.03e-60
DN102048_c5_g1	Absent	Absent	Absent	Absent	Tubulin beta chain _Eumetazoa_3.49e-83
DN102048_c5_g2	Absent	Absent	Absent	Absent	Tubulin beta chain _Opisthokonta_0
DN102048_c8_g1	Absent	Absent	Absent	Absent	Tubulin beta chain _Eukaryota_1.01e-64
DN102048_c9_g1	Absent	Absent	Absent	Absent	Uncharacterized protein _Daphnia_7.96e-44
DN102049_c0_g1	Absent	Absent	Absent	Absent	CG6293
DN102050_c3_g1	Absent	Absent	Absent	Absent	uncharacterized protein LOC106685666 _Halyomorpha_4.75e-109
DN102051_c19_g1	Absent	Absent	Absent	Absent	wech
DN102051_c20_g1	Present	Present	Present	Present	uncharacterized protein LOC106678096 _Halyomorpha_7.02e-36
DN102051_c25_g1	Absent	Absent	Absent	Absent	uncharacterized protein LOC106678096 _Halyomorpha_5.68e-35
DN102051_c29_g1	Absent	Absent	Absent	Absent	uncharacterized protein LOC106678096 _Halyomorpha_2.17e-43
DN102051_c4_g1	Absent	Absent	Absent	Absent	uncharacterized protein LOC106678096 _Halyomorpha_4.12e-36
DN102052_c1_g1	Absent	Absent	Absent	Absent	Putative endonuclease-reverse transcriptase (Fragment) _Triatoma_5.53e-22
DN102054_c0_g1	Absent	Absent	Absent	Absent	uncharacterized protein LOC106678591 _Halyomorpha_0
DN102056_c9_g1	Absent	Absent	Absent	Absent	Transporter _Bilateria_0
DN102059_c10_g1	Absent	Absent	Absent	Absent	Uncharacterized protein _Rhodnius_6.22e-33
DN102059_c7_g1	Absent	Absent	Absent	Absent	intersectin-1-like isoform X1 _Halyomorpha_0
DN102061_c0_g1	Absent	Absent	Absent	Absent	uncharacterized protein LOC106678321 _Halyomorpha_0
DN102063_c0_g2	Absent	Absent	Absent	Absent	Uncharacterized protein _Hemiptera_0
DN102064_c0_g1	Absent	Absent	Absent	Absent	Oseg5
DN102065_c0_g2	Absent	Absent	Absent	Absent	su
DN102068_c0_g1	Absent	Absent	Absent	Absent	CG10435
DN102069_c0_g1	Absent	Absent	Absent	Absent	Syt1
DN102069_c1_g1	Absent	Absent	Absent	Absent	Heterogeneous nuclear ribonucleoprotein A1 _Bilateria_0
DN102069_c1_g2	Absent	Absent	Absent	Absent	Heterogeneous nuclear ribonucleoprotein A1 _Tetrapoda_0
DN102070_c0_g1	Present	Absent	Absent	Absent	glycine-rich cell wall structural protein 1.8-like _Halyomorpha_1.29e-16
DN102072_c6_g1	Absent	Absent	Absent	Absent	uncharacterized protein LOC106678846 isoform X1 _Halyomorpha_5.64e-78
DN102074_c0_g1	Absent	Absent	Absent	Absent	Uncharacterized protein _Myotis_1.26e-11
DN102076_c3_g2	Absent	Absent	Absent	Absent	Ubiquitin C _Eukaryota_1.35e-107
DN102076_c3_g3	Absent	Absent	Absent	Absent	Uncharacterized protein _Eukaryota_1.93e-73
DN102076_c3_g6	Absent	Absent	Absent	Absent	Polyubiquitin 11 _Eukaryota_1.42e-116
DN102077_c0_g1	Absent	Absent	Absent	Absent	hornerin-like _Halyomorpha_2.87e-26
DN102077_c0_g2	Absent	Absent	Absent	Absent	hornerin-like _Halyomorpha_0
DN102078_c2_g1	Absent	Absent	Absent	Absent	Uncharacterized protein (Fragment) _Photinus_1.26e-11
DN102078_c2_g5	Absent	Absent	Absent	Absent	#N/A
DN102079_c4_g1	Absent	Absent	Absent	Absent	Rrp47
DN102082_c1_g1	Absent	Absent	Absent	Absent	Uncharacterized protein _Neoptera_5.36e-39
DN102083_c0_g2	Absent	Absent	Absent	Absent	Uncharacterized protein _Rhodnius_1.89e-35
DN102085_c3_g1	Present	Absent	Absent	Absent	Serine/threonine-protein phosphatase 4 catalytic subunit _Eukaryota_0
DN102087_c0_g1	Absent	Absent	Absent	Absent	Elongation factor 2 _Bilateria_1.1e-84
DN102088_c2_g1	Absent	Absent	Absent	Absent	Voltage-dependent calcium channel type A subunit alpha-1 _Bilateria_0
DN102089_c0_g2	Absent	Absent	Absent	Absent	-2 Isoform 2 of HLA class II histocompatibility antigen gamma chain _Boreoeutheria_4.53e-160
DN102090_c4_g3	Absent	Absent	Absent	Absent	#N/A
DN102090_c5_g2	Absent	Absent	Absent	Absent	Atg14
DN102090_c6_g3	Absent	Absent	Absent	Absent	#N/A
DN102091_c0_g2	Present	Present	Absent	Absent	Neuronal calcium sensor 2 _Bilateria_4.62e-135
DN102091_c0_g4	Absent	Absent	Absent	Absent	Usp8
DN102092_c2_g1	Absent	Absent	Absent	Absent	puc
DN102093_c5_g1	Absent	Absent	Absent	Absent	#N/A
DN102093_c5_g3	Absent	Absent	Absent	Absent	#N/A
DN102094_c2_g1	Absent	Absent	Absent	Absent	Putative reverse transcriptase (Fragment) _Triatoma_4.58e-19
DN102095_c0_g1	Absent	Absent	Absent	Absent	d
DN102098_c4_g1	Absent	Absent	Absent	Absent	uncharacterized protein LOC106686492 _Halyomorpha_1.47e-35
DN102098_c5_g1	Absent	Absent	Absent	Absent	probable acid phosphatase DDB_G0284755 _Halyomorpha_6.36e-130
DN102099_c0_g1	Absent	Absent	Absent	Absent	Putative chromatin remodeling complex wstf-iswi small subunit (Fragment) _Panheteroptera_0
DN102100_c2_g1	Absent	Absent	Absent	Absent	Hip14
DN102102_c5_g1	Present	Present	Present	Present	CG4038
DN102103_c6_g1	Absent	Absent	Absent	Absent	Putative endonuclease-reverse transcriptase (Fragment) _Triatoma_6.67e-26
DN102104_c0_g1	Absent	Absent	Absent	Absent	Meiotic nuclear division protein 1 homolog _Opisthokonta_1.65e-74
DN102107_c0_g1	Absent	Absent	Absent	Absent	DNA repair protein RAD51 homolog 4-like _Halyomorpha_6.95e-180
DN102110_c5_g3	Absent	Absent	Absent	Absent	IFT43
DN102110_c6_g2	Absent	Absent	Absent	Present	IP09655p _Holometabola_6.15e-144
DN102112_c0_g1	Absent	Absent	Absent	Absent	CG5439
DN102113_c0_g1	Absent	Absent	Absent	Absent	Sodium/potassium-transporting ATPase subunit alpha-1 _Bilateria_0
DN102113_c0_g2	Absent	Absent	Absent	Absent	Uncharacterized protein (Fragment) _Micrurus_3.89e-74
DN102113_c0_g3	Absent	Absent	Absent	Absent	Sodium/potassium-transporting ATPase subunit alpha (Fragment) _Bilateria_3.25e-180
DN102115_c0_g1	Absent	Absent	Absent	Absent	chymotrypsin-like protease CTRL-1 _Halyomorpha_1.89e-60
DN102115_c0_g2	Absent	Absent	Absent	Absent	tryptase-like _Halyomorpha_1.02e-23
DN102115_c0_g3	Absent	Absent	Absent	Absent	tryptase-like _Halyomorpha_1.57e-145
DN102116_c4_g2	Absent	Absent	Absent	Absent	fkh
DN102116_c4_g5	Absent	Absent	Absent	Absent	Glutaredoxin domain-containing cysteine-rich protein CG31559 _Cimicoidea_5.74e-116
DN102117_c4_g1	Absent	Absent	Absent	Absent	Uncharacterized protein _Bilateria_1.32e-83
DN102118_c0_g1	Present	Absent	Present	Present	Coq7
DN102120_c0_g1	Absent	Absent	Absent	Absent	40S ribosomal protein S8 (Fragment) _Bilateria_7.16e-58
DN102120_c0_g3	Absent	Absent	Absent	Absent	#N/A
DN102120_c1_g1	Absent	Absent	Absent	Absent	40S ribosomal protein S8-1 _Eukaryota_4.36e-162
DN102121_c1_g1	Absent	Absent	Absent	Absent	ND
DN102125_c8_g1	Absent	Absent	Absent	Absent	metallo-beta-lactamase domain-containing protein 1-like isoform X1 _Halyomorpha_6.29e-97
DN102127_c0_g1	Absent	Absent	Present	Present	CG18473
DN102128_c2_g1	Absent	Absent	Absent	Absent	Uncharacterized protein _Cicadomorpha_1.31e-79
DN102130_c1_g1	Absent	Absent	Absent	Absent	Usp30
DN102131_c0_g1	Absent	Absent	Present	Present	Putative cytochrome P450 6a13 (Fragment) _Hemiptera_0
DN102132_c11_g1	Absent	Absent	Absent	Absent	metro
DN102133_c0_g1	Absent	Absent	Absent	Absent	CG8170
DN102134_c0_g2	Absent	Absent	Absent	Absent	Uncharacterized protein _Panheteroptera_0
DN102137_c0_g1	Absent	Absent	Absent	Absent	uncharacterized protein LOC106689705 isoform X1 _Halyomorpha_0
DN102138_c10_g1	Absent	Absent	Absent	Absent	Psf3
DN102138_c11_g2	Absent	Absent	Absent	Absent	#N/A
DN102139_c6_g1	Absent	Absent	Absent	Absent	Putative ectonucleotide pyrophosphatase/phosphodiesterase 5 _Panheteroptera_2.25e-140
DN102140_c1_g1	Present	Present	Present	Absent	Uncharacterized protein _Dendroctonus_8.99e-52
DN102143_c3_g4	Absent	Absent	Absent	Absent	cytochrome P450 4g15-like _Halyomorpha_0
DN102145_c5_g1	Absent	Absent	Absent	Absent	peptidyl-alpha-hydroxyglycine alpha-amidating lyase 1-like isoform X1 _Panheteroptera_0
DN102145_c8_g1	Absent	Absent	Absent	Absent	Uncharacterized protein _Cricetulus_3.42e-13
DN102146_c10_g1	Absent	Absent	Absent	Absent	alpha-tocopherol transfer protein-like _Halyomorpha_1.23e-147
DN102147_c0_g1	Absent	Absent	Absent	Absent	N-acetyltransferase 9-like protein _Hemiptera_1.29e-51
DN102148_c0_g2	Absent	Present	Present	Present	Alpha-glucosidase _Pentatomomorpha_0
DN102149_c7_g1	Absent	Absent	Absent	Absent	spdo
DN102150_c0_g2	Absent	Absent	Absent	Absent	Poly [ADP-ribose] polymerase _Hymenoptera_0
DN102151_c0_g1	Absent	Absent	Absent	Absent	Uncharacterized protein _Hymenoptera_0
DN102152_c1_g1	Absent	Absent	Absent	Absent	SH3 domain-binding protein 5 _Neoptera_8.63e-167
DN102153_c0_g2	Absent	Absent	Absent	Absent	Uncharacterized protein (Fragment) _Panheteroptera_0
DN102154_c0_g1	Absent	Absent	Absent	Absent	SFRICE_009519 _Spodoptera_6.38e-116
DN102156_c14_g1	Absent	Absent	Absent	Absent	uncharacterized protein LOC106690695 _Halyomorpha_1.69e-71
DN102156_c17_g1	Absent	Absent	Absent	Absent	Sugar transporter _Pentatomomorpha_1.42e-152
DN102157_c0_g1	Absent	Absent	Absent	Absent	uncharacterized protein LOC106680375 isoform X1 _Halyomorpha_0
DN102158_c0_g1	Absent	Absent	Absent	Absent	#N/A
DN102159_c10_g1	Present	Present	Present	Present	uncharacterized protein LOC106687435 _Halyomorpha_2.41e-32
DN102159_c10_g2	Absent	Absent	Absent	Absent	uncharacterized protein LOC106687435 _Halyomorpha_2.35e-65
DN102159_c10_g3	Absent	Present	Present	Present	uncharacterized protein LOC106687435 _Halyomorpha_1.02e-54
DN102159_c10_g4	Present	Present	Present	Present	uncharacterized protein LOC106687435 _Halyomorpha_2.77e-53
DN102161_c11_g1	Absent	Absent	Absent	Absent	coiled-coil domain-containing protein R3HCC1L-like _Halyomorpha_9.07e-45
DN102162_c0_g1	Present	Present	Present	Present	Apoptosis-inducing factor 3 _Paraneoptera_0
DN102163_c1_g1	Present	Absent	Absent	Absent	uncharacterized protein LOC106682756 _Halyomorpha_1.27e-13
DN102165_c0_g1	Absent	Absent	Absent	Absent	Control protein HCTL034 _Danaus_5.34e-116
DN102166_c0_g1	Absent	Absent	Absent	Absent	uncharacterized protein LOC111505122 isoform X1 _Polyphaga_2.69e-174
DN102166_c0_g2	Absent	Absent	Absent	Absent	uncharacterized protein LOC111035069 _Myzus_5.98e-24
DN102167_c4_g1	Absent	Absent	Absent	Absent	Uncharacterized protein _Hemiptera_0
DN102168_c7_g1	Absent	Absent	Absent	Absent	pancreatic triacylglycerol lipase-like isoform X1 _Halyomorpha_1.9e-80
DN102169_c1_g2	Absent	Absent	Absent	Absent	uncharacterized protein LOC106682756 _Halyomorpha_3.56e-29
DN102170_c3_g1	Present	Absent	Present	Absent	AGPAT3_0 protein _Neoptera_8.11e-173
DN102172_c1_g1	Present	Present	Present	Present	uncharacterized protein LOC106691801 _Halyomorpha_2.79e-49
DN102172_c2_g1	Absent	Absent	Absent	Absent	#N/A
DN102172_c2_g2	Absent	Absent	Absent	Absent	Uncharacterized protein (Fragment) _Panheteroptera_7.37e-137
DN102173_c0_g1	Absent	Absent	Absent	Absent	peroxidase _Onthophagus_0
DN102174_c0_g1	Absent	Absent	Absent	Absent	CG31028
DN102175_c6_g1	Absent	Absent	Absent	Absent	CG9801
DN102177_c4_g1	Absent	Absent	Absent	Absent	Hira
DN102177_c6_g3	Absent	Absent	Absent	Absent	#N/A
DN102178_c0_g1	Absent	Absent	Absent	Absent	Uncharacterized protein (Fragment) _Panheteroptera_0
DN102179_c3_g1	Absent	Absent	Absent	Absent	CG10324
DN102181_c1_g1	Absent	Absent	Absent	Absent	Zyx
DN102182_c1_g2	Absent	Absent	Absent	Absent	serine/threonine-protein phosphatase 6 regulatory ankyrin repeat subunit B-like _Halyomorpha_0
DN102182_c1_g5	Absent	Absent	Absent	Absent	Oseg1
DN102184_c3_g1	Present	Present	Present	Absent	rho
DN102184_c3_g3	Absent	Absent	Absent	Absent	mutS protein homolog 5-like _Halyomorpha_0
DN102184_c3_g5	Absent	Absent	Absent	Absent	mutS protein homolog 5-like _Halyomorpha_1.01e-145
DN102188_c4_g1	Absent	Absent	Absent	Absent	#N/A
DN102188_c5_g1	Absent	Absent	Absent	Absent	Rbm13
DN102190_c0_g1	Absent	Absent	Absent	Absent	Beta-1,3-glucanase _Pancrustacea_9.03e-164
DN102192_c5_g1	Absent	Absent	Absent	Absent	Mettl14
DN102193_c5_g1	Absent	Absent	Absent	Absent	uncharacterized protein LOC106678185 _Halyomorpha_0
DN102193_c5_g3	Absent	Absent	Absent	Absent	uncharacterized protein LOC106678174 _Halyomorpha_1.98e-148
DN102194_c5_g1	Absent	Absent	Absent	Absent	CG13397
DN102195_c0_g1	Absent	Absent	Absent	Absent	uncharacterized protein LOC106677140 _Halyomorpha_5.65e-117
DN102197_c9_g1	Absent	Absent	Absent	Absent	Kr
DN102198_c0_g1	Absent	Absent	Absent	Absent	UPF0692 protein CG33108 _Halyomorpha_5.3e-167
DN102199_c4_g1	Absent	Absent	Absent	Absent	centrosomin isoform X1 _Halyomorpha_3.7e-26
DN102199_c4_g2	Absent	Absent	Absent	Absent	centrosomin isoform X1 _Halyomorpha_0
DN102200_c2_g1	Absent	Absent	Absent	Absent	Uncharacterized protein _Neotoma_9.59e-36
DN102200_c2_g2	Absent	Absent	Absent	Absent	Actin, aortic smooth muscle (Fragment) _Fundulus_2.05e-28
DN102200_c2_g3	Absent	Absent	Absent	Absent	Actin gamma 1 _Bilateria_1.07e-67
DN102200_c2_g4	Absent	Absent	Absent	Absent	Actin, aortic smooth muscle (Fragment) _Fundulus_1.9e-31
DN102201_c2_g2	Absent	Present	Present	Present	#N/A
DN102202_c0_g1	Absent	Absent	Absent	Absent	multidrug resistance protein 1-like _Halyomorpha_0
DN102202_c0_g2	Absent	Absent	Absent	Absent	multidrug resistance protein 1-like _Halyomorpha_2.11e-80
DN102202_c0_g3	Absent	Absent	Absent	Absent	multidrug resistance protein 1-like _Halyomorpha_0
DN102202_c0_g4	Absent	Absent	Absent	Absent	multidrug resistance protein 1-like _Halyomorpha_0
DN102203_c0_g1	Absent	Absent	Absent	Absent	Uncharacterized protein _Holometabola_0
DN102204_c0_g1	Present	Absent	Absent	Absent	Pmp70
DN102206_c11_g2	Absent	Absent	Absent	Absent	uncharacterized protein LOC106688013 _Halyomorpha_3.56e-135
DN102206_c7_g1	Absent	Absent	Absent	Absent	Uncharacterized transposon-derived protein F52C9.6 (Fragment) _Neoptera_1.23e-22
DN102207_c11_g1	Absent	Absent	Absent	Absent	Embryonic polarity protein dorsal (Fragment) _Lygus_3.86e-44
DN102208_c7_g1	Present	Absent	Absent	Present	26S proteasome non-ATPase regulatory subunit 4 _Vollenhovia_0
DN102209_c0_g1	Present	Present	Present	Present	adenosine kinase 2 _Nasonia_4.33e-145
DN102210_c3_g1	Absent	Absent	Absent	Absent	uncharacterized protein LOC106682756 _Halyomorpha_5.63e-18
DN102211_c0_g1	Absent	Absent	Absent	Absent	DNA repair protein XRCC4-like _Halyomorpha_4.55e-112
DN102211_c1_g1	Absent	Absent	Absent	Absent	activating transcription factor 7-interacting protein 2-like _Halyomorpha_0
DN102211_c1_g2	Absent	Absent	Absent	Absent	uncharacterized protein LOC106692993 _Halyomorpha_0
DN102212_c7_g1	Absent	Absent	Absent	Absent	opa
DN102212_c7_g2	Absent	Absent	Absent	Absent	glucose-induced degradation protein 4 homolog _Opisthokonta_5.93e-131
DN102214_c0_g1	Present	Present	Present	Present	Digestive cathepsin D CatD7 (Fragment) _Panheteroptera_1.22e-73
DN102215_c0_g1	Absent	Absent	Absent	Absent	uncharacterized protein LOC106677737 isoform X1 _Halyomorpha_2.3e-144
[truncated: 23,891 more rows]
