# Supplementary material for: A transcriptomic and proteomic atlas of expression in the Nezara viridula (Heteroptera: Pentatomidae) midgut suggests the compartmentalization of xenobiotic metabolism and nutrient digestion
Source: BMC Genomics. 2020 Feb 6;21:129. doi: 10.1186/s12864-020-6459-6 (PMC7006211; doi:10.1186/s12864-020-6459-6)
Supplement: Supplementary file 9 — Additional file 9: Table S5. Other Stink Bug Transcriptomes. A table showing information regarding the other stink bug transcriptomes used in this study. A unigene set was obtained from the sequenced H. halys genome while the other three stink bugs were assembled de novo using the same pipeline that was used for N. viridula. Accession numbers can be found in column 3. [file 12864_2020_6459_MOESM9_ESM.xlsx]

## Sheet: Sheet1
Table S5: Stinkbug transcriptomes used
Species	Type of data used	Accession numbers	Number of genes
Halyomorpha halys	Genome-based gene set	Included in OrthoDB v9	11374
Plautia stali	Raw fastq files assembled with Trinity	DRR118501, DRR118502	19623
Chalcocoris rutilans	Transcriptome assembly	GCYS00000000.1	13648
Acrosternum hilare	Transcriptome assembly	GCWR00000000.1	15161
