# Supplementary material for: A transcriptomic and proteomic atlas of expression in the Nezara viridula (Heteroptera: Pentatomidae) midgut suggests the compartmentalization of xenobiotic metabolism and nutrient digestion
Source: BMC Genomics. 2020 Feb 6;21:129. doi: 10.1186/s12864-020-6459-6 (PMC7006211; doi:10.1186/s12864-020-6459-6)
Supplement: Supplementary file 10 — Additional file 10: Table S6. Gene Groups. A full list of all genes that were classified into one or more gene groups is shown. These groups were either derived from Fuzzy C-means clustering (Fig. 4) or from the top 500 most highly expressed genes in each tissue. [file 12864_2020_6459_MOESM10_ESM.xlsx]

Nv_gene	annotation	comparison
DN102212_c7_g1	opa	Cluster_Decreasing_Gene_List.txt
DN102488_c0_g2	60S ribosomal protein L6 _Bilateria_3.19e-175	Cluster_Decreasing_Gene_List.txt
DN105402_c5_g2	Putative mfs-type transporter slc18b1-like protein _Hemiptera_0	Cluster_Decreasing_Gene_List.txt
DN107842_c0_g1	15-hydroxyprostaglandin dehydrogenase [NAD(+)]-like _Halyomorpha_2.69e-95	Cluster_Decreasing_Gene_List.txt
DN109301_c1_g1	uncharacterized protein LOC106689850 _Halyomorpha_0	Cluster_Decreasing_Gene_List.txt
DN110607_c82_g1	Uncharacterized protein _Neoptera_6.53e-35	Cluster_Decreasing_Gene_List.txt
DN110950_c17_g1	40S ribosomal protein S3a _Daphnia_6.33e-59	Cluster_Decreasing_Gene_List.txt
DN111628_c22_g1	Trehalase (Fragment) _Hemiptera_1.21e-26	Cluster_Decreasing_Gene_List.txt
DN113409_c0_g1	U2 small nuclear ribonucleoprotein A' _Euteleostomi_5.55e-117	Cluster_Decreasing_Gene_List.txt
DN157751_c0_g1	Putative oligosaccharyl transferase STT3 protein (Fragment) _Eukaryota_2.18e-88	Cluster_Decreasing_Gene_List.txt
DN164737_c0_g1	Protein DBF4 homolog A _Muroidea_1.65e-126	Cluster_Decreasing_Gene_List.txt
DN36859_c0_g2	Polyadenylate-binding protein-interacting protein 2 _Euteleostomi_2.52e-85	Cluster_Decreasing_Gene_List.txt
DN42056_c0_g1	Dolichyl-diphosphooligosaccharide--protein glycosyltransferase subunit STT3A _Opisthokonta_3.9e-68	Cluster_Decreasing_Gene_List.txt
DN56552_c0_g1	-2 Isoform Delta of Lamina-associated polypeptide 2, isoforms beta/delta/epsilon/gamma _Amniota_9.13e-106	Cluster_Decreasing_Gene_List.txt
DN59593_c0_g1	Dynactin subunit 2 _Vertebrata_1.35e-73	Cluster_Decreasing_Gene_List.txt
DN72736_c0_g3		Cluster_Decreasing_Gene_List.txt
DN77483_c0_g1	Uncharacterized protein _Fundulus_2.21e-08	Cluster_Decreasing_Gene_List.txt
DN93751_c0_g1		Cluster_Decreasing_Gene_List.txt
DN95525_c0_g1	CG42340	Cluster_Decreasing_Gene_List.txt
DN97773_c1_g1	Uncharacterized protein _Monodelphis_1.36e-29	Cluster_Decreasing_Gene_List.txt
DN98106_c0_g1	solute carrier family 46 member 3-like _Halyomorpha_2.58e-79	Cluster_Decreasing_Gene_List.txt
DN98167_c0_g1	60S ribosomal protein L24 _cellular_8.64e-109	Cluster_Decreasing_Gene_List.txt
DN100037_c8_g1	Dlip2	Cluster_Increase_Gene_List.txt
DN100054_c1_g1	4-diphosphocytidyl-2-C-methyl-D-erythritol kinase _Panheteroptera_0	Cluster_Increase_Gene_List.txt
DN100062_c8_g1	CG8481	Cluster_Increase_Gene_List.txt
DN100070_c0_g1	Paf	Cluster_Increase_Gene_List.txt
DN100090_c0_g1	l	Cluster_Increase_Gene_List.txt
DN100155_c0_g1	comm3	Cluster_Increase_Gene_List.txt
DN100173_c0_g1	protein PFC0760c-like isoform X1 _Halyomorpha_0	Cluster_Increase_Gene_List.txt
DN100196_c0_g1	protein O-linked-mannose beta-1,4-N-acetylglucosaminyltransferase 2-like _Halyomorpha_0	Cluster_Increase_Gene_List.txt
DN100220_c8_g2	Uncharacterized protein _Hemiptera_0	Cluster_Increase_Gene_List.txt
DN100221_c0_g1	Putative o-linked n-acetylglucosamine transferase ogt (Fragment) _Panstrongylus_0	Cluster_Increase_Gene_List.txt
DN100233_c0_g1	p115	Cluster_Increase_Gene_List.txt
DN100259_c8_g1	ACYPI002203 protein _Metazoa_3.89e-107	Cluster_Increase_Gene_List.txt
DN100372_c4_g1	Cell division cycle protein 23 _Neoptera_0	Cluster_Increase_Gene_List.txt
DN100424_c6_g5	chromatin assembly factor 1 subunit A-A-like _Halyomorpha_1.56e-120	Cluster_Increase_Gene_List.txt
DN100429_c5_g1	Putative nuclear transport receptor kap120 importin beta superfamily _Neoptera_0	Cluster_Increase_Gene_List.txt
DN100499_c0_g1	Mer	Cluster_Increase_Gene_List.txt
DN100533_c0_g1	protein lethal(2)essential for life-like isoform X1 _Halyomorpha_8.71e-41	Cluster_Increase_Gene_List.txt
DN100572_c8_g1	uncharacterized protein LOC106686442 _Halyomorpha_6.1e-126	Cluster_Increase_Gene_List.txt
DN100636_c0_g1	UPF0536 protein C12orf66 _Lygus_1.47e-130	Cluster_Increase_Gene_List.txt
DN100644_c0_g2	Tdrd3	Cluster_Increase_Gene_List.txt
DN100652_c0_g1	Tbh	Cluster_Increase_Gene_List.txt
DN100669_c0_g1	protein lingerer isoform X3 _Halyomorpha_0	Cluster_Increase_Gene_List.txt
DN100680_c0_g1	AT17867p _Bilateria_6.03e-131	Cluster_Increase_Gene_List.txt
DN100691_c0_g1	Trehalase (Fragment) _Hemiptera_0	Cluster_Increase_Gene_List.txt
DN100731_c0_g1	zinc finger protein 26-like _Halyomorpha_0	Cluster_Increase_Gene_List.txt
DN100770_c0_g2	zinc finger protein 594-like _Halyomorpha_1.06e-133	Cluster_Increase_Gene_List.txt
DN100771_c7_g1	Trax	Cluster_Increase_Gene_List.txt
DN100818_c0_g1	Clathrin heavy chain 1 _Bilateria_0	Cluster_Increase_Gene_List.txt
DN100828_c0_g1	Smyd4	Cluster_Increase_Gene_List.txt
DN100896_c5_g1	Hyccin	Cluster_Increase_Gene_List.txt
DN100917_c0_g2	Cardioacceleratory peptide receptor-like _Tropilaelaps_3.56e-10	Cluster_Increase_Gene_List.txt
DN100928_c0_g1	steroid receptor RNA activator 1-like _Halyomorpha_3.3e-110	Cluster_Increase_Gene_List.txt
DN100930_c1_g1	Uncharacterized protein (Fragment) _Triatominae_0	Cluster_Increase_Gene_List.txt
DN100982_c5_g1	Uncharacterized protein (Fragment) _Triatominae_3.55e-35	Cluster_Increase_Gene_List.txt
DN100986_c0_g1	Hus1	Cluster_Increase_Gene_List.txt
DN100989_c0_g1	Uncharacterized protein _Hexapoda_0	Cluster_Increase_Gene_List.txt
DN101070_c3_g1	CG11790	Cluster_Increase_Gene_List.txt
DN101086_c7_g1	serine/threonine-protein kinase GIN4 _Halyomorpha_0	Cluster_Increase_Gene_List.txt
DN101118_c9_g3	Sbp2	Cluster_Increase_Gene_List.txt
DN101217_c5_g1	uncharacterized protein LOC106688892 isoform X1 _Halyomorpha_0	Cluster_Increase_Gene_List.txt
DN101269_c0_g1	Ipk1	Cluster_Increase_Gene_List.txt
DN101345_c0_g1	uncharacterized protein LOC106690776 _Halyomorpha_3.4e-94	Cluster_Increase_Gene_List.txt
DN101382_c0_g1	Pop2	Cluster_Increase_Gene_List.txt
DN101439_c2_g1	RNA-binding protein 5 _Neoptera_0	Cluster_Increase_Gene_List.txt
DN101447_c5_g1	CG32576	Cluster_Increase_Gene_List.txt
DN101492_c10_g1	eEFSec	Cluster_Increase_Gene_List.txt
DN101597_c7_g1	Sras	Cluster_Increase_Gene_List.txt
DN101629_c13_g2	Papst2	Cluster_Increase_Gene_List.txt
DN101650_c6_g1		Cluster_Increase_Gene_List.txt
DN101680_c4_g1	rg	Cluster_Increase_Gene_List.txt
DN101704_c0_g1	spt4	Cluster_Increase_Gene_List.txt
DN101723_c1_g1	Nascent polypeptide-associated complex protein, putative _Bilateria_8.27e-47	Cluster_Increase_Gene_List.txt
DN101767_c23_g1		Cluster_Increase_Gene_List.txt
DN101771_c1_g1	zinc finger protein 420-like _Halyomorpha_0	Cluster_Increase_Gene_List.txt
DN101771_c2_g1	sug	Cluster_Increase_Gene_List.txt
DN101802_c2_g1	Putative flj12716-like protein (Fragment) _Panheteroptera_0	Cluster_Increase_Gene_List.txt
DN101828_c0_g1	zinc finger autosomal protein-like _Halyomorpha_2.86e-83	Cluster_Increase_Gene_List.txt
DN101837_c8_g1	CG4751	Cluster_Increase_Gene_List.txt
DN101839_c0_g1	uncharacterized protein LOC106687921 isoform X1 _Halyomorpha_0	Cluster_Increase_Gene_List.txt
DN101857_c5_g3	Brd8	Cluster_Increase_Gene_List.txt
DN101886_c8_g1	protein enabled homolog isoform X1 _Halyomorpha_1.49e-165	Cluster_Increase_Gene_List.txt
DN101893_c2_g1	CG5916	Cluster_Increase_Gene_List.txt
DN101964_c0_g1	CG12056	Cluster_Increase_Gene_List.txt
DN101996_c0_g1	CG31915	Cluster_Increase_Gene_List.txt
DN102006_c6_g2	CKLF-like MARVEL transmembrane domain-containing protein 4 _Hemiptera_5.24e-64	Cluster_Increase_Gene_List.txt
DN102069_c0_g1	Syt1	Cluster_Increase_Gene_List.txt
DN102103_c6_g1	Putative endonuclease-reverse transcriptase (Fragment) _Triatoma_6.67e-26	Cluster_Increase_Gene_List.txt
DN102161_c11_g1	coiled-coil domain-containing protein R3HCC1L-like _Halyomorpha_9.07e-45	Cluster_Increase_Gene_List.txt
DN102165_c0_g1	Control protein HCTL034 _Danaus_5.34e-116	Cluster_Increase_Gene_List.txt
DN102175_c6_g1	CG9801	Cluster_Increase_Gene_List.txt
DN102230_c0_g1	upSET	Cluster_Increase_Gene_List.txt
DN102237_c9_g2	CG1965	Cluster_Increase_Gene_List.txt
DN102277_c0_g1	Putative small heat shock protein (Fragment) _Panheteroptera_3.06e-65	Cluster_Increase_Gene_List.txt
DN102343_c3_g2	Uncharacterized protein (Fragment) _Panheteroptera_1.6e-14	Cluster_Increase_Gene_List.txt
DN102349_c0_g1	barr	Cluster_Increase_Gene_List.txt
DN102405_c4_g1	Ranbp16	Cluster_Increase_Gene_List.txt
DN102412_c2_g1	Putative reverse transcriptase (Fragment) _Triatoma_5.49e-101	Cluster_Increase_Gene_List.txt
DN102414_c0_g1	CG14647	Cluster_Increase_Gene_List.txt
DN102422_c0_g1	5PtaseI	Cluster_Increase_Gene_List.txt
DN102446_c3_g1	uncharacterized protein LOC106686593 isoform X1 _Halyomorpha_1.43e-61	Cluster_Increase_Gene_List.txt
DN102472_c4_g2	CG5934	Cluster_Increase_Gene_List.txt
DN102475_c0_g1	patronin isoform X1 _Halyomorpha_0	Cluster_Increase_Gene_List.txt
DN102478_c9_g1	CG30389	Cluster_Increase_Gene_List.txt
DN102487_c0_g1	CG13630	Cluster_Increase_Gene_List.txt
DN102588_c1_g2	enok	Cluster_Increase_Gene_List.txt
DN102596_c2_g1	Putative dna-binding protein of the nucleobindin family _Hemiptera_0	Cluster_Increase_Gene_List.txt
DN102598_c1_g1	Uncharacterized protein (Fragment) _Graphocephala_3.6e-64	Cluster_Increase_Gene_List.txt
DN102616_c5_g1	Uncharacterized protein _Bilateria_6.38e-68	Cluster_Increase_Gene_List.txt
DN102631_c2_g1	CG14969	Cluster_Increase_Gene_List.txt
DN102682_c1_g2	GluRS	Cluster_Increase_Gene_List.txt
DN102684_c5_g2	morgue	Cluster_Increase_Gene_List.txt
DN102705_c1_g2	uncharacterized protein LOC106687587 _Halyomorpha_2.07e-96	Cluster_Increase_Gene_List.txt
DN102706_c4_g1	MOB kinase activator-like 3 _Arthropoda_2.62e-143	Cluster_Increase_Gene_List.txt
DN102721_c5_g1	form3	Cluster_Increase_Gene_List.txt
DN102745_c3_g2	Adenosylhomocysteinase _Bilateria_0	Cluster_Increase_Gene_List.txt
DN102759_c0_g3		Cluster_Increase_Gene_List.txt
DN102764_c0_g1	Lasp	Cluster_Increase_Gene_List.txt
DN102831_c5_g1	uncharacterized protein LOC108739266 _Agrilus_0	Cluster_Increase_Gene_List.txt
DN102857_c9_g1	CG42663	Cluster_Increase_Gene_List.txt
DN102866_c8_g1	aprataxin-like _Halyomorpha_6.33e-121	Cluster_Increase_Gene_List.txt
DN102892_c5_g1	Axn	Cluster_Increase_Gene_List.txt
DN102902_c0_g2	zinc finger Y-chromosomal protein 2-like isoform X1 _Halyomorpha_0	Cluster_Increase_Gene_List.txt
DN102903_c0_g2	metastasis-associated protein MTA3 isoform X1 _Onthophagus_0	Cluster_Increase_Gene_List.txt
DN102912_c0_g2	E3 SUMO-protein ligase RanBP2 _Halyomorpha_0	Cluster_Increase_Gene_List.txt
DN102934_c0_g4	AIMP1	Cluster_Increase_Gene_List.txt
DN102943_c3_g2	htk	Cluster_Increase_Gene_List.txt
DN102960_c1_g1	WASH complex subunit FAM21A-like isoform X1 _Halyomorpha_0	Cluster_Increase_Gene_List.txt
DN102970_c0_g1	alpha	Cluster_Increase_Gene_List.txt
DN102972_c0_g1	cytoskeleton-associated protein 5 _Halyomorpha_0	Cluster_Increase_Gene_List.txt
DN102990_c0_g1	uncharacterized protein LOC106690594 _Halyomorpha_0	Cluster_Increase_Gene_List.txt
DN103044_c4_g1	KdelR	Cluster_Increase_Gene_List.txt
DN103132_c5_g1	CG32758	Cluster_Increase_Gene_List.txt
DN103154_c0_g1	uncharacterized protein LOC106678431 _Halyomorpha_0	Cluster_Increase_Gene_List.txt
DN103156_c5_g1	Endonuclease-reverse transcriptase _Blattella_1.87e-12	Cluster_Increase_Gene_List.txt
DN103179_c9_g1	Echinoderm microtubule-associated cg42247 (Fragment) _Triatoma_2.42e-31	Cluster_Increase_Gene_List.txt
DN103247_c1_g1	Na(+)/H(+) exchange regulatory cofactor NHE-RF2 _Neoptera_3.62e-87	Cluster_Increase_Gene_List.txt
DN103286_c0_g1	CG18004	Cluster_Increase_Gene_List.txt
DN103293_c3_g1	magu	Cluster_Increase_Gene_List.txt
DN103320_c1_g1	da	Cluster_Increase_Gene_List.txt
DN103321_c0_g1	Serine/threonine-protein kinase tousled _Apis_0	Cluster_Increase_Gene_List.txt
DN103380_c0_g1	Teneurin-3 _Zootermopsis_0	Cluster_Increase_Gene_List.txt
DN103420_c0_g1	uncharacterized protein LOC106684788 _Halyomorpha_3.48e-12	Cluster_Increase_Gene_List.txt
DN103443_c0_g1	Uncharacterized protein (Fragment) _Lygus_7.64e-49	Cluster_Increase_Gene_List.txt
DN103452_c4_g3	Uncharacterized protein (Fragment) _Homalodisca_2.25e-53	Cluster_Increase_Gene_List.txt
DN103481_c3_g1	CG30010	Cluster_Increase_Gene_List.txt
DN103481_c5_g1	zinc finger Y-chromosomal protein-like isoform X1 _Halyomorpha_4.3e-54	Cluster_Increase_Gene_List.txt
DN103481_c5_g2	zinc finger X-chromosomal protein-like isoform X1 _Halyomorpha_2.4e-133	Cluster_Increase_Gene_List.txt
DN103489_c5_g1		Cluster_Increase_Gene_List.txt
DN103491_c8_g1	Uncharacterized protein _Pentatomomorpha_1.91e-130	Cluster_Increase_Gene_List.txt
DN103495_c9_g2	PHD finger protein 23B-like isoform X1 _Halyomorpha_5.3e-105	Cluster_Increase_Gene_List.txt
DN103541_c1_g2	Elongation factor 2 _Eukaryota_0	Cluster_Increase_Gene_List.txt
DN103558_c2_g2	CG1172	Cluster_Increase_Gene_List.txt
DN103559_c6_g1	Regulator of G-protein signaling 7 (Fragment) _Hemiptera_0	Cluster_Increase_Gene_List.txt
DN103571_c14_g1	Adar	Cluster_Increase_Gene_List.txt
DN103578_c7_g2	Ubiquitin-conjugating enzyme E2 G1 _Euteleostomi_5.47e-102	Cluster_Increase_Gene_List.txt
DN103579_c0_g1	ankyrin-1-like _Halyomorpha_5.32e-125	Cluster_Increase_Gene_List.txt
DN103633_c4_g1	CG4872	Cluster_Increase_Gene_List.txt
DN103667_c9_g1	Uncharacterized protein _Acyrthosiphon_1.77e-21	Cluster_Increase_Gene_List.txt
DN103669_c8_g1	Putative rna-directed dna polymerase from mobile element jockey-like protein (Fragment) _Triatominae_9.6e-51	Cluster_Increase_Gene_List.txt
DN103688_c2_g1	Glutamate carrier 1, isoform A _Metazoa_3.84e-141	Cluster_Increase_Gene_List.txt
DN103697_c8_g3	Craniofacial development protein 2 (Fragment) _Lygus_1.55e-34	Cluster_Increase_Gene_List.txt
DN103710_c5_g1	serine/threonine-protein phosphatase 6 regulatory ankyrin repeat subunit A-like _Halyomorpha_4.32e-63	Cluster_Increase_Gene_List.txt
DN103730_c3_g1	Atx2	Cluster_Increase_Gene_List.txt
DN103748_c0_g4	Past1	Cluster_Increase_Gene_List.txt
DN103769_c0_g2	whirlin isoform X1 _Panheteroptera_4.58e-13	Cluster_Increase_Gene_List.txt
DN103773_c5_g1	Vps16B	Cluster_Increase_Gene_List.txt
DN103787_c8_g1	CG9286	Cluster_Increase_Gene_List.txt
DN103823_c6_g1		Cluster_Increase_Gene_List.txt
DN103850_c2_g1	snama	Cluster_Increase_Gene_List.txt
DN103854_c4_g1	Uncharacterized protein _Rhodnius_5.08e-69	Cluster_Increase_Gene_List.txt
DN103890_c9_g1	Uncharacterized protein _Bilateria_3.84e-112	Cluster_Increase_Gene_List.txt
DN103892_c2_g1		Cluster_Increase_Gene_List.txt
DN103900_c0_g1	kinesin-like protein KIF9 _Halyomorpha_0	Cluster_Increase_Gene_List.txt
DN103901_c11_g1	Mgat1	Cluster_Increase_Gene_List.txt
DN103903_c7_g2	px	Cluster_Increase_Gene_List.txt
DN103908_c0_g1	Retrovirus-related Pol polyprotein from type-2 retrotransposable element R2DM _Lygus_1.06e-41	Cluster_Increase_Gene_List.txt
DN103923_c0_g10	Uncharacterized protein (Fragment) _Lygus_1.21e-13	Cluster_Increase_Gene_List.txt
DN103925_c0_g1	Uncharacterized protein _Bilateria_1.45e-71	Cluster_Increase_Gene_List.txt
DN103941_c8_g1	protein takeout-like _Halyomorpha_1.14e-122	Cluster_Increase_Gene_List.txt
DN103942_c0_g2	Uncharacterized protein _Strigamia_0	Cluster_Increase_Gene_List.txt
DN103943_c6_g1	DNA excision repair protein ERCC-8-like isoform X1 _Halyomorpha_6.75e-176	Cluster_Increase_Gene_List.txt
DN103967_c0_g1	RhoGAP93B	Cluster_Increase_Gene_List.txt
DN103978_c5_g1	Putative translation initiation factor if-2 _Panstrongylus_1.85e-164	Cluster_Increase_Gene_List.txt
DN104007_c1_g3	nuclear RNA export factor 1-like _Halyomorpha_0	Cluster_Increase_Gene_List.txt
DN104025_c2_g2	zinc finger autosomal protein-like _Halyomorpha_1.85e-46	Cluster_Increase_Gene_List.txt
DN104039_c7_g1	pip	Cluster_Increase_Gene_List.txt
DN104063_c5_g1	Protein FAM188A _Neoptera_0	Cluster_Increase_Gene_List.txt
DN104080_c6_g1	uncharacterized protein LOC106681467 _Halyomorpha_9.75e-18	Cluster_Increase_Gene_List.txt
DN104086_c4_g6		Cluster_Increase_Gene_List.txt
DN104105_c0_g1	oxysterol-binding protein-related protein 9 isoform X3 _Arthropoda_0	Cluster_Increase_Gene_List.txt
DN104154_c0_g1	Uncharacterized protein _Cicadomorpha_4.03e-69	Cluster_Increase_Gene_List.txt
DN104155_c7_g1	spermine oxidase-like _Halyomorpha_0	Cluster_Increase_Gene_List.txt
DN104157_c3_g4		Cluster_Increase_Gene_List.txt
DN104167_c4_g1	uncharacterized protein LOC106666637 _Cimex_8.98e-13	Cluster_Increase_Gene_List.txt
DN104188_c4_g1	embryonic stem cell-specific 5-hydroxymethylcytosine-binding protein _Halyomorpha_1.99e-176	Cluster_Increase_Gene_List.txt
DN104220_c7_g1	brat	Cluster_Increase_Gene_List.txt
DN104221_c6_g1	Madm	Cluster_Increase_Gene_List.txt
DN104250_c6_g1	uncharacterized protein LOC106689090 _Halyomorpha_0	Cluster_Increase_Gene_List.txt
DN104260_c10_g1	Uncharacterized protein _Arthropoda_6.24e-158	Cluster_Increase_Gene_List.txt
DN104265_c4_g1	uncharacterized protein LOC106692504 isoform X1 _Halyomorpha_0	Cluster_Increase_Gene_List.txt
DN104270_c0_g2	Uncharacterized protein _Eukaryota_0	Cluster_Increase_Gene_List.txt
DN104283_c6_g2	serine-rich adhesin for platelets-like _Halyomorpha_0	Cluster_Increase_Gene_List.txt
DN104287_c6_g7	Uncharacterized transposon-derived protein F52C9.6 (Fragment) _Lygus_1.05e-35	Cluster_Increase_Gene_List.txt
DN104312_c1_g2	gek	Cluster_Increase_Gene_List.txt
DN104316_c0_g1	uncharacterized protein LOC106685452 _Halyomorpha_0	Cluster_Increase_Gene_List.txt
DN104316_c0_g2	uncharacterized protein LOC106685453 isoform X1 _Halyomorpha_0	Cluster_Increase_Gene_List.txt
DN104336_c0_g1	Uncharacterized protein _Triatominae_1.88e-104	Cluster_Increase_Gene_List.txt
DN104346_c2_g1	CG8155	Cluster_Increase_Gene_List.txt
DN104372_c2_g3	Putative e3 ubiquitin ligase complex scf subunit sconb (Fragment) _Panheteroptera_3.43e-97	Cluster_Increase_Gene_List.txt
DN104380_c0_g1	Rhau	Cluster_Increase_Gene_List.txt
DN104427_c0_g1	DCTN4	Cluster_Increase_Gene_List.txt
DN104447_c1_g1		Cluster_Increase_Gene_List.txt
DN104447_c2_g5	ankyrin-1-like _Halyomorpha_1.2e-15	Cluster_Increase_Gene_List.txt
DN104471_c7_g1	Rfx	Cluster_Increase_Gene_List.txt
DN104502_c5_g2	Putative reverse transcriptase (Fragment) _Triatoma_1.45e-29	Cluster_Increase_Gene_List.txt
DN104503_c2_g2	zinc finger protein 791-like _Halyomorpha_1.41e-42	Cluster_Increase_Gene_List.txt
DN104503_c3_g1	zinc finger protein 26-like _Halyomorpha_3.68e-143	Cluster_Increase_Gene_List.txt
DN104506_c10_g2	Downstream of kinase _Pentatomomorpha_0	Cluster_Increase_Gene_List.txt
DN104507_c3_g2	Uncharacterized protein _Hexapoda_0	Cluster_Increase_Gene_List.txt
DN104576_c3_g5	polycomb group protein Psc-like _Halyomorpha_0	Cluster_Increase_Gene_List.txt
DN104600_c0_g2	zinc finger autosomal protein-like _Halyomorpha_6.99e-64	Cluster_Increase_Gene_List.txt
DN104625_c1_g1	GPI-anchored wall transfer protein 1 _Halyomorpha_0	Cluster_Increase_Gene_List.txt
DN104625_c4_g1	mitotic checkpoint serine/threonine-protein kinase BUB1-like _Halyomorpha_0	Cluster_Increase_Gene_List.txt
DN104639_c6_g2		Cluster_Increase_Gene_List.txt
DN104654_c3_g1	AMP deaminase _Trachymyrmex_0	Cluster_Increase_Gene_List.txt
DN104696_c0_g1	GckIII	Cluster_Increase_Gene_List.txt
DN104713_c3_g2	pnt	Cluster_Increase_Gene_List.txt
DN104728_c6_g1	Uncharacterized protein _Phlebotomus_9.95e-27	Cluster_Increase_Gene_List.txt
DN104730_c0_g3	pyridoxal phosphate phosphatase-like isoform X1 _Halyomorpha_0	Cluster_Increase_Gene_List.txt
DN104736_c2_g1	PWWP domain-containing protein 2B _Cimicoidea_0	Cluster_Increase_Gene_List.txt
DN104738_c0_g1	zinc finger protein 26-like _Halyomorpha_0	Cluster_Increase_Gene_List.txt
DN104750_c0_g1	Pdk1	Cluster_Increase_Gene_List.txt
DN104764_c4_g1	Membrane-bound transcription factor site 1 protease, putative _Eumetazoa_0	Cluster_Increase_Gene_List.txt
DN104767_c1_g8	MKL/myocardin-like protein 2 isoform X1 _Halyomorpha_0	Cluster_Increase_Gene_List.txt
DN104779_c5_g1	CG34140	Cluster_Increase_Gene_List.txt
DN104791_c4_g7	Putative retrovirus-related pol polyprotein from transposon (Fragment) _Rhodnius_5.07e-07	Cluster_Increase_Gene_List.txt
DN104797_c6_g2	CG14182	Cluster_Increase_Gene_List.txt
DN104798_c8_g1	Frl	Cluster_Increase_Gene_List.txt
DN104801_c9_g1	CG30467	Cluster_Increase_Gene_List.txt
DN104804_c7_g2	uncharacterized protein LOC106691424 _Halyomorpha_3.84e-12	Cluster_Increase_Gene_List.txt
DN104809_c2_g1	uncharacterized protein LOC111047584 _Nilaparvata_1.69e-22	Cluster_Increase_Gene_List.txt
DN104826_c8_g1	uncharacterized protein LOC111043255 _Nilaparvata_2.29e-95	Cluster_Increase_Gene_List.txt
DN104830_c0_g1	probable DNA primase large subunit isoform X1 _Halyomorpha_0	Cluster_Increase_Gene_List.txt
DN104847_c3_g7	zinc finger autosomal protein-like _Halyomorpha_1.05e-48	Cluster_Increase_Gene_List.txt
DN104903_c0_g2	Putative larval cuticle protein _Panheteroptera_2.9e-37	Cluster_Increase_Gene_List.txt
DN104903_c0_g4	cuticle protein-like _Bemisia_7.67e-41	Cluster_Increase_Gene_List.txt
DN104922_c1_g1	e	Cluster_Increase_Gene_List.txt
DN104933_c2_g1	Uncharacterized protein _Photinus_6.34e-86	Cluster_Increase_Gene_List.txt
DN104939_c0_g1	Sdc	Cluster_Increase_Gene_List.txt
DN104940_c8_g1	Fibp	Cluster_Increase_Gene_List.txt
DN104948_c0_g1	FucTB	Cluster_Increase_Gene_List.txt
DN104952_c3_g1	Putative sugar transporter (Fragment) _Pancrustacea_0	Cluster_Increase_Gene_List.txt
DN105028_c2_g2	CG12038	Cluster_Increase_Gene_List.txt
DN105036_c0_g2	CG9018	Cluster_Increase_Gene_List.txt
DN105037_c6_g3	uncharacterized protein LOC106679396 isoform X1 _Halyomorpha_0	Cluster_Increase_Gene_List.txt
DN105065_c3_g1	Putative rna-directed dna polymerase from transposon bs (Fragment) _Panstrongylus_2.52e-38	Cluster_Increase_Gene_List.txt
DN105074_c5_g2	putative ankyrin repeat protein RF_0381 _Halyomorpha_0	Cluster_Increase_Gene_List.txt
DN105074_c5_g3	uncharacterized protein LOC106677351 isoform X1 _Halyomorpha_3.76e-71	Cluster_Increase_Gene_List.txt
DN105096_c3_g1		Cluster_Increase_Gene_List.txt
DN105098_c3_g1	uncharacterized protein LOC106677170 _Halyomorpha_0	Cluster_Increase_Gene_List.txt
DN105157_c3_g6	zinc finger autosomal protein-like _Halyomorpha_1.26e-165	Cluster_Increase_Gene_List.txt
DN105162_c4_g1	GlcAT	Cluster_Increase_Gene_List.txt
DN105166_c0_g1	CysRS	Cluster_Increase_Gene_List.txt
DN105185_c0_g1	Putative ubiquitin carboxyl-terminal hydrolase 48-like protein (Fragment) _Panheteroptera_0	Cluster_Increase_Gene_List.txt
DN105214_c1_g1	CG10338	Cluster_Increase_Gene_List.txt
DN105237_c7_g1	ATP-binding cassette sub-family A member 1-like _Halyomorpha_0	Cluster_Increase_Gene_List.txt
DN105241_c4_g1	transmembrane protein 53-A-like isoform X1 _Halyomorpha_0	Cluster_Increase_Gene_List.txt
DN105257_c1_g2	Sec24CD	Cluster_Increase_Gene_List.txt
DN105286_c0_g1	multidrug resistance-associated protein 5-like isoform X1 _Halyomorpha_1.8e-98	Cluster_Increase_Gene_List.txt
DN105286_c1_g2	multidrug resistance-associated protein 5-like isoform X1 _Halyomorpha_0	Cluster_Increase_Gene_List.txt
DN105302_c0_g1	syd	Cluster_Increase_Gene_List.txt
DN105304_c1_g1	zinc finger autosomal protein-like _Halyomorpha_4.25e-87	Cluster_Increase_Gene_List.txt
DN105305_c3_g4	Putative endonuclease-reverse transcriptase (Fragment) _Triatoma_3.6e-81	Cluster_Increase_Gene_List.txt
DN105313_c0_g1	uncharacterized protein PF11_0213-like isoform X1 _Halyomorpha_0	Cluster_Increase_Gene_List.txt
DN105333_c15_g1	Uncharacterized protein _Panheteroptera_2.37e-174	Cluster_Increase_Gene_List.txt
DN105340_c0_g1	Sms	Cluster_Increase_Gene_List.txt
DN105351_c0_g1	zinc finger Y-chromosomal protein 1-like isoform X1 _Halyomorpha_8.85e-90	Cluster_Increase_Gene_List.txt
DN105358_c0_g1	CG7457	Cluster_Increase_Gene_List.txt
DN105362_c4_g1	CG10283	Cluster_Increase_Gene_List.txt
DN105363_c2_g2	Spt6	Cluster_Increase_Gene_List.txt
DN105371_c0_g1	PTS-dependent dihydroxyacetone kinase, dihydroxyacetone-binding subunit DhaK-like isoform X1 _Halyomorpha_0	Cluster_Increase_Gene_List.txt
DN105409_c0_g1	hpo	Cluster_Increase_Gene_List.txt
DN105426_c0_g1	ebo	Cluster_Increase_Gene_List.txt
DN105458_c1_g1	Sorting nexin-4 _Panheteroptera_0	Cluster_Increase_Gene_List.txt
DN105485_c0_g1	Xenotropic and polytropic retrovirus receptor _Apis_0	Cluster_Increase_Gene_List.txt
DN105492_c0_g6		Cluster_Increase_Gene_List.txt
DN105505_c2_g1	zinc finger autosomal protein-like _Halyomorpha_1.38e-55	Cluster_Increase_Gene_List.txt
DN105523_c0_g1	AP-3 complex subunit sigma-2 _Apidae_4.61e-120	Cluster_Increase_Gene_List.txt
DN105536_c0_g1	Putative RNA-directed DNA polymerase from transposon BS (Fragment) _Lygus_2.33e-37	Cluster_Increase_Gene_List.txt
DN105569_c0_g2	retinoblastoma-like protein 1 _Halyomorpha_0	Cluster_Increase_Gene_List.txt
DN105578_c12_g1		Cluster_Increase_Gene_List.txt
DN105580_c0_g2	ast	Cluster_Increase_Gene_List.txt
DN105594_c0_g1	GATA zinc finger domain-containing protein 14-like _Halyomorpha_3.4e-16	Cluster_Increase_Gene_List.txt
DN105599_c0_g1	uncharacterized protein LOC106690390 isoform X1 _Halyomorpha_3.26e-137	Cluster_Increase_Gene_List.txt
DN105605_c6_g1	CG5742	Cluster_Increase_Gene_List.txt
DN105655_c3_g2	CG6051	Cluster_Increase_Gene_List.txt
DN105709_c0_g1	heparan-alpha-glucosaminide N-acetyltransferase-like _Halyomorpha_0	Cluster_Increase_Gene_List.txt
DN105723_c5_g1		Cluster_Increase_Gene_List.txt
DN105760_c3_g1	alcohol dehydrogenase [NADP(+)]-like isoform X1 _Halyomorpha_3.09e-24	Cluster_Increase_Gene_List.txt
DN105766_c0_g1	bun	Cluster_Increase_Gene_List.txt
DN105783_c0_g1		Cluster_Increase_Gene_List.txt
DN105788_c0_g1	Nipped	Cluster_Increase_Gene_List.txt
DN105806_c4_g1	CG10616	Cluster_Increase_Gene_List.txt
DN105815_c0_g2	Putative nucleic-acid-binding protein from transposon x-element (Fragment) _Panstrongylus_3.38e-07	Cluster_Increase_Gene_List.txt
DN105819_c2_g1	Uncharacterized protein (Fragment) _Cuerna_1.1e-23	Cluster_Increase_Gene_List.txt
DN105823_c0_g1	ec	Cluster_Increase_Gene_List.txt
DN105829_c4_g1	Uncharacterized protein _Pancrustacea_0	Cluster_Increase_Gene_List.txt
DN105832_c2_g1	putative ankyrin repeat protein RF_0381 _Halyomorpha_4.9e-98	Cluster_Increase_Gene_List.txt
DN105833_c0_g1	Signal-induced proliferation-associated 1-like protein 2 _Neoptera_0	Cluster_Increase_Gene_List.txt
DN105859_c4_g1	CG17514	Cluster_Increase_Gene_List.txt
DN105866_c5_g1	Zinc transporter 2 _Panheteroptera_3.12e-169	Cluster_Increase_Gene_List.txt
DN105868_c3_g3	probable chitinase 2 _Halyomorpha_2.45e-109	Cluster_Increase_Gene_List.txt
DN105889_c6_g1	DNA methyltransferase 1-associated protein 1 _Pancrustacea_0	Cluster_Increase_Gene_List.txt
DN105898_c3_g2	Klp67A	Cluster_Increase_Gene_List.txt
DN105911_c8_g1	Ide	Cluster_Increase_Gene_List.txt
DN105916_c5_g3	zinc finger protein 629-like isoform X1 _Halyomorpha_2.76e-50	Cluster_Increase_Gene_List.txt
DN105942_c0_g1	Uncharacterized protein _Neoptera_6.13e-166	Cluster_Increase_Gene_List.txt
DN105997_c1_g2	Mo25	Cluster_Increase_Gene_List.txt
DN106000_c0_g1	Rassf	Cluster_Increase_Gene_List.txt
DN106028_c1_g3	CG15643	Cluster_Increase_Gene_List.txt
DN106074_c1_g1	Igf2bp2 protein _Neoptera_0	Cluster_Increase_Gene_List.txt
DN106098_c0_g1	disp	Cluster_Increase_Gene_List.txt
DN106113_c2_g4		Cluster_Increase_Gene_List.txt
DN106118_c0_g1	Uncharacterized protein _Panheteroptera_0	Cluster_Increase_Gene_List.txt
DN106149_c1_g1	zinc finger protein 711-like _Halyomorpha_2e-10	Cluster_Increase_Gene_List.txt
DN106153_c3_g1	Uncharacterized transposon-derived protein F52C9.6 (Fragment) _Lygus_1.01e-21	Cluster_Increase_Gene_List.txt
DN106160_c1_g1	dolichyl-diphosphooligosaccharide--protein glycosyltransferase subunit 1-like _Nilaparvata_0	Cluster_Increase_Gene_List.txt
DN106201_c7_g1	zinc finger Y-chromosomal protein 2-like _Halyomorpha_0	Cluster_Increase_Gene_List.txt
DN106232_c0_g1	putative ATP-dependent RNA helicase TDRD12 _Halyomorpha_0	Cluster_Increase_Gene_List.txt
DN106239_c0_g1	GAPcenA	Cluster_Increase_Gene_List.txt
DN106240_c1_g2	uncharacterized protein LOC106663508 _Panheteroptera_1.79e-29	Cluster_Increase_Gene_List.txt
DN106248_c0_g1		Cluster_Increase_Gene_List.txt
DN106274_c8_g1	Uncharacterized protein (Fragment) _Rhodnius_0	Cluster_Increase_Gene_List.txt
DN106291_c3_g1	Putative nonsense-mediated mrna decay protein _Triatominae_0	Cluster_Increase_Gene_List.txt
DN106293_c0_g1	frtz	Cluster_Increase_Gene_List.txt
DN106298_c0_g1	Protein muscleblind _Neoptera_6.56e-180	Cluster_Increase_Gene_List.txt
DN106304_c0_g1	Long-chain-fatty-acid--CoA ligase 1 _Trachymyrmex_0	Cluster_Increase_Gene_List.txt
DN106309_c0_g1	Liprin	Cluster_Increase_Gene_List.txt
DN106329_c0_g1	formin-J-like _Halyomorpha_0	Cluster_Increase_Gene_List.txt
DN106341_c4_g1	chico	Cluster_Increase_Gene_List.txt
DN106359_c1_g1	piggyBac transposable element-derived protein 3-like _Spodoptera_3.11e-145	Cluster_Increase_Gene_List.txt
DN106384_c0_g1	Hpr1	Cluster_Increase_Gene_List.txt
DN106387_c8_g3		Cluster_Increase_Gene_List.txt
DN106388_c0_g3	Putative mitogen-activated protein kinase kinase kinase 7 _Cimicomorpha_4.55e-176	Cluster_Increase_Gene_List.txt
DN106396_c7_g1	centrosomin isoform X1 _Halyomorpha_0	Cluster_Increase_Gene_List.txt
DN106405_c10_g2	uncharacterized protein LOC106682031 _Halyomorpha_1.55e-51	Cluster_Increase_Gene_List.txt
DN106443_c1_g2	Uncharacterized protein (Fragment) _Rhodnius_6.05e-09	Cluster_Increase_Gene_List.txt
DN106448_c1_g1	Rab27	Cluster_Increase_Gene_List.txt
DN106466_c0_g2	PEK	Cluster_Increase_Gene_List.txt
DN106468_c1_g1	myosin light chain kinase, smooth muscle-like isoform X1 _Halyomorpha_0	Cluster_Increase_Gene_List.txt
DN106470_c2_g1	Uncharacterized protein _Cimicomorpha_1.08e-163	Cluster_Increase_Gene_List.txt
DN106470_c2_g2	myosin-6-like isoform X1 _Halyomorpha_0	Cluster_Increase_Gene_List.txt
DN106480_c3_g1		Cluster_Increase_Gene_List.txt
DN106501_c6_g2	Putative rna-directed dna polymerase from transposon x-element reverse transcriptase (Fragment) _Triatominae_3.73e-61	Cluster_Increase_Gene_List.txt
DN106553_c7_g2	uncharacterized protein C2orf47 homolog, mitochondrial-like isoform X1 _Halyomorpha_0	Cluster_Increase_Gene_List.txt
DN106582_c1_g6		Cluster_Increase_Gene_List.txt
DN106587_c3_g2	zinc finger protein 791-like _Halyomorpha_9.25e-76	Cluster_Increase_Gene_List.txt
DN106593_c1_g1	Probable actin-related protein 2/3 complex subunit 2 _Bilateria_0	Cluster_Increase_Gene_List.txt
DN106593_c1_g3	uncharacterized protein LOC106692539 _Halyomorpha_0	Cluster_Increase_Gene_List.txt
DN106620_c0_g1		Cluster_Increase_Gene_List.txt
DN106632_c8_g5		Cluster_Increase_Gene_List.txt
DN106640_c2_g1	CG42404	Cluster_Increase_Gene_List.txt
DN106648_c0_g1	sn1-specific diacylglycerol lipase beta-like _Cimex_0	Cluster_Increase_Gene_List.txt
DN106665_c4_g3	zinc finger protein 850-like _Halyomorpha_5.82e-65	Cluster_Increase_Gene_List.txt
DN106673_c3_g1	mushroom body large-type Kenyon cell-specific protein 1 isoform X1 _Halyomorpha_0	Cluster_Increase_Gene_List.txt
DN106676_c0_g3	Annexin (Fragment) _Neoptera_0	Cluster_Increase_Gene_List.txt
DN106687_c4_g3	RecQ4	Cluster_Increase_Gene_List.txt
DN106707_c0_g1	fidipidine	Cluster_Increase_Gene_List.txt
DN106720_c4_g5	CG10375	Cluster_Increase_Gene_List.txt
DN106739_c0_g1	Cap	Cluster_Increase_Gene_List.txt
DN106775_c2_g3	Snr1	Cluster_Increase_Gene_List.txt
DN106776_c2_g1	uncharacterized protein LOC106690781 _Halyomorpha_0	Cluster_Increase_Gene_List.txt
DN106787_c5_g1	zinc finger protein 771-like isoform X1 _Halyomorpha_1.26e-55	Cluster_Increase_Gene_List.txt
DN106813_c2_g1	zinc finger protein 431-like isoform X1 _Halyomorpha_1.36e-57	Cluster_Increase_Gene_List.txt
DN106842_c2_g2	raptor	Cluster_Increase_Gene_List.txt
DN106851_c6_g1	Histone-lysine N-methyltransferase SETMAR (Fragment) _cellular_3.95e-55	Cluster_Increase_Gene_List.txt
DN106852_c2_g1		Cluster_Increase_Gene_List.txt
DN106859_c0_g1	WD repeat, SAM and U-box domain-containing protein 1-like isoform X2 _Halyomorpha_0	Cluster_Increase_Gene_List.txt
DN106866_c10_g1	omega-amidase NIT2 _Nilaparvata_2.68e-122	Cluster_Increase_Gene_List.txt
DN106882_c0_g1	uncharacterized protein LOC106687062 _Halyomorpha_0	Cluster_Increase_Gene_List.txt
DN106900_c1_g3	Pi3K68D	Cluster_Increase_Gene_List.txt
DN106941_c4_g1	girdin _Nilaparvata_0	Cluster_Increase_Gene_List.txt
DN106960_c5_g2		Cluster_Increase_Gene_List.txt
DN106965_c3_g1	msn	Cluster_Increase_Gene_List.txt
DN106976_c2_g1	Srp54k	Cluster_Increase_Gene_List.txt
DN106985_c2_g2	Putative reverse transcriptase (Fragment) _Triatoma_3.27e-68	Cluster_Increase_Gene_List.txt
DN107001_c2_g2	GL11977 _Opisthokonta_1.16e-157	Cluster_Increase_Gene_List.txt
DN107022_c1_g6	Uncharacterized protein _Lutzomyia_1.34e-20	Cluster_Increase_Gene_List.txt
DN107028_c1_g2		Cluster_Increase_Gene_List.txt
DN107036_c4_g1	UDP-N-acetylglucosamine transporter _Eumetazoa_7.9e-158	Cluster_Increase_Gene_List.txt
DN107046_c2_g2	CG18812	Cluster_Increase_Gene_List.txt
DN107053_c7_g2	CG4558	Cluster_Increase_Gene_List.txt
DN107056_c4_g1	H	Cluster_Increase_Gene_List.txt
DN107097_c3_g2	nucleic-acid-binding protein from mobile element jockey-like _Halyomorpha_2.3e-72	Cluster_Increase_Gene_List.txt
DN107114_c6_g1	lqf	Cluster_Increase_Gene_List.txt
DN107136_c0_g1	ankyrin-1-like _Halyomorpha_0	Cluster_Increase_Gene_List.txt
DN107139_c0_g2	Glg1	Cluster_Increase_Gene_List.txt
DN107141_c1_g1	synapse-associated protein of 47 kDa _Halyomorpha_0	Cluster_Increase_Gene_List.txt
DN107145_c0_g1	CG10307	Cluster_Increase_Gene_List.txt
DN107157_c6_g2	Polypyrimidine tract-binding protein 3 _Hemiptera_0	Cluster_Increase_Gene_List.txt
DN107194_c1_g2	Uncharacterized protein (Fragment) _Arthropoda_1.59e-95	Cluster_Increase_Gene_List.txt
DN107199_c8_g1	Solute carrier family 15 member 1 _Panheteroptera_4.06e-06	Cluster_Increase_Gene_List.txt
DN107213_c0_g1	xmas	Cluster_Increase_Gene_List.txt
DN107234_c0_g1	CG10082	Cluster_Increase_Gene_List.txt
DN107242_c2_g2	Clic	Cluster_Increase_Gene_List.txt
DN107248_c5_g6	Putative serine incorporator serinc _Hexapoda_0	Cluster_Increase_Gene_List.txt
DN107253_c10_g1		Cluster_Increase_Gene_List.txt
DN107265_c3_g2	zinc finger BED domain-containing protein 1-like _Anoplophora_3.73e-145	Cluster_Increase_Gene_List.txt
DN107320_c12_g1	putative ankyrin repeat protein RF_0381 _Halyomorpha_0	Cluster_Increase_Gene_List.txt
DN107342_c1_g1	zinc finger autosomal protein-like _Halyomorpha_1.72e-74	Cluster_Increase_Gene_List.txt
DN107343_c2_g1	serine/threonine-protein phosphatase 6 regulatory ankyrin repeat subunit A-like _Halyomorpha_2.72e-155	Cluster_Increase_Gene_List.txt
DN107358_c1_g4	zinc finger Y-chromosomal protein-like isoform X1 _Halyomorpha_4.63e-169	Cluster_Increase_Gene_List.txt
DN107378_c7_g1	CG5027	Cluster_Increase_Gene_List.txt
DN107384_c11_g2	uncharacterized protein LOC106691320 _Halyomorpha_3.63e-51	Cluster_Increase_Gene_List.txt
DN107393_c3_g1	Hsl	Cluster_Increase_Gene_List.txt
DN107437_c3_g1	CG31064	Cluster_Increase_Gene_List.txt
DN107469_c3_g1	Serine/threonine protein phosphatase 2A regulatory subunit _Eukaryota_0	Cluster_Increase_Gene_List.txt
DN107476_c1_g1	pod1	Cluster_Increase_Gene_List.txt
DN107491_c3_g8	Putative lysine-specific demethylase 6a-like protein _Neoptera_0	Cluster_Increase_Gene_List.txt
DN107491_c3_g9	ras-interacting protein RIP3-like _Halyomorpha_1.45e-36	Cluster_Increase_Gene_List.txt
DN107498_c5_g1	E3 ubiquitin-protein ligase mind-bomb _Ixodidae_0	Cluster_Increase_Gene_List.txt
DN107502_c3_g5	uncharacterized protein LOC106683624 isoform X1 _Halyomorpha_0	Cluster_Increase_Gene_List.txt
DN107515_c0_g1	Rad9	Cluster_Increase_Gene_List.txt
DN107516_c11_g1	cat eye syndrome critical region protein 6-like isoform X1 _Halyomorpha_0	Cluster_Increase_Gene_List.txt
DN107520_c7_g2		Cluster_Increase_Gene_List.txt
DN107528_c1_g1	zinc finger protein 239-like isoform X1 _Halyomorpha_1.37e-41	Cluster_Increase_Gene_List.txt
DN107530_c6_g1	Uncharacterized protein _Taenia_0	Cluster_Increase_Gene_List.txt
DN107535_c0_g1	transmembrane 9 superfamily member 2-like isoform X1 _Halyomorpha_0	Cluster_Increase_Gene_List.txt
DN107558_c0_g1	Rab30	Cluster_Increase_Gene_List.txt
DN107562_c5_g1	pyd	Cluster_Increase_Gene_List.txt
DN107582_c0_g1	piggyBac transposable element-derived protein 3 _Halyomorpha_1.47e-167	Cluster_Increase_Gene_List.txt
DN107601_c7_g2	Semaphorin-1A _Mandibulata_0	Cluster_Increase_Gene_List.txt
DN107613_c6_g3	V-type proton ATPase subunit C _Holometabola_0	Cluster_Increase_Gene_List.txt
DN107622_c0_g1	uncharacterized protein LOC106686631 _Halyomorpha_6.78e-86	Cluster_Increase_Gene_List.txt
DN107632_c1_g1	CG5455	Cluster_Increase_Gene_List.txt
DN107635_c6_g1	CG9853	Cluster_Increase_Gene_List.txt
DN107635_c7_g1	uncharacterized protein LOC111052568 isoform X1 _Nilaparvata_1.76e-45	Cluster_Increase_Gene_List.txt
DN107636_c0_g1	D12	Cluster_Increase_Gene_List.txt
DN107676_c4_g2	uncharacterized protein LOC106685694 _Halyomorpha_0	Cluster_Increase_Gene_List.txt
DN107687_c6_g3	CG6230	Cluster_Increase_Gene_List.txt
DN107694_c1_g1	kis	Cluster_Increase_Gene_List.txt
DN107733_c8_g1	uncharacterized protein LOC106683229 _Halyomorpha_8.64e-131	Cluster_Increase_Gene_List.txt
DN107744_c1_g1	MICU1	Cluster_Increase_Gene_List.txt
DN107745_c0_g1	MESK2	Cluster_Increase_Gene_List.txt
DN107760_c4_g4	Uncharacterized protein (Fragment) _Photinus_2.28e-29	Cluster_Increase_Gene_List.txt
DN107808_c2_g1	protein BANP-like _Halyomorpha_0	Cluster_Increase_Gene_List.txt
DN107851_c5_g1	Putative n-alpha-acetyltransferase 30 (Fragment) _Hemiptera_2.36e-138	Cluster_Increase_Gene_List.txt
DN107852_c6_g1	Naam	Cluster_Increase_Gene_List.txt
DN107853_c5_g2	zinc finger protein 64 homolog, isoforms 3 and 4-like _Halyomorpha_0	Cluster_Increase_Gene_List.txt
DN107864_c0_g3	Unkown protein _Riptortus_6.4e-71	Cluster_Increase_Gene_List.txt
DN107869_c3_g1	Putative transporter _Triatominae_0	Cluster_Increase_Gene_List.txt
DN107873_c0_g1	CG6040	Cluster_Increase_Gene_List.txt
DN107900_c8_g2	Tsf2	Cluster_Increase_Gene_List.txt
DN107911_c8_g1	zinc finger protein 711-like isoform X2 _Halyomorpha_1.17e-37	Cluster_Increase_Gene_List.txt
DN107912_c3_g1	transcriptional repressor CTCF-like isoform X3 _Halyomorpha_7.8e-52	Cluster_Increase_Gene_List.txt
DN107912_c3_g2	zinc finger protein 711-like _Halyomorpha_9.95e-73	Cluster_Increase_Gene_List.txt
DN107924_c1_g3		Cluster_Increase_Gene_List.txt
DN107927_c9_g1	uncharacterized protein LOC106691435 _Halyomorpha_6.9e-62	Cluster_Increase_Gene_List.txt
DN107945_c4_g2	KAT8 regulatory NSL complex subunit 2 _Panheteroptera_2.95e-178	Cluster_Increase_Gene_List.txt
DN107995_c5_g2	small ubiquitin-related modifier-like _Halyomorpha_1.79e-89	Cluster_Increase_Gene_List.txt
DN108025_c6_g1	gastrula zinc finger protein XlCGF57.1-like _Halyomorpha_0	Cluster_Increase_Gene_List.txt
DN108030_c0_g1	Putative myosin phosphatase rho-interacting protein (Fragment) _Triatominae_0	Cluster_Increase_Gene_List.txt
DN108033_c7_g1	Uncharacterized protein _Hemiptera_0	Cluster_Increase_Gene_List.txt
DN108049_c1_g5	Keratin, type I cytoskeletal 19 _Euteleostomi_2.42e-20	Cluster_Increase_Gene_List.txt
DN108057_c4_g1	cAMP-dependent protein kinase catalytic subunit, putative _Hexapoda_3.56e-134	Cluster_Increase_Gene_List.txt
DN108065_c0_g2	Rok	Cluster_Increase_Gene_List.txt
DN108115_c1_g1	Putative rna-directed dna polymerase from transposon bs (Fragment) _Panstrongylus_1.05e-29	Cluster_Increase_Gene_List.txt
DN108121_c5_g4	Uncharacterized protein _Rhodnius_2.78e-16	Cluster_Increase_Gene_List.txt
DN108141_c2_g2	uncharacterized protein LOC107273578 _Cephus_4.59e-35	Cluster_Increase_Gene_List.txt
DN108149_c0_g3	zinc finger Y-chromosomal protein 1-like isoform X1 _Halyomorpha_1.86e-44	Cluster_Increase_Gene_List.txt
DN108153_c3_g5	CG8195	Cluster_Increase_Gene_List.txt
DN108167_c0_g1	CG7504	Cluster_Increase_Gene_List.txt
DN108227_c0_g2	beclin-1-like protein A isoform X2 _Halyomorpha_3.3e-153	Cluster_Increase_Gene_List.txt
DN108229_c3_g1	Tango1	Cluster_Increase_Gene_List.txt
DN108247_c0_g1	ssp3	Cluster_Increase_Gene_List.txt
DN108258_c4_g5	ankyrin-3-like _Halyomorpha_0	Cluster_Increase_Gene_List.txt
DN108260_c0_g1	Katanin p60 ATPase-containing subunit A1 _Hemiptera_0	Cluster_Increase_Gene_List.txt
DN108265_c0_g2	TM9SF3	Cluster_Increase_Gene_List.txt
DN108294_c2_g1	wge	Cluster_Increase_Gene_List.txt
DN108295_c5_g3	Copine-8 _Bilateria_0	Cluster_Increase_Gene_List.txt
DN108296_c3_g1	Putative non-ltr rnase hi domain of reverse transcriptase (Fragment) _Panstrongylus_1.32e-22	Cluster_Increase_Gene_List.txt
DN108313_c0_g2	tud	Cluster_Increase_Gene_List.txt
DN108324_c1_g1		Cluster_Increase_Gene_List.txt
DN108335_c3_g1	putative ankyrin repeat protein RF_0381 _Halyomorpha_5.29e-63	Cluster_Increase_Gene_List.txt
DN108339_c0_g1	uncharacterized protein LOC105264818 isoform X1 _Hymenoptera_2.94e-07	Cluster_Increase_Gene_List.txt
DN108349_c3_g3	pasi1	Cluster_Increase_Gene_List.txt
DN108356_c4_g1	zinc finger CCCH domain-containing protein 14-like isoform X1 _Halyomorpha_0	Cluster_Increase_Gene_List.txt
DN108382_c0_g1	uncharacterized protein LOC111044339 _Nilaparvata_1.54e-18	Cluster_Increase_Gene_List.txt
DN108382_c1_g1	craniofacial development protein 2-like _Nilaparvata_6.95e-53	Cluster_Increase_Gene_List.txt
DN108387_c6_g1	zinc finger protein 711-like _Halyomorpha_1.04e-88	Cluster_Increase_Gene_List.txt
DN108393_c0_g2	Ubr3	Cluster_Increase_Gene_List.txt
DN108424_c0_g1	Putative nuclear receptor interaction protein (Fragment) _Triatominae_0	Cluster_Increase_Gene_List.txt
DN108466_c0_g1	Msh6	Cluster_Increase_Gene_List.txt
DN108469_c0_g1	in	Cluster_Increase_Gene_List.txt
DN108477_c6_g4		Cluster_Increase_Gene_List.txt
DN108492_c0_g2	CG4049	Cluster_Increase_Gene_List.txt
DN108496_c1_g6	zinc finger protein 239-like isoform X1 _Halyomorpha_6.21e-74	Cluster_Increase_Gene_List.txt
DN108503_c5_g1	dnaJ homolog subfamily C member 10-like isoform X1 _Cimex_0	Cluster_Increase_Gene_List.txt
DN108530_c1_g1	prolow-density lipoprotein receptor-related protein 1 isoform X1 _Halyomorpha_0	Cluster_Increase_Gene_List.txt
DN108536_c3_g3	Uncharacterized protein (Fragment) _Rhodnius_9.55e-71	Cluster_Increase_Gene_List.txt
DN108605_c6_g1	Sil1	Cluster_Increase_Gene_List.txt
DN108658_c0_g2	Uncharacterized protein _Acyrthosiphon_1.16e-23	Cluster_Increase_Gene_List.txt
DN108685_c7_g1	uncharacterized protein LOC106691592 _Halyomorpha_3.46e-86	Cluster_Increase_Gene_List.txt
DN108700_c0_g1	uncharacterized protein LOC106678932 _Halyomorpha_0	Cluster_Increase_Gene_List.txt
DN108702_c4_g2	Uncharacterized protein _Hemiptera_1.12e-90	Cluster_Increase_Gene_List.txt
DN108706_c4_g1	Ras-related protein Rac1 _Opisthokonta_1.31e-133	Cluster_Increase_Gene_List.txt
DN108719_c0_g1	fw	Cluster_Increase_Gene_List.txt
DN108729_c6_g5	uncharacterized protein LOC106668869 _Cimex_4.85e-24	Cluster_Increase_Gene_List.txt
DN108746_c1_g1	Putative mitogen-activated protein kinase kinase 1 _Triatominae_2.42e-53	Cluster_Increase_Gene_List.txt
DN108750_c3_g6	uncharacterized protein LOC106686136 _Halyomorpha_2.98e-17	Cluster_Increase_Gene_List.txt
DN108756_c0_g1	Mmp1	Cluster_Increase_Gene_List.txt
DN108769_c2_g1	1-acyl-sn-glycerol-3-phosphate acyltransferase _Riptortus_4.4e-124	Cluster_Increase_Gene_List.txt
DN108775_c1_g1	Sterile alpha and TIR motif-containing protein 1 _Aculeata_0	Cluster_Increase_Gene_List.txt
DN108805_c3_g2	Putative rna-directed dna polymerase from mobile element jockey-like protein (Fragment) _Triatominae_7.44e-40	Cluster_Increase_Gene_List.txt
DN108809_c4_g1	zinc finger Y-chromosomal protein 2-like _Halyomorpha_0	Cluster_Increase_Gene_List.txt
DN108811_c1_g1	Succinate dehydrogenase [ubiquinone] flavoprotein subunit, mitochondrial _Lasius_0	Cluster_Increase_Gene_List.txt
DN108820_c5_g4	uncharacterized protein LOC106691307 _Halyomorpha_1.64e-154	Cluster_Increase_Gene_List.txt
DN108824_c3_g1	Histone-lysine N-methyltransferase SETMAR _Ooceraea_2.09e-29	Cluster_Increase_Gene_List.txt
DN108854_c1_g1	Putative reverse transcriptase (Fragment) _Panstrongylus_4.21e-36	Cluster_Increase_Gene_List.txt
DN108863_c1_g1	eukaryotic translation initiation factor 4 gamma 1-like isoform X1 _Halyomorpha_0	Cluster_Increase_Gene_List.txt
DN108870_c0_g3	Putative rna-directed dna polymerase from mobile element jockey-like protein (Fragment) _Hemiptera_3.99e-31	Cluster_Increase_Gene_List.txt
DN108883_c7_g1	Constitutive coactivator of PPAR-gamma-like protein 2 _Cimicomorpha_0	Cluster_Increase_Gene_List.txt
DN108892_c2_g1	Uncharacterized protein (Fragment) _Lygus_2.42e-40	Cluster_Increase_Gene_List.txt
DN108912_c5_g2	Uncharacterized transposon-derived protein F52C9.6 (Fragment) _Lygus_4.26e-10	Cluster_Increase_Gene_List.txt
DN108924_c5_g1	uncharacterized protein LOC106689652 _Halyomorpha_7.39e-22	Cluster_Increase_Gene_List.txt
DN108925_c0_g1		Cluster_Increase_Gene_List.txt
DN108939_c1_g1	Uncharacterized protein (Fragment) _Homalodisca_2.15e-19	Cluster_Increase_Gene_List.txt
DN108948_c2_g1	zinc finger CCCH domain-containing protein 10-like _Cimex_7.33e-100	Cluster_Increase_Gene_List.txt
DN108961_c2_g1	Sodium/potassium-transporting ATPase subunit beta-2 _Neoptera_2.24e-180	Cluster_Increase_Gene_List.txt
DN108971_c0_g1	Uncharacterized protein _Rhodnius_2.08e-135	Cluster_Increase_Gene_List.txt
DN108985_c3_g2	uncharacterized protein LOC106692636 isoform X1 _Halyomorpha_0	Cluster_Increase_Gene_List.txt
DN108993_c3_g1	CG8405	Cluster_Increase_Gene_List.txt
DN109014_c7_g4	uncharacterized protein LOC106673706 _Cimex_5.69e-09	Cluster_Increase_Gene_List.txt
DN109040_c6_g1	CG13663	Cluster_Increase_Gene_List.txt
DN109049_c0_g1	Rop	Cluster_Increase_Gene_List.txt
DN109063_c6_g1	zinc finger protein 845-like isoform X1 _Halyomorpha_3.48e-49	Cluster_Increase_Gene_List.txt
DN109069_c1_g1	fab1	Cluster_Increase_Gene_List.txt
DN109071_c0_g1	CG1815	Cluster_Increase_Gene_List.txt
DN109073_c3_g1	CG12213	Cluster_Increase_Gene_List.txt
DN109083_c1_g1	Sedoheptulokinase _Folsomia_0	Cluster_Increase_Gene_List.txt
DN109092_c5_g1	Fancd2	Cluster_Increase_Gene_List.txt
DN109109_c2_g2		Cluster_Increase_Gene_List.txt
DN109110_c1_g2	guanylate cyclase 32E-like _Neoptera_0	Cluster_Increase_Gene_List.txt
DN109156_c0_g1	Uncharacterized protein (Fragment) _Hemiptera_0	Cluster_Increase_Gene_List.txt
DN109174_c0_g1	CG8888	Cluster_Increase_Gene_List.txt
DN109214_c0_g2	transforming acidic coiled-coil-containing protein 1-like _Halyomorpha_0	Cluster_Increase_Gene_List.txt
DN109214_c1_g1	Ras-like protein 2 _Acromyrmex_1.28e-93	Cluster_Increase_Gene_List.txt
DN109228_c1_g1	CG32809	Cluster_Increase_Gene_List.txt
DN109246_c0_g1	Cad87A	Cluster_Increase_Gene_List.txt
DN109264_c7_g2	uncharacterized protein LOC106677825 _Halyomorpha_5.22e-115	Cluster_Increase_Gene_List.txt
DN109265_c0_g2	uncharacterized protein LOC106683341 isoform X1 _Halyomorpha_0	Cluster_Increase_Gene_List.txt
DN109265_c0_g3	Uncharacterized protein C19orf29 _Protostomia_9.44e-81	Cluster_Increase_Gene_List.txt
DN109274_c4_g1	Uncharacterized protein _Polyphaga_4.66e-93	Cluster_Increase_Gene_List.txt
DN109279_c6_g2	Topors	Cluster_Increase_Gene_List.txt
DN109282_c16_g1	torsin-1A-like _Halyomorpha_2.54e-143	Cluster_Increase_Gene_List.txt
DN109307_c2_g2		Cluster_Increase_Gene_List.txt
DN109310_c2_g1	Uncharacterized protein (Fragment) _Hemiptera_1.12e-140	Cluster_Increase_Gene_List.txt
DN109328_c3_g1	DEP domain-containing protein 5 _Hemiptera_1.29e-173	Cluster_Increase_Gene_List.txt
DN109333_c3_g1	msl	Cluster_Increase_Gene_List.txt
DN109351_c0_g1	uncharacterized protein LOC106682964 isoform X1 _Panheteroptera_0	Cluster_Increase_Gene_List.txt
DN109365_c1_g1	uncharacterized protein LOC106683788 _Halyomorpha_2.56e-71	Cluster_Increase_Gene_List.txt
DN109368_c0_g1	wolframin-like isoform X1 _Halyomorpha_0	Cluster_Increase_Gene_List.txt
DN109369_c5_g2	Mkp3	Cluster_Increase_Gene_List.txt
DN109398_c4_g1	Tsp26A	Cluster_Increase_Gene_List.txt
DN109398_c4_g2	Putative reverse transcriptase (Fragment) _Triatoma_6.68e-49	Cluster_Increase_Gene_List.txt
DN109442_c3_g1	Herc4	Cluster_Increase_Gene_List.txt
DN109480_c1_g2	putative ankyrin repeat protein RF_0381 _Halyomorpha_7.74e-84	Cluster_Increase_Gene_List.txt
DN109496_c4_g2	piggyBac transposable element-derived protein 4-like _Myzus_1.65e-118	Cluster_Increase_Gene_List.txt
DN109520_c5_g2	protein charybde _Neoptera_1.86e-55	Cluster_Increase_Gene_List.txt
DN109521_c1_g1	KLHL18	Cluster_Increase_Gene_List.txt
DN109522_c1_g4	Neuropeptide GPCR A47 _Hemiptera_7.59e-151	Cluster_Increase_Gene_List.txt
DN109578_c0_g1	Uncharacterized protein (Fragment) _Bilateria_0	Cluster_Increase_Gene_List.txt
DN109586_c1_g4		Cluster_Increase_Gene_List.txt
DN109590_c1_g1	Ankyrin repeat domain-containing protein 27 _Panheteroptera_0	Cluster_Increase_Gene_List.txt
DN109626_c0_g1	Wdr81	Cluster_Increase_Gene_List.txt
DN109636_c6_g1	paired amphipathic helix protein Sin3b isoform X1 _Halyomorpha_0	Cluster_Increase_Gene_List.txt
DN109652_c4_g2	uncharacterized protein LOC106682368 isoform X1 _Halyomorpha_1.42e-169	Cluster_Increase_Gene_List.txt
DN109655_c0_g12	Putative endonuclease-reverse transcriptase (Fragment) _Rhodnius_6.49e-27	Cluster_Increase_Gene_List.txt
DN109686_c3_g1	Uncharacterized protein _Rhodnius_1.44e-62	Cluster_Increase_Gene_List.txt
DN109697_c1_g3	uncharacterized protein LOC106678586 _Halyomorpha_0	Cluster_Increase_Gene_List.txt
DN109706_c1_g1	Peptidyl-prolyl cis-trans isomerase _Holometabola_1.17e-83	Cluster_Increase_Gene_List.txt
DN109735_c4_g2	ankyrin-2-like isoform X1 _Halyomorpha_0	Cluster_Increase_Gene_List.txt
DN109741_c2_g1	zinc finger protein 239-like isoform X1 _Halyomorpha_9.87e-51	Cluster_Increase_Gene_List.txt
DN109750_c1_g1	eRF3	Cluster_Increase_Gene_List.txt
DN109750_c1_g3	ankyrin repeat and protein kinase domain-containing protein 1-like _Halyomorpha_0	Cluster_Increase_Gene_List.txt
DN109759_c2_g1	E3 ubiquitin-protein ligase RNF8-B-like _Halyomorpha_0	Cluster_Increase_Gene_List.txt
DN109759_c2_g3	Ire1	Cluster_Increase_Gene_List.txt
DN109797_c4_g3	uncharacterized protein LOC106678179 _Halyomorpha_4.43e-160	Cluster_Increase_Gene_List.txt
DN109817_c3_g1	CG7785	Cluster_Increase_Gene_List.txt
DN109837_c0_g1	mei	Cluster_Increase_Gene_List.txt
DN109845_c6_g1	CG31650	Cluster_Increase_Gene_List.txt
DN109914_c12_g5	CG32638	Cluster_Increase_Gene_List.txt
DN109915_c1_g1	MEP	Cluster_Increase_Gene_List.txt
DN109921_c1_g3	Probable methylthioribulose-1-phosphate dehydratase _Neoptera_1.49e-118	Cluster_Increase_Gene_List.txt
DN109933_c0_g2		Cluster_Increase_Gene_List.txt
DN109942_c2_g3	Putative endonuclease-reverse transcriptase (Fragment) _Triatoma_9.28e-72	Cluster_Increase_Gene_List.txt
DN109983_c2_g1	kto	Cluster_Increase_Gene_List.txt
DN110006_c2_g1		Cluster_Increase_Gene_List.txt
DN110025_c13_g1	Putative c2h2-type zn-finger protein _Neoptera_0	Cluster_Increase_Gene_List.txt
DN110026_c1_g1	Putative reverse transcriptase (Fragment) _Triatoma_7.93e-23	Cluster_Increase_Gene_List.txt
DN110043_c6_g1	Dual specificity protein phosphatase CDC14A (Fragment) _Neoptera_0	Cluster_Increase_Gene_List.txt
DN110062_c7_g3		Cluster_Increase_Gene_List.txt
DN110068_c4_g1	uncharacterized protein LOC106685391 _Halyomorpha_4.95e-179	Cluster_Increase_Gene_List.txt
DN110074_c0_g1	Elys	Cluster_Increase_Gene_List.txt
DN110098_c5_g1	uncharacterized protein LOC106682031 _Halyomorpha_3.61e-20	Cluster_Increase_Gene_List.txt
DN110107_c1_g1	Uncharacterized protein _Latimeria_2.59e-45	Cluster_Increase_Gene_List.txt
DN110124_c6_g3	CG5087	Cluster_Increase_Gene_List.txt
DN110134_c4_g3	uncharacterized protein LOC106682415 _Halyomorpha_1.78e-34	Cluster_Increase_Gene_List.txt
DN110148_c12_g1	CG9272	Cluster_Increase_Gene_List.txt
DN110164_c2_g1	uncharacterized protein LOC106690437 isoform X1 _Halyomorpha_0	Cluster_Increase_Gene_List.txt
DN110182_c0_g1	milt	Cluster_Increase_Gene_List.txt
DN110195_c4_g3	DNA ligase (Fragment) _Lygus_1.61e-25	Cluster_Increase_Gene_List.txt
DN110197_c4_g2	CG11802	Cluster_Increase_Gene_List.txt
DN110221_c2_g2	fra	Cluster_Increase_Gene_List.txt
DN110229_c0_g1	uncharacterized protein LOC106680887 isoform X1 _Halyomorpha_0	Cluster_Increase_Gene_List.txt
DN110231_c3_g2	Uncharacterized protein _Rhodnius_0	Cluster_Increase_Gene_List.txt
DN110236_c1_g1	Protein smoothened _Lygus_0	Cluster_Increase_Gene_List.txt
DN110237_c1_g6		Cluster_Increase_Gene_List.txt
DN110252_c0_g3	Uncharacterized protein _Rhodnius_7.98e-16	Cluster_Increase_Gene_List.txt
DN110257_c3_g1	Regulator of G-protein signaling loco _Panheteroptera_0	Cluster_Increase_Gene_List.txt
DN110267_c2_g1	forkhead-associated domain-containing protein 1-like isoform X1 _Panheteroptera_0	Cluster_Increase_Gene_List.txt
DN110268_c3_g1	uncharacterized protein LOC106687844 _Halyomorpha_0	Cluster_Increase_Gene_List.txt
DN110287_c5_g1	gamma-tubulin complex component 5-like _Halyomorpha_2.82e-90	Cluster_Increase_Gene_List.txt
DN110289_c7_g2	serpin B8-like _Halyomorpha_0	Cluster_Increase_Gene_List.txt
DN110314_c3_g1	Semaphorin-5B _Cimicoidea_0	Cluster_Increase_Gene_List.txt
DN110319_c1_g2	hydrocephalus-inducing protein homolog _Halyomorpha_0	Cluster_Increase_Gene_List.txt
DN110319_c1_g4	hydrocephalus-inducing protein homolog _Halyomorpha_2.45e-38	Cluster_Increase_Gene_List.txt
DN110338_c6_g1		Cluster_Increase_Gene_List.txt
DN110350_c5_g1	Histone acetyltransferase (Fragment) _Eumetazoa_3.81e-175	Cluster_Increase_Gene_List.txt
DN110351_c4_g4	uncharacterized protein LOC106677071 _Halyomorpha_1.22e-132	Cluster_Increase_Gene_List.txt
DN110353_c0_g2	Atf3	Cluster_Increase_Gene_List.txt
DN110380_c1_g1	smid	Cluster_Increase_Gene_List.txt
DN110393_c4_g1	E3 ubiquitin-protein ligase RNF170-like isoform X1 _Halyomorpha_2.81e-148	Cluster_Increase_Gene_List.txt
DN110393_c5_g3	CG13398	Cluster_Increase_Gene_List.txt
DN110396_c3_g1	Vps33B	Cluster_Increase_Gene_List.txt
DN110412_c1_g2		Cluster_Increase_Gene_List.txt
DN110426_c1_g1	CG9044	Cluster_Increase_Gene_List.txt
DN110455_c0_g1	Dhc64C	Cluster_Increase_Gene_List.txt
DN110473_c3_g2	CoRest	Cluster_Increase_Gene_List.txt
DN110495_c1_g1	CG31142	Cluster_Increase_Gene_List.txt
DN110526_c0_g1	mus205	Cluster_Increase_Gene_List.txt
DN110588_c7_g4	arf-GAP with coiled-coil, ANK repeat and PH domain-containing protein 1-like _Halyomorpha_6.28e-14	Cluster_Increase_Gene_List.txt
DN110617_c2_g1	Integrin beta _Arthropoda_0	Cluster_Increase_Gene_List.txt
DN110701_c7_g2	Putative reverse transcriptase rna-dependent dna polymerase (Fragment) _Panstrongylus_2.71e-52	Cluster_Increase_Gene_List.txt
DN110703_c2_g4	Putative sulfate/bicarbonate/oxalate exchanger sat-1 (Fragment) _Neoptera_0	Cluster_Increase_Gene_List.txt
DN110733_c3_g2	actin cytoskeleton-regulatory complex protein PAN1-like isoform X1 _Halyomorpha_0	Cluster_Increase_Gene_List.txt
DN110736_c4_g1	endoplasmic reticulum membrane-associated RNA degradation protein-like _Halyomorpha_0	Cluster_Increase_Gene_List.txt
DN110776_c2_g5	Putative titin isoform x2 (Fragment) _Triatoma_1.9e-152	Cluster_Increase_Gene_List.txt
DN110791_c2_g1	shep	Cluster_Increase_Gene_List.txt
DN110791_c2_g4		Cluster_Increase_Gene_List.txt
DN110802_c0_g1	Tor	Cluster_Increase_Gene_List.txt
DN110806_c1_g1	Uncharacterized protein (Fragment) _Panheteroptera_0	Cluster_Increase_Gene_List.txt
DN110807_c2_g3	CG13365	Cluster_Increase_Gene_List.txt
DN110808_c3_g1	spectrin alpha chain-like _Bilateria_0	Cluster_Increase_Gene_List.txt
DN110837_c1_g2	Putative penel1 nvi (Fragment) _Triatoma_1.16e-134	Cluster_Increase_Gene_List.txt
DN110868_c7_g5		Cluster_Increase_Gene_List.txt
DN110871_c2_g2	CG6950	Cluster_Increase_Gene_List.txt
DN110875_c3_g3		Cluster_Increase_Gene_List.txt
DN110886_c2_g4	ADP-ribosylation factor-binding protein GGA3 _Panheteroptera_0	Cluster_Increase_Gene_List.txt
DN111002_c8_g1	pancreatic triacylglycerol lipase-like isoform X1 _Halyomorpha_2.73e-20	Cluster_Increase_Gene_List.txt
DN111024_c6_g1	alpha-latrocrustotoxin-Lt1a-like _Halyomorpha_6.01e-129	Cluster_Increase_Gene_List.txt
DN111028_c1_g2	zinc finger protein 26-like _Halyomorpha_9.57e-65	Cluster_Increase_Gene_List.txt
DN111030_c5_g1	Putative reverse transcriptase (Fragment) _Triatoma_1.19e-102	Cluster_Increase_Gene_List.txt
DN111056_c0_g1	uncharacterized protein LOC106684681 isoform X1 _Halyomorpha_0	Cluster_Increase_Gene_List.txt
DN111065_c0_g1	Nucleolysin TIAR _Neoptera_0	Cluster_Increase_Gene_List.txt
DN111073_c10_g1	Uncharacterized protein (Fragment) _Cuerna_4.68e-06	Cluster_Increase_Gene_List.txt
DN111075_c0_g3	E3 ubiquitin-protein ligase HERC2 isoform X1 _Panheteroptera_0	Cluster_Increase_Gene_List.txt
DN111105_c1_g1	uncharacterized protein LOC106691279 _Halyomorpha_9.77e-64	Cluster_Increase_Gene_List.txt
DN111141_c0_g1	titin isoform X1 _Halyomorpha_0	Cluster_Increase_Gene_List.txt
DN111176_c7_g2	Glutamate synthase [NADH], amyloplastic _Protostomia_0	Cluster_Increase_Gene_List.txt
DN111181_c9_g4	Putative reverse transcriptase (Fragment) _Triatominae_6.55e-40	Cluster_Increase_Gene_List.txt
DN111211_c3_g2	Uncharacterized protein _Acyrthosiphon_8.11e-57	Cluster_Increase_Gene_List.txt
DN111232_c1_g1	CG5938	Cluster_Increase_Gene_List.txt
DN111241_c1_g2	myb/SANT-like DNA-binding domain-containing protein 4 _Halyomorpha_4.49e-10	Cluster_Increase_Gene_List.txt
DN111254_c4_g1	zinc finger autosomal protein-like _Halyomorpha_5.36e-32	Cluster_Increase_Gene_List.txt
DN111257_c5_g2	uncharacterized protein LOC106677575 _Halyomorpha_0	Cluster_Increase_Gene_List.txt
DN111260_c3_g2	reticulon-4-like isoform X1 _Halyomorpha_1.09e-141	Cluster_Increase_Gene_List.txt
DN111278_c2_g1	Putative endonuclease-reverse transcriptase (Fragment) _Triatoma_2.38e-17	Cluster_Increase_Gene_List.txt
DN111278_c4_g1	protein-glutamate O-methyltransferase-like isoform X1 _Halyomorpha_0	Cluster_Increase_Gene_List.txt
DN111282_c2_g2	Putative penel1 nvi (Fragment) _Triatoma_1.78e-151	Cluster_Increase_Gene_List.txt
DN111291_c6_g1	Putative reverse transcriptase rna-dependent dna polymerase (Fragment) _Panstrongylus_3.15e-42	Cluster_Increase_Gene_List.txt
DN111306_c4_g1	Putative reverse transcriptase rna-dependent dna polymerase (Fragment) _Panstrongylus_1.06e-47	Cluster_Increase_Gene_List.txt
DN111324_c4_g3	Putative endonuclease-reverse transcriptase (Fragment) _Triatoma_3.88e-93	Cluster_Increase_Gene_List.txt
DN111344_c0_g1	Uncharacterized protein _Holometabola_2.84e-24	Cluster_Increase_Gene_List.txt
DN111409_c4_g6	wls	Cluster_Increase_Gene_List.txt
DN111441_c2_g1	E3 ubiquitin-protein ligase SIAH1 _Bilateria_1.16e-164	Cluster_Increase_Gene_List.txt
DN111478_c1_g1	CG7806	Cluster_Increase_Gene_List.txt
DN111548_c3_g1	Putative rna-directed dna polymerase from transposon x-element reverse transcriptase (Fragment) _Triatominae_3.52e-66	Cluster_Increase_Gene_List.txt
DN111567_c1_g1	protein PRRC2C isoform X1 _Halyomorpha_0	Cluster_Increase_Gene_List.txt
DN111572_c16_g1	Prosaposin variant A-like protein (Fragment) _Triatoma_3.23e-66	Cluster_Increase_Gene_List.txt
DN111572_c16_g4	Putative prosaposin (Fragment) _Triatominae_1.72e-123	Cluster_Increase_Gene_List.txt
DN111593_c10_g2	uncharacterized protein LOC106689049 isoform X1 _Halyomorpha_2.1e-61	Cluster_Increase_Gene_List.txt
DN111598_c5_g1	RNA-directed DNA polymerase from mobile element jockey-like _Vollenhovia_4.8e-13	Cluster_Increase_Gene_List.txt
DN111599_c4_g2	Putative reverse transcriptase (Fragment) _Triatoma_1.13e-36	Cluster_Increase_Gene_List.txt
DN111637_c1_g2	zinc finger autosomal protein-like _Halyomorpha_1.49e-59	Cluster_Increase_Gene_List.txt
DN111690_c0_g1	RNA-directed DNA polymerase from mobile element jockey-like _Diuraphis_1.05e-33	Cluster_Increase_Gene_List.txt
DN113534_c0_g1	-3 Isoform 3 of Serine/arginine-rich splicing factor 7 _Eumetazoa_5.71e-67	Cluster_Increase_Gene_List.txt
DN142353_c0_g1	beclin-1-like protein isoform X2 _Halyomorpha_3.87e-33	Cluster_Increase_Gene_List.txt
DN149788_c0_g1	DEP domain-containing protein 1B-like isoform X1 _Halyomorpha_0	Cluster_Increase_Gene_List.txt
DN150495_c0_g1	CG4293	Cluster_Increase_Gene_List.txt
DN177774_c0_g1	Retrovirus-related Pol polyprotein from transposon TNT 1-94 (Fragment) _Neoptera_4.44e-46	Cluster_Increase_Gene_List.txt
DN177834_c0_g1	uncharacterized protein CG4449 _Halyomorpha_1.58e-136	Cluster_Increase_Gene_List.txt
DN181952_c0_g1	CG7523	Cluster_Increase_Gene_List.txt
DN33357_c0_g1	Uncharacterized protein _Eutheria_1.58e-116	Cluster_Increase_Gene_List.txt
DN34461_c0_g1	DnaJ subfamily C member 24 _Panheteroptera_5.34e-44	Cluster_Increase_Gene_List.txt
DN38231_c0_g1	Trypsin eta _Dacinae_2.24e-24	Cluster_Increase_Gene_List.txt
DN52974_c0_g1	CG7772	Cluster_Increase_Gene_List.txt
DN58472_c0_g1		Cluster_Increase_Gene_List.txt
DN70643_c0_g1	Ent3	Cluster_Increase_Gene_List.txt
DN82434_c0_g2	probable G-protein coupled receptor 158 _Panheteroptera_4.6e-103	Cluster_Increase_Gene_List.txt
DN83198_c0_g1	CG9240	Cluster_Increase_Gene_List.txt
DN83219_c0_g1	Uncharacterized protein _Phlebotomus_0	Cluster_Increase_Gene_List.txt
DN83464_c0_g1	protein NipSnap _Athalia_6.04e-93	Cluster_Increase_Gene_List.txt
DN83710_c0_g2	SCY1-like protein 2 (Fragment) _Hexapoda_0	Cluster_Increase_Gene_List.txt
DN87157_c0_g1	Pikachurin _Paraneoptera_0	Cluster_Increase_Gene_List.txt
DN88372_c0_g1	CG9636	Cluster_Increase_Gene_List.txt
DN89015_c0_g1	CG14812	Cluster_Increase_Gene_List.txt
DN89091_c0_g1	Glycosyltransferase-like protein LARGE2 _Bilateria_0	Cluster_Increase_Gene_List.txt
DN89193_c0_g1	Peroxiredoxin-6 _Eukaryota_3.65e-150	Cluster_Increase_Gene_List.txt
DN90288_c0_g1	Uncharacterized protein (Fragment) _Bilateria_8.06e-72	Cluster_Increase_Gene_List.txt
DN90480_c0_g1	uncharacterized protein LOC106685293 _Halyomorpha_4.67e-153	Cluster_Increase_Gene_List.txt
DN90520_c0_g2	Sra	Cluster_Increase_Gene_List.txt
DN91036_c0_g1	tetra-peptide repeat homeobox protein 1-like _Dendroctonus_2.51e-16	Cluster_Increase_Gene_List.txt
DN91792_c0_g1	tam	Cluster_Increase_Gene_List.txt
DN92884_c0_g1	heme transporter hrg1-B-like _Halyomorpha_1.07e-85	Cluster_Increase_Gene_List.txt
DN93149_c0_g1	Uxt	Cluster_Increase_Gene_List.txt
DN93156_c0_g1		Cluster_Increase_Gene_List.txt
DN93272_c0_g1	CG5928	Cluster_Increase_Gene_List.txt
DN93384_c0_g1	uncharacterized protein LOC106677154 isoform X1 _Halyomorpha_0	Cluster_Increase_Gene_List.txt
DN93753_c0_g2	Heterogeneous nuclear ribonucleoprotein D0 _Euteleostomi_2.67e-143	Cluster_Increase_Gene_List.txt
DN93871_c0_g1	Uncharacterized protein _Lygus_1.46e-27	Cluster_Increase_Gene_List.txt
DN93933_c0_g1	CG5048	Cluster_Increase_Gene_List.txt
DN94004_c0_g1	CG4324	Cluster_Increase_Gene_List.txt
DN94129_c0_g1	RNA-directed DNA polymerase from mobile element jockey-like _Halyomorpha_8.92e-100	Cluster_Increase_Gene_List.txt
DN94193_c0_g1	ATP-sensitive inward rectifier potassium channel 12-like _Panheteroptera_0	Cluster_Increase_Gene_List.txt
DN94376_c0_g1	protein PF14_0175-like _Halyomorpha_9.8e-82	Cluster_Increase_Gene_List.txt
DN94385_c1_g1	Uncharacterized protein _Boreoeutheria_4.61e-84	Cluster_Increase_Gene_List.txt
DN94494_c0_g1	mediator of RNA polymerase II transcription subunit 4 isoform X1 _Pseudomyrmex_1.51e-110	Cluster_Increase_Gene_List.txt
DN95358_c0_g1	Sidpn	Cluster_Increase_Gene_List.txt
DN95391_c0_g1	uncharacterized protein LOC106682939 _Halyomorpha_1.23e-117	Cluster_Increase_Gene_List.txt
DN95418_c0_g1	Uncharacterized protein (Fragment) _Panheteroptera_0	Cluster_Increase_Gene_List.txt
DN95781_c0_g3	Uncharacterized protein _Neoptera_4.48e-54	Cluster_Increase_Gene_List.txt
DN95885_c0_g1	Uncharacterized protein _Cimicoidea_0	Cluster_Increase_Gene_List.txt
DN95924_c0_g3	Uncharacterized protein _Rhodnius_3.3e-88	Cluster_Increase_Gene_List.txt
DN95940_c0_g1	uncharacterized protein LOC106692222 _Halyomorpha_0	Cluster_Increase_Gene_List.txt
DN96336_c0_g1	Putative o-linked n-acetylglucosamine transferase ogt (Fragment) _Arthropoda_0	Cluster_Increase_Gene_List.txt
DN96415_c0_g1		Cluster_Increase_Gene_List.txt
DN96445_c0_g1	alpha	Cluster_Increase_Gene_List.txt
DN96561_c1_g1	CG9132	Cluster_Increase_Gene_List.txt
DN96760_c0_g1	STUB1	Cluster_Increase_Gene_List.txt
DN96771_c0_g1	CG13442	Cluster_Increase_Gene_List.txt
DN96945_c0_g1	Uncharacterized protein _Branchiostoma_1.18e-06	Cluster_Increase_Gene_List.txt
DN96961_c0_g1	uncharacterized protein LOC106686823 _Halyomorpha_1.3e-166	Cluster_Increase_Gene_List.txt
DN97012_c0_g1	ca	Cluster_Increase_Gene_List.txt
DN97013_c0_g1	Casein kinase II subunit alpha _Eukaryota_0	Cluster_Increase_Gene_List.txt
DN97233_c0_g1	Smyd4	Cluster_Increase_Gene_List.txt
DN97290_c0_g1	Rab19	Cluster_Increase_Gene_List.txt
DN97300_c0_g1	Wdr92	Cluster_Increase_Gene_List.txt
DN97315_c0_g1	low-density lipoprotein receptor-related protein 1B-like _Halyomorpha_0	Cluster_Increase_Gene_List.txt
DN97325_c0_g1	CG14762	Cluster_Increase_Gene_List.txt
DN97335_c0_g1	CG12393	Cluster_Increase_Gene_List.txt
DN97373_c0_g1	coronin-6 isoform X2 _Drosophila_0	Cluster_Increase_Gene_List.txt
DN97432_c0_g1	U3 small nucleolar RNA-associated protein 6 homolog _Halyomorpha_0	Cluster_Increase_Gene_List.txt
DN97708_c0_g2	Beta-1,4-N-acetylgalactosaminyltransferase bre-4 _Cimicomorpha_3.13e-174	Cluster_Increase_Gene_List.txt
DN97741_c0_g1		Cluster_Increase_Gene_List.txt
DN97766_c0_g1	CG5280	Cluster_Increase_Gene_List.txt
DN97772_c0_g1	uncharacterized protein LOC106680710 _Halyomorpha_0	Cluster_Increase_Gene_List.txt
DN97808_c0_g1	Pgant35A	Cluster_Increase_Gene_List.txt
DN97816_c0_g1	Putative reverse transcriptase-like protein (Fragment) _Triatoma_2.56e-62	Cluster_Increase_Gene_List.txt
DN97818_c0_g1		Cluster_Increase_Gene_List.txt
DN97917_c0_g1	spindle and kinetochore-associated protein 1-like isoform X1 _Halyomorpha_1.29e-175	Cluster_Increase_Gene_List.txt
DN98000_c0_g1	Gem2	Cluster_Increase_Gene_List.txt
DN98017_c0_g1	Univin precursor, putative _Pediculus_1.8e-141	Cluster_Increase_Gene_List.txt
DN98037_c0_g1	Drep4	Cluster_Increase_Gene_List.txt
DN98051_c0_g1	PR	Cluster_Increase_Gene_List.txt
DN98095_c0_g1	uncharacterized protein LOC106683565 _Halyomorpha_0	Cluster_Increase_Gene_List.txt
DN98202_c0_g1	inactive peptidyl-prolyl cis-trans isomerase FKBP6-like _Halyomorpha_0	Cluster_Increase_Gene_List.txt
DN98206_c0_g1	uncharacterized protein LOC106683106 _Halyomorpha_1.94e-43	Cluster_Increase_Gene_List.txt
DN98210_c0_g2	HSPBAP1	Cluster_Increase_Gene_List.txt
DN98290_c0_g2	hemicentin-1-like _Halyomorpha_8.77e-117	Cluster_Increase_Gene_List.txt
DN98303_c0_g1	Uncharacterized protein _Triatominae_5.7e-51	Cluster_Increase_Gene_List.txt
DN98336_c0_g1	protein zwilch _Halyomorpha_0	Cluster_Increase_Gene_List.txt
DN98355_c0_g1	shams	Cluster_Increase_Gene_List.txt
DN98372_c0_g2	Calcium and integrin-binding protein 1 _Dufourea_2.47e-46	Cluster_Increase_Gene_List.txt
DN98409_c1_g1	adipocyte plasma membrane-associated protein-like _Cimex_1.44e-129	Cluster_Increase_Gene_List.txt
DN98471_c0_g1	uncharacterized protein LOC106680173 _Halyomorpha_3.15e-19	Cluster_Increase_Gene_List.txt
DN98549_c0_g1	JMJD4	Cluster_Increase_Gene_List.txt
DN98564_c0_g1	Rcd6	Cluster_Increase_Gene_List.txt
DN98609_c0_g1	Stromal cell-derived factor 2 _Neoptera_1.18e-85	Cluster_Increase_Gene_List.txt
DN98611_c0_g1	MED21	Cluster_Increase_Gene_List.txt
DN98870_c0_g1	Ids	Cluster_Increase_Gene_List.txt
DN98913_c0_g1	Cellular retinaldehyde binding protein _Neoptera_2.86e-105	Cluster_Increase_Gene_List.txt
DN98974_c0_g2	east	Cluster_Increase_Gene_List.txt
DN99029_c9_g1	nascent polypeptide-associated complex subunit alpha, muscle-specific form-like isoform X1 _Halyomorpha_0	Cluster_Increase_Gene_List.txt
DN99029_c9_g2	RabX4	Cluster_Increase_Gene_List.txt
DN99043_c0_g1	CG15385	Cluster_Increase_Gene_List.txt
DN99137_c10_g1	ear	Cluster_Increase_Gene_List.txt
DN99201_c1_g1	Uncharacterized protein _Hemiptera_2.75e-172	Cluster_Increase_Gene_List.txt
DN99232_c0_g1	E3 ubiquitin-protein ligase TRIM23 _Panheteroptera_0	Cluster_Increase_Gene_List.txt
DN99243_c3_g1	uncharacterized protein LOC106686334 _Halyomorpha_4.11e-13	Cluster_Increase_Gene_List.txt
DN99295_c0_g1	Cdk5	Cluster_Increase_Gene_List.txt
DN99311_c0_g1	PhKgamma	Cluster_Increase_Gene_List.txt
DN99322_c9_g1	uncharacterized protein LOC106680130 _Halyomorpha_0	Cluster_Increase_Gene_List.txt
DN99344_c0_g1	uncharacterized protein LOC106679416 _Halyomorpha_0	Cluster_Increase_Gene_List.txt
DN99353_c0_g1	mib2	Cluster_Increase_Gene_List.txt
DN99356_c0_g1	Uncharacterized protein _Rhodnius_2.69e-61	Cluster_Increase_Gene_List.txt
DN99375_c0_g1	Anaphase-promoting complex subunit 10 _Protostomia_9.02e-84	Cluster_Increase_Gene_List.txt
DN99478_c0_g1	CG17219	Cluster_Increase_Gene_List.txt
DN99501_c0_g1	shg	Cluster_Increase_Gene_List.txt
DN99685_c0_g2		Cluster_Increase_Gene_List.txt
DN99707_c0_g1	zinc finger BED domain-containing protein 1-like _Halyomorpha_0	Cluster_Increase_Gene_List.txt
DN99738_c0_g1	RhoGAPp190	Cluster_Increase_Gene_List.txt
DN99758_c0_g1	MESR4	Cluster_Increase_Gene_List.txt
DN99815_c10_g1	Dlish	Cluster_Increase_Gene_List.txt
DN99935_c10_g1	Protein strawberry notch _Apocrita_0	Cluster_Increase_Gene_List.txt
DN99956_c4_g1	CG9302	Cluster_Increase_Gene_List.txt
DN100043_c5_g1		Cluster_M1_Gene_List.txt
DN100044_c1_g2	uncharacterized protein LOC106680836 _Halyomorpha_3.19e-59	Cluster_M1_Gene_List.txt
DN100046_c0_g1	uncharacterized protein LOC106685499 _Halyomorpha_6.85e-134	Cluster_M1_Gene_List.txt
DN100055_c12_g1	Glutamine synthetase cytosolic isozyme 1-1 _Eukaryota_9.87e-120	Cluster_M1_Gene_List.txt
DN100059_c0_g1	5-methyltetrahydropteroyltriglutamate--homocysteine methyltransferase 1 _root_0	Cluster_M1_Gene_List.txt
DN100059_c0_g4	5-methyltetrahydropteroyltriglutamate--homocysteine methyltransferase 1 _root_7.9e-77	Cluster_M1_Gene_List.txt
DN100078_c0_g1		Cluster_M1_Gene_List.txt
DN100082_c0_g1	UPF0605 protein CG18335-like _Halyomorpha_0	Cluster_M1_Gene_List.txt
DN100083_c7_g1	Digestive cathepsin D CatD4 _Pentatomomorpha_1.01e-56	Cluster_M1_Gene_List.txt
DN100083_c8_g1	Digestive cathepsin D CatD4 _Pentatomomorpha_1.86e-31	Cluster_M1_Gene_List.txt
DN100113_c16_g1		Cluster_M1_Gene_List.txt
DN100113_c20_g1		Cluster_M1_Gene_List.txt
DN100113_c5_g1		Cluster_M1_Gene_List.txt
DN100113_c6_g1		Cluster_M1_Gene_List.txt
DN100113_c8_g1		Cluster_M1_Gene_List.txt
DN100140_c1_g1	uncharacterized protein LOC106683295 isoform X1 _Halyomorpha_2.49e-49	Cluster_M1_Gene_List.txt
DN100184_c0_g1		Cluster_M1_Gene_List.txt
DN100283_c7_g1	Uncharacterized protein _Glossina_2.46e-30	Cluster_M1_Gene_List.txt
DN100341_c4_g1	uncharacterized protein LOC106682797 _Halyomorpha_4.15e-38	Cluster_M1_Gene_List.txt
DN100341_c4_g2	uncharacterized protein LOC106691801 _Halyomorpha_2.54e-37	Cluster_M1_Gene_List.txt
DN100407_c4_g1	Tk	Cluster_M1_Gene_List.txt
DN100468_c1_g1		Cluster_M1_Gene_List.txt
DN100548_c0_g1	kininogen-1-like _Halyomorpha_1.14e-53	Cluster_M1_Gene_List.txt
DN100568_c8_g1	IQ and AAA domain-containing protein 1-like isoform X1 _Halyomorpha_0	Cluster_M1_Gene_List.txt
DN100593_c0_g1	protein CREG1-like _Halyomorpha_2.25e-25	Cluster_M1_Gene_List.txt
DN100630_c24_g1		Cluster_M1_Gene_List.txt
DN100630_c8_g1	kininogen-1-like _Halyomorpha_7.73e-48	Cluster_M1_Gene_List.txt
DN100649_c0_g1	uncharacterized protein LOC106682335 _Halyomorpha_8.61e-66	Cluster_M1_Gene_List.txt
DN100668_c2_g1		Cluster_M1_Gene_List.txt
DN100673_c7_g1	Aldose-1-epimerase (Fragment) _Pentatomomorpha_6.36e-116	Cluster_M1_Gene_List.txt
DN100685_c0_g1	uncharacterized protein LOC106679691 _Halyomorpha_6.42e-11	Cluster_M1_Gene_List.txt
DN100686_c0_g1	venom serine protease-like _Halyomorpha_0	Cluster_M1_Gene_List.txt
DN100698_c4_g1	ATPase inhibitor, putative _Neoptera_1.32e-11	Cluster_M1_Gene_List.txt
DN100705_c1_g1	CG6712	Cluster_M1_Gene_List.txt
DN100736_c0_g1	Myosin light polypeptide 6 _Gnathostomata_1.04e-108	Cluster_M1_Gene_List.txt
DN100767_c1_g1	uncharacterized protein LOC106691801 _Halyomorpha_9.5e-42	Cluster_M1_Gene_List.txt
DN100767_c6_g1	uncharacterized protein LOC106691801 _Halyomorpha_5.73e-38	Cluster_M1_Gene_List.txt
DN100817_c1_g1	uncharacterized protein LOC110384548 _Helicoverpa_2e-26	Cluster_M1_Gene_List.txt
DN100831_c0_g1	5	Cluster_M1_Gene_List.txt
DN100840_c4_g3	CapaR	Cluster_M1_Gene_List.txt
DN100935_c4_g1	Uncharacterized protein (Fragment) _Eumetazoa_9.44e-27	Cluster_M1_Gene_List.txt
DN100969_c1_g1	uncharacterized protein LOC106687435 _Halyomorpha_1.17e-50	Cluster_M1_Gene_List.txt
DN100978_c10_g1	uncharacterized protein LOC106679691 _Halyomorpha_1.97e-18	Cluster_M1_Gene_List.txt
DN100978_c11_g1		Cluster_M1_Gene_List.txt
DN100978_c22_g1		Cluster_M1_Gene_List.txt
DN100981_c0_g1	Pde9	Cluster_M1_Gene_List.txt
DN101006_c3_g3	Uncharacterized protein (Fragment) _Pancrustacea_3e-33	Cluster_M1_Gene_List.txt
DN101027_c0_g1	spidroin-1-like isoform X1 _Halyomorpha_5.87e-21	Cluster_M1_Gene_List.txt
DN101033_c0_g1		Cluster_M1_Gene_List.txt
DN101069_c1_g1	tankyrase-like _Halyomorpha_0	Cluster_M1_Gene_List.txt
DN101109_c1_g2	uncharacterized protein LOC106683295 isoform X1 _Halyomorpha_7.61e-76	Cluster_M1_Gene_List.txt
DN101109_c2_g1	uncharacterized protein LOC106683295 isoform X1 _Halyomorpha_1.1e-41	Cluster_M1_Gene_List.txt
DN101183_c2_g1	uncharacterized protein LOC106680836 _Halyomorpha_2.91e-34	Cluster_M1_Gene_List.txt
DN101189_c1_g1	60S ribosomal protein L12 (Fragment) _Bilateria_4.96e-135	Cluster_M1_Gene_List.txt
DN101205_c0_g1	mannan endo-1,4-beta-mannosidase-like _Halyomorpha_1.02e-90	Cluster_M1_Gene_List.txt
DN101205_c0_g2	mannan endo-1,4-beta-mannosidase-like _Halyomorpha_3.42e-113	Cluster_M1_Gene_List.txt
DN101205_c1_g1	mannan endo-1,4-beta-mannosidase-like _Halyomorpha_1.22e-107	Cluster_M1_Gene_List.txt
DN101221_c12_g1	Small nuclear ribonucleoprotein polypeptide F _Eukaryota_4.35e-58	Cluster_M1_Gene_List.txt
DN101222_c1_g3	uncharacterized protein LOC106683295 isoform X1 _Halyomorpha_4.31e-44	Cluster_M1_Gene_List.txt
DN101224_c7_g1		Cluster_M1_Gene_List.txt
DN101247_c0_g1	uncharacterized protein LOC106685435 _Halyomorpha_1.32e-100	Cluster_M1_Gene_List.txt
DN101278_c7_g1	zinc finger protein 431-like isoform X1 _Halyomorpha_3.02e-07	Cluster_M1_Gene_List.txt
DN101323_c0_g8	Photosystem I reaction center subunit VI-2, chloroplastic _cellular_8.6e-90	Cluster_M1_Gene_List.txt
DN101413_c0_g2	putative mediator of RNA polymerase II transcription subunit 15 _Halyomorpha_2.05e-37	Cluster_M1_Gene_List.txt
DN101419_c3_g1	CG9876	Cluster_M1_Gene_List.txt
DN101453_c0_g1	uncharacterized protein LOC106680836 _Halyomorpha_1.68e-60	Cluster_M1_Gene_List.txt
DN101456_c0_g1	hornerin-like _Halyomorpha_2.91e-84	Cluster_M1_Gene_List.txt
DN101511_c0_g2	uncharacterized protein LOC106691801 _Halyomorpha_2.49e-34	Cluster_M1_Gene_List.txt
DN101528_c0_g1	spidroin-1-like _Halyomorpha_3.92e-20	Cluster_M1_Gene_List.txt
DN101570_c3_g1	keratin, type I cytoskeletal 9-like _Halyomorpha_1.54e-18	Cluster_M1_Gene_List.txt
DN101574_c0_g1	rhamnose-binding lectin-like _Halyomorpha_0	Cluster_M1_Gene_List.txt
DN101622_c0_g1	Catalase _Stylophora_0	Cluster_M1_Gene_List.txt
DN101713_c2_g1	uncharacterized protein LOC106689937 _Halyomorpha_1.48e-53	Cluster_M1_Gene_List.txt
DN101730_c0_g2	uncharacterized protein LOC106690773 _Halyomorpha_1.95e-45	Cluster_M1_Gene_List.txt
DN101739_c0_g1	flocculation protein FLO11-like isoform X1 _Halyomorpha_1.37e-68	Cluster_M1_Gene_List.txt
DN101756_c2_g1	glycine-rich protein 1-like isoform X1 _Halyomorpha_3.59e-21	Cluster_M1_Gene_List.txt
DN101795_c1_g2	probable salivary secreted peptide _Halyomorpha_2.32e-39	Cluster_M1_Gene_List.txt
DN101795_c11_g1	probable salivary secreted peptide _Halyomorpha_8.43e-37	Cluster_M1_Gene_List.txt
DN101795_c16_g1	probable salivary secreted peptide _Halyomorpha_3.4e-29	Cluster_M1_Gene_List.txt
DN101795_c2_g1	probable salivary secreted peptide _Halyomorpha_1.14e-23	Cluster_M1_Gene_List.txt
DN101795_c3_g1	probable salivary secreted peptide _Halyomorpha_8.31e-27	Cluster_M1_Gene_List.txt
DN101795_c4_g1	probable salivary secreted peptide _Halyomorpha_6.5e-38	Cluster_M1_Gene_List.txt
DN101810_c2_g2	Uncharacterized protein (Fragment) _Pancrustacea_8.51e-46	Cluster_M1_Gene_List.txt
DN101826_c0_g2	carbonic anhydrase 2-like isoform X1 _Halyomorpha_7.63e-130	Cluster_M1_Gene_List.txt
DN101887_c14_g2	serine/threonine-protein phosphatase 6 regulatory ankyrin repeat subunit B-like _Halyomorpha_1.42e-22	Cluster_M1_Gene_List.txt
DN101943_c0_g1	2-hydroxyacylsphingosine 1-beta-galactosyltransferase-like _Halyomorpha_0	Cluster_M1_Gene_List.txt
DN101961_c19_g1	Muscle-specific protein 20 _Eukaryota_4.88e-50	Cluster_M1_Gene_List.txt
DN102009_c11_g2	Alpha-amylase _Holometabola_8.01e-25	Cluster_M1_Gene_List.txt
DN102009_c12_g2	Alpha-amylase (Fragment) _Bilateria_2.64e-38	Cluster_M1_Gene_List.txt
DN102042_c4_g1	Polyubiquitin 3 _Eukaryota_1.52e-88	Cluster_M1_Gene_List.txt
DN102070_c0_g1	glycine-rich cell wall structural protein 1.8-like _Halyomorpha_1.29e-16	Cluster_M1_Gene_List.txt
DN102120_c1_g1	40S ribosomal protein S8-1 _Eukaryota_4.36e-162	Cluster_M1_Gene_List.txt
DN102159_c10_g1	uncharacterized protein LOC106687435 _Halyomorpha_2.41e-32	Cluster_M1_Gene_List.txt
DN102159_c10_g2	uncharacterized protein LOC106687435 _Halyomorpha_2.35e-65	Cluster_M1_Gene_List.txt
DN102159_c10_g4	uncharacterized protein LOC106687435 _Halyomorpha_2.77e-53	Cluster_M1_Gene_List.txt
DN102172_c1_g1	uncharacterized protein LOC106691801 _Halyomorpha_2.79e-49	Cluster_M1_Gene_List.txt
DN102353_c6_g1	uncharacterized protein LOC106690329 _Halyomorpha_4.99e-100	Cluster_M1_Gene_List.txt
DN102361_c0_g1	Uncharacterized protein _Myotis_1.83e-44	Cluster_M1_Gene_List.txt
DN102402_c3_g1	multicystatin-like isoform X1 _Halyomorpha_1.58e-151	Cluster_M1_Gene_List.txt
DN102426_c5_g1	myosin-J heavy chain-like _Halyomorpha_1.17e-98	Cluster_M1_Gene_List.txt
DN102484_c0_g2	fatty acid synthase-like _Halyomorpha_0	Cluster_M1_Gene_List.txt
DN102520_c0_g1	DNA-binding protein HEXBP-like _Halyomorpha_1.67e-23	Cluster_M1_Gene_List.txt
DN102556_c8_g1	uncharacterized protein LOC106689860 _Halyomorpha_1.58e-30	Cluster_M1_Gene_List.txt
DN102599_c3_g3	venom serine protease 34-like _Halyomorpha_1.01e-43	Cluster_M1_Gene_List.txt
DN102630_c0_g1	uncharacterized protein LOC106692571 isoform X6 _Halyomorpha_0	Cluster_M1_Gene_List.txt
DN102657_c5_g1	Odorant-binding protein 18 _Halyomorpha_1.23e-106	Cluster_M1_Gene_List.txt
DN102675_c0_g1		Cluster_M1_Gene_List.txt
DN102675_c0_g2		Cluster_M1_Gene_List.txt
DN102680_c1_g1	Actin-7 _root_0	Cluster_M1_Gene_List.txt
DN102711_c2_g1	60S ribosomal protein L10-1 _Eukaryota_1.8e-162	Cluster_M1_Gene_List.txt
DN102774_c0_g2	ankyrin-1-like _Halyomorpha_8.8e-158	Cluster_M1_Gene_List.txt
DN102779_c5_g1	uncharacterized protein LOC106680122 isoform X1 _Halyomorpha_3.04e-164	Cluster_M1_Gene_List.txt
DN102801_c9_g1	CG5458	Cluster_M1_Gene_List.txt
DN102926_c4_g2		Cluster_M1_Gene_List.txt
DN103003_c1_g2	uncharacterized protein LOC106683295 isoform X1 _Halyomorpha_2.1e-34	Cluster_M1_Gene_List.txt
DN103252_c4_g2	Tubulin beta-4B chain _Eukaryota_1.78e-162	Cluster_M1_Gene_List.txt
DN103257_c2_g1	gastric triacylglycerol lipase-like _Halyomorpha_1.5e-47	Cluster_M1_Gene_List.txt
DN103315_c0_g1	loricrin-like _Halyomorpha_2.3e-46	Cluster_M1_Gene_List.txt
DN103319_c1_g2	uncharacterized protein LOC106682797 _Halyomorpha_2.65e-42	Cluster_M1_Gene_List.txt
DN103319_c1_g3	uncharacterized protein LOC106691801 _Halyomorpha_7e-44	Cluster_M1_Gene_List.txt
DN103319_c2_g1	uncharacterized protein LOC106691801 _Halyomorpha_2.69e-73	Cluster_M1_Gene_List.txt
DN103319_c2_g2	uncharacterized protein LOC106691801 _Halyomorpha_8.44e-48	Cluster_M1_Gene_List.txt
DN103342_c9_g1	CG6405	Cluster_M1_Gene_List.txt
DN103394_c1_g1	keratin, type I cytoskeletal 9-like _Halyomorpha_7.74e-17	Cluster_M1_Gene_List.txt
DN103452_c4_g1	Uncharacterized protein (Fragment) _Photinus_5.1e-39	Cluster_M1_Gene_List.txt
DN103483_c6_g3	CG13604	Cluster_M1_Gene_List.txt
DN103484_c1_g5	Probable mediator of RNA polymerase II transcription subunit 37e _cellular_6.16e-125	Cluster_M1_Gene_List.txt
DN103581_c0_g1	multiple inositol polyphosphate phosphatase 1-like isoform X1 _Halyomorpha_0	Cluster_M1_Gene_List.txt
DN103624_c0_g1	cytochrome P450 4C1-like isoform X3 _Halyomorpha_0	Cluster_M1_Gene_List.txt
DN103639_c7_g9	CTL-like protein 2 isoform X1 _Halyomorpha_1.3e-168	Cluster_M1_Gene_List.txt
DN103640_c0_g2	Shikimate kinase (Fragment) _Lygus_1.82e-33	Cluster_M1_Gene_List.txt
DN103662_c11_g1		Cluster_M1_Gene_List.txt
DN103711_c7_g1	putative ankyrin repeat protein RF_0381 _Halyomorpha_7.26e-146	Cluster_M1_Gene_List.txt
DN103735_c10_g2	uncharacterized protein LOC106680836 _Halyomorpha_7.72e-60	Cluster_M1_Gene_List.txt
DN103735_c13_g1	uncharacterized protein LOC106680836 _Halyomorpha_6.59e-86	Cluster_M1_Gene_List.txt
DN103764_c1_g1	protein CREG1-like _Halyomorpha_7.42e-58	Cluster_M1_Gene_List.txt
DN103799_c2_g2	uncharacterized protein LOC106685509 isoform X1 _Halyomorpha_3.36e-82	Cluster_M1_Gene_List.txt
DN103802_c0_g1	40S ribosomal protein S3a-2 _Eukaryota_0	Cluster_M1_Gene_List.txt
DN103802_c2_g1	40S ribosomal protein S3a-2 _Eukaryota_1.72e-175	Cluster_M1_Gene_List.txt
DN103830_c2_g1	UDP-glucuronosyltransferase 2B9-like _Halyomorpha_5.96e-86	Cluster_M1_Gene_List.txt
DN103830_c2_g3	UDP-glucuronosyltransferase 2B9-like _Halyomorpha_5.02e-100	Cluster_M1_Gene_List.txt
DN103843_c6_g1	CG14044	Cluster_M1_Gene_List.txt
DN103848_c2_g7	Uncharacterized protein _Acyrthosiphon_1.12e-09	Cluster_M1_Gene_List.txt
DN103946_c0_g1	uncharacterized protein LOC106691084 _Halyomorpha_0	Cluster_M1_Gene_List.txt
DN104000_c5_g1	Uncharacterized protein (Fragment) _Pentatomomorpha_2.9e-16	Cluster_M1_Gene_List.txt
DN104000_c6_g1	Uncharacterized protein (Fragment) _Pentatomomorpha_5.37e-36	Cluster_M1_Gene_List.txt
DN104000_c7_g1		Cluster_M1_Gene_List.txt
DN104000_c8_g1		Cluster_M1_Gene_List.txt
DN104042_c6_g1	uncharacterized protein LOC106683295 isoform X1 _Halyomorpha_1.6e-50	Cluster_M1_Gene_List.txt
DN104084_c7_g1		Cluster_M1_Gene_List.txt
DN104120_c4_g1	uncharacterized protein LOC106684268 _Halyomorpha_2.73e-52	Cluster_M1_Gene_List.txt
DN104155_c5_g1	uncharacterized protein LOC106678726 _Halyomorpha_6.22e-146	Cluster_M1_Gene_List.txt
DN104230_c4_g1	UDP-glucuronosyltransferase 2C1-like _Halyomorpha_0	Cluster_M1_Gene_List.txt
DN104249_c0_g1	uncharacterized protein LOC106685509 isoform X1 _Halyomorpha_1.75e-66	Cluster_M1_Gene_List.txt
DN104249_c2_g1	uncharacterized protein LOC106685509 isoform X1 _Halyomorpha_4.83e-97	Cluster_M1_Gene_List.txt
DN104249_c2_g2	uncharacterized protein LOC106685509 isoform X1 _Halyomorpha_1.27e-98	Cluster_M1_Gene_List.txt
DN104263_c1_g1	Uncharacterized protein (Fragment) _Pentatomomorpha_7.15e-41	Cluster_M1_Gene_List.txt
DN104269_c0_g1		Cluster_M1_Gene_List.txt
DN104293_c5_g1	Proteasome subunit alpha type-2 _Bilateria_1.53e-158	Cluster_M1_Gene_List.txt
DN104295_c2_g2	uncharacterized protein LOC106680104 _Halyomorpha_1.5e-59	Cluster_M1_Gene_List.txt
DN104298_c0_g1	Ribulose bisphosphate carboxylase small chain 1A, chloroplastic _cellular_1.26e-134	Cluster_M1_Gene_List.txt
DN104298_c0_g2	Ribulose bisphosphate carboxylase small chain 2B, chloroplastic _cellular_5.7e-135	Cluster_M1_Gene_List.txt
DN104322_c0_g1	Gluten hydrolyzing proteinase _Pentatomoidea_1.94e-105	Cluster_M1_Gene_List.txt
DN104323_c2_g1	uncharacterized protein LOC106691801 _Halyomorpha_1.39e-39	Cluster_M1_Gene_List.txt
DN104347_c8_g1	Ribosomal protein L23 _Eukaryota_6.29e-77	Cluster_M1_Gene_List.txt
DN104358_c0_g5	Uncharacterized protein _Eukaryota_9.43e-154	Cluster_M1_Gene_List.txt
DN104361_c3_g2	uncharacterized protein LOC103507553 _Diaphorina_2.99e-06	Cluster_M1_Gene_List.txt
DN104383_c14_g1		Cluster_M1_Gene_List.txt
DN104383_c8_g3	chromosome partition protein Smc-like _Halyomorpha_0	Cluster_M1_Gene_List.txt
DN104497_c1_g1	60S acidic ribosomal protein P2-2 _Eukaryota_7.2e-68	Cluster_M1_Gene_List.txt
DN104530_c15_g1	cathepsin L1-like _Halyomorpha_5.3e-62	Cluster_M1_Gene_List.txt
DN104530_c8_g1	cathepsin L1-like _Halyomorpha_1.12e-57	Cluster_M1_Gene_List.txt
DN104543_c0_g1		Cluster_M1_Gene_List.txt
DN104581_c7_g2	facilitated trehalose transporter Tret1-like _Halyomorpha_7.57e-172	Cluster_M1_Gene_List.txt
DN104607_c8_g1	coiled-coil domain-containing protein 63 _Halyomorpha_1.92e-21	Cluster_M1_Gene_List.txt
DN104614_c2_g4	zinc finger protein 260-like _Halyomorpha_2.16e-38	Cluster_M1_Gene_List.txt
DN104640_c4_g2	cathepsin L1-like _Halyomorpha_4.96e-55	Cluster_M1_Gene_List.txt
DN104698_c5_g7	Carboxypeptidase _Neoptera_0	Cluster_M1_Gene_List.txt
DN104782_c0_g1	adhesion G protein-coupled receptor L2-like _Halyomorpha_0	Cluster_M1_Gene_List.txt
DN104797_c6_g1	ribonuclease T2-like isoform X1 _Halyomorpha_8.55e-133	Cluster_M1_Gene_List.txt
DN104958_c2_g1	uncharacterized protein LOC106691103 _Halyomorpha_4.65e-42	Cluster_M1_Gene_List.txt
DN104958_c3_g1	uncharacterized protein LOC106683135 _Halyomorpha_5.77e-38	Cluster_M1_Gene_List.txt
DN104958_c3_g2	uncharacterized protein LOC106691801 _Halyomorpha_3.72e-31	Cluster_M1_Gene_List.txt
DN104971_c1_g2	Ribulose bisphosphate carboxylase small chain 2B, chloroplastic _cellular_1.18e-104	Cluster_M1_Gene_List.txt
DN105126_c5_g3	Sucrose transport protein, putative _Neoptera_0	Cluster_M1_Gene_List.txt
DN105133_c8_g1		Cluster_M1_Gene_List.txt
DN105165_c5_g1	uncharacterized protein LOC106680836 _Halyomorpha_2.48e-76	Cluster_M1_Gene_List.txt
DN105203_c0_g1	Uncharacterized protein (Fragment) _Pancrustacea_4.4e-31	Cluster_M1_Gene_List.txt
DN105203_c0_g3	cathepsin L1-like _Halyomorpha_4.88e-68	Cluster_M1_Gene_List.txt
DN105227_c1_g2	transcription factor Sox-14-like _Halyomorpha_6.23e-91	Cluster_M1_Gene_List.txt
DN105316_c3_g2	cytochrome P450 6a2-like _Halyomorpha_4.19e-92	Cluster_M1_Gene_List.txt
DN105316_c3_g3	probable cytochrome P450 6a14 _Halyomorpha_0	Cluster_M1_Gene_List.txt
DN105387_c1_g1	uncharacterized protein LOC106689937 _Halyomorpha_1.19e-61	Cluster_M1_Gene_List.txt
DN105396_c2_g1	multicystatin-like isoform X1 _Halyomorpha_7.81e-100	Cluster_M1_Gene_List.txt
DN105404_c7_g2	gamma-interferon-inducible lysosomal thiol reductase-like _Halyomorpha_4.07e-59	Cluster_M1_Gene_List.txt
DN105404_c7_g3	gamma-interferon-inducible lysosomal thiol reductase-like _Halyomorpha_1.24e-84	Cluster_M1_Gene_List.txt
DN105407_c3_g2	uncharacterized protein LOC106689937 _Halyomorpha_2.47e-75	Cluster_M1_Gene_List.txt
DN105434_c12_g1	Cytochrome c1 2, heme protein, mitochondrial _Eukaryota_9.73e-154	Cluster_M1_Gene_List.txt
DN105439_c0_g1	uncharacterized protein LOC106686776 _Halyomorpha_1.63e-38	Cluster_M1_Gene_List.txt
DN105461_c6_g9	Alkaline phosphatase _Hemiptera_0	Cluster_M1_Gene_List.txt
DN105492_c0_g2		Cluster_M1_Gene_List.txt
DN105516_c0_g1	uncharacterized protein LOC106680122 isoform X1 _Halyomorpha_6.54e-102	Cluster_M1_Gene_List.txt
DN105516_c0_g4	uncharacterized protein LOC106680122 isoform X1 _Halyomorpha_1.68e-43	Cluster_M1_Gene_List.txt
DN105546_c1_g1	UDP-glucuronosyltransferase 2B17-like _Halyomorpha_5.12e-57	Cluster_M1_Gene_List.txt
DN105553_c7_g4	Uncharacterized protein _Nasonia_2.5e-39	Cluster_M1_Gene_List.txt
DN105565_c14_g1	gamma-interferon-inducible lysosomal thiol reductase-like _Halyomorpha_2.04e-35	Cluster_M1_Gene_List.txt
DN105565_c5_g1	gamma-interferon-inducible lysosomal thiol reductase-like _Halyomorpha_1.73e-97	Cluster_M1_Gene_List.txt
DN105565_c5_g2	gamma-interferon-inducible lysosomal thiol reductase-like _Halyomorpha_1.54e-46	Cluster_M1_Gene_List.txt
DN105626_c0_g3	ribonuclease T2 isoform X1 _Halyomorpha_5.18e-73	Cluster_M1_Gene_List.txt
DN105703_c0_g1	venom carboxylesterase-6-like _Halyomorpha_0	Cluster_M1_Gene_List.txt
DN105703_c0_g2	venom carboxylesterase-6-like _Halyomorpha_0	Cluster_M1_Gene_List.txt
DN105704_c10_g1	uncharacterized protein LOC106691511 _Halyomorpha_5.21e-25	Cluster_M1_Gene_List.txt
DN105704_c13_g1	uncharacterized protein LOC106691511 _Halyomorpha_5.35e-07	Cluster_M1_Gene_List.txt
DN105704_c6_g1	uncharacterized protein LOC106691511 _Halyomorpha_3.09e-32	Cluster_M1_Gene_List.txt
DN105704_c7_g1	uncharacterized protein LOC106691511 _Halyomorpha_1.13e-24	Cluster_M1_Gene_List.txt
DN105721_c2_g1	Uncharacterized protein (Fragment) _Holometabola_7.84e-56	Cluster_M1_Gene_List.txt
DN105737_c0_g3	CycJ	Cluster_M1_Gene_List.txt
DN105740_c4_g1		Cluster_M1_Gene_List.txt
DN105758_c14_g4	LOW QUALITY PROTEIN: cathepsin D-like _Cimex_2.5e-25	Cluster_M1_Gene_List.txt
DN105758_c17_g1	Digestive cathepsin D CatD7 (Fragment) _Panheteroptera_4.16e-31	Cluster_M1_Gene_List.txt
DN105786_c1_g1	uncharacterized protein LOC106689040 _Halyomorpha_7.44e-114	Cluster_M1_Gene_List.txt
DN105795_c6_g5	Putative rna-directed dna polymerase from mobile element jockey-like protein (Fragment) _Hemiptera_5.72e-29	Cluster_M1_Gene_List.txt
DN105870_c0_g2	Uncharacterized protein _Hemiptera_2e-121	Cluster_M1_Gene_List.txt
DN105874_c3_g1	DNaseII	Cluster_M1_Gene_List.txt
DN105878_c0_g1	Uncharacterized protein _Pentatomomorpha_0	Cluster_M1_Gene_List.txt
DN105880_c6_g1	putative inorganic phosphate cotransporter isoform X1 _Halyomorpha_5.86e-172	Cluster_M1_Gene_List.txt
DN105895_c4_g7	uncharacterized protein LOC111106094 _Crassostrea_2.89e-27	Cluster_M1_Gene_List.txt
DN105961_c0_g1	chromosome partition protein Smc-like _Halyomorpha_9.34e-14	Cluster_M1_Gene_List.txt
DN105999_c1_g1	farnesol dehydrogenase-like _Halyomorpha_7.31e-108	Cluster_M1_Gene_List.txt
DN105999_c1_g3	farnesol dehydrogenase-like _Halyomorpha_2.91e-84	Cluster_M1_Gene_List.txt
DN105999_c1_g4	farnesol dehydrogenase-like _Halyomorpha_2.03e-113	Cluster_M1_Gene_List.txt
DN106012_c0_g1	ATP-dependent RNA helicase DBP2-like _Halyomorpha_1.01e-21	Cluster_M1_Gene_List.txt
DN106036_c5_g1	uncharacterized protein LOC106683135 _Halyomorpha_6.43e-39	Cluster_M1_Gene_List.txt
DN106036_c6_g1	uncharacterized protein LOC106691801 _Halyomorpha_1.88e-73	Cluster_M1_Gene_List.txt
DN106041_c2_g4	filaggrin-2-like _Halyomorpha_7.71e-176	Cluster_M1_Gene_List.txt
DN106049_c2_g4	uncharacterized protein LOC106691511 _Halyomorpha_1.29e-25	Cluster_M1_Gene_List.txt
DN106051_c0_g1	spidroin-1-like _Halyomorpha_1.1e-38	Cluster_M1_Gene_List.txt
DN106051_c0_g3	spidroin-1-like _Halyomorpha_8.32e-43	Cluster_M1_Gene_List.txt
DN106053_c3_g1	uncharacterized protein LOC106683295 isoform X1 _Halyomorpha_9.72e-39	Cluster_M1_Gene_List.txt
DN106063_c0_g1	uncharacterized protein LOC106678910 isoform X1 _Halyomorpha_7.93e-94	Cluster_M1_Gene_List.txt
DN106128_c0_g1	uncharacterized protein LOC106680836 _Halyomorpha_1.66e-112	Cluster_M1_Gene_List.txt
DN106136_c5_g1	Uncharacterized protein (Fragment) _Holometabola_4.27e-43	Cluster_M1_Gene_List.txt
DN106148_c5_g2	uncharacterized protein LOC106680759 _Halyomorpha_0	Cluster_M1_Gene_List.txt
DN106167_c10_g1	GTP-binding protein SAR1A _Eukaryota_6.16e-78	Cluster_M1_Gene_List.txt
DN106168_c0_g1	Zinc transporter ZIP8 _Panheteroptera_6.72e-149	Cluster_M1_Gene_List.txt
DN106242_c0_g1	keratinocyte proline-rich protein-like _Halyomorpha_5.28e-15	Cluster_M1_Gene_List.txt
DN106242_c0_g2	keratinocyte proline-rich protein-like _Halyomorpha_2.63e-47	Cluster_M1_Gene_List.txt
DN106259_c2_g1	Heat shock protein 70 _Eukaryota_1.3e-169	Cluster_M1_Gene_List.txt
DN106354_c0_g4	sugar transporter ERD6-like 6 isoform X2 _Halyomorpha_5.55e-168	Cluster_M1_Gene_List.txt
DN106416_c3_g3	uncharacterized protein LOC106680104 _Halyomorpha_3.54e-68	Cluster_M1_Gene_List.txt
DN106416_c3_g5	uncharacterized protein LOC106680104 _Halyomorpha_6.1e-84	Cluster_M1_Gene_List.txt
DN106512_c2_g1	Purple acid phosphatase _Bilateria_4.29e-170	Cluster_M1_Gene_List.txt
DN106542_c3_g1	yl	Cluster_M1_Gene_List.txt
DN106657_c7_g1	Keratin, type II cuticular Hb3 _Theria_0	Cluster_M1_Gene_List.txt
DN106780_c1_g1	gastric triacylglycerol lipase-like _Halyomorpha_1.86e-41	Cluster_M1_Gene_List.txt
DN106814_c6_g6	uncharacterized protein LOC106686339 _Halyomorpha_3.19e-61	Cluster_M1_Gene_List.txt
DN106861_c3_g1	Ribonuclease H (Fragment) _Lygus_1.41e-38	Cluster_M1_Gene_List.txt
DN106865_c0_g3	cytochrome P450 4C1-like _Halyomorpha_5.48e-88	Cluster_M1_Gene_List.txt
DN106887_c0_g3	farnesyl pyrophosphate synthase-like _Halyomorpha_6.75e-167	Cluster_M1_Gene_List.txt
DN106889_c5_g1		Cluster_M1_Gene_List.txt
DN106901_c1_g1	uncharacterized protein LOC106680122 isoform X1 _Halyomorpha_1.71e-59	Cluster_M1_Gene_List.txt
DN106927_c0_g1	venom carboxylesterase-6-like _Halyomorpha_1.5e-55	Cluster_M1_Gene_List.txt
DN106927_c0_g3	venom carboxylesterase-6-like _Halyomorpha_3.57e-153	Cluster_M1_Gene_List.txt
DN106936_c5_g3	uncharacterized protein LOC106691801 _Halyomorpha_2.17e-38	Cluster_M1_Gene_List.txt
DN106939_c2_g2	Chlorophyll a-b binding protein 2, chloroplastic _cellular_6.16e-77	Cluster_M1_Gene_List.txt
DN106939_c2_g3	Chlorophyll a-b binding protein 2, chloroplastic _cellular_0	Cluster_M1_Gene_List.txt
DN106947_c6_g2		Cluster_M1_Gene_List.txt
DN106978_c3_g4	Uncharacterized protein _Eukaryota_0	Cluster_M1_Gene_List.txt
DN107012_c2_g3		Cluster_M1_Gene_List.txt
DN107032_c0_g2	uncharacterized protein LOC106691801 _Halyomorpha_1.81e-90	Cluster_M1_Gene_List.txt
DN107032_c0_g4	uncharacterized protein LOC106691801 _Halyomorpha_1.79e-85	Cluster_M1_Gene_List.txt
DN107032_c0_g5	uncharacterized protein LOC106691801 _Halyomorpha_5.05e-103	Cluster_M1_Gene_List.txt
DN107109_c21_g1	uncharacterized protein LOC106687435 _Halyomorpha_1.02e-147	Cluster_M1_Gene_List.txt
DN107109_c21_g2	uncharacterized protein LOC106687435 _Halyomorpha_1.63e-72	Cluster_M1_Gene_List.txt
DN107109_c28_g1	uncharacterized protein LOC106687435 _Halyomorpha_6.58e-63	Cluster_M1_Gene_List.txt
DN107109_c29_g1	uncharacterized protein LOC106687435 _Halyomorpha_3.14e-80	Cluster_M1_Gene_List.txt
DN107109_c34_g1	uncharacterized protein LOC106687435 _Halyomorpha_5.03e-52	Cluster_M1_Gene_List.txt
DN107109_c4_g1	uncharacterized protein LOC106687435 _Halyomorpha_2.56e-42	Cluster_M1_Gene_List.txt
DN107167_c0_g1	mucin-17-like isoform X1 _Halyomorpha_1.22e-69	Cluster_M1_Gene_List.txt
DN107193_c0_g1	ATP-binding cassette sub-family E member 1 _Eukaryota_1.21e-75	Cluster_M1_Gene_List.txt
DN107218_c0_g1	pro-resilin-like isoform X1 _Halyomorpha_0	Cluster_M1_Gene_List.txt
DN107256_c2_g1	uncharacterized protein LOC106679176 _Halyomorpha_1.91e-25	Cluster_M1_Gene_List.txt
DN107273_c2_g3	uncharacterized protein C1683.06c-like _Halyomorpha_2.42e-134	Cluster_M1_Gene_List.txt
DN107288_c0_g1	multiple inositol polyphosphate phosphatase 1-like isoform X1 _Halyomorpha_0	Cluster_M1_Gene_List.txt
DN107354_c1_g1	venom carboxylesterase-6-like _Halyomorpha_8.39e-70	Cluster_M1_Gene_List.txt
DN107354_c1_g2	venom carboxylesterase-6-like _Halyomorpha_0	Cluster_M1_Gene_List.txt
DN107432_c6_g2	probable cytochrome P450 6a14 _Halyomorpha_4.4e-115	Cluster_M1_Gene_List.txt
DN107432_c6_g3	probable cytochrome P450 6a14 _Halyomorpha_6.32e-106	Cluster_M1_Gene_List.txt
DN107462_c4_g2	Uncharacterized protein (Fragment) _Hemiptera_2.29e-48	Cluster_M1_Gene_List.txt
DN107551_c1_g8	Photosystem I chlorophyll a/b-binding protein 2, chloroplastic _cellular_0	Cluster_M1_Gene_List.txt
DN107552_c0_g1	uncharacterized protein LOC106680122 isoform X1 _Halyomorpha_5.35e-88	Cluster_M1_Gene_List.txt
DN107598_c6_g1	Plastocyanin major isoform, chloroplastic _cellular_1.57e-116	Cluster_M1_Gene_List.txt
DN107711_c2_g1	radial spoke head protein 4 homolog A-like _Halyomorpha_0	Cluster_M1_Gene_List.txt
DN107718_c0_g6	Chlorophyll a-b binding protein 2.1, chloroplastic _cellular_1.24e-162	Cluster_M1_Gene_List.txt
DN107737_c3_g1	cathepsin L1-like _Halyomorpha_2.09e-41	Cluster_M1_Gene_List.txt
DN107754_c0_g2	uncharacterized protein LOC106690977 _Halyomorpha_1.21e-163	Cluster_M1_Gene_List.txt
DN107760_c4_g2	CG9005	Cluster_M1_Gene_List.txt
DN107765_c6_g1		Cluster_M1_Gene_List.txt
DN107807_c2_g1	cathepsin L1-like _Halyomorpha_1.16e-66	Cluster_M1_Gene_List.txt
DN107840_c3_g1	29 kDa ribonucleoprotein, chloroplastic _Eukaryota_0	Cluster_M1_Gene_List.txt
DN107857_c2_g1	CG14805	Cluster_M1_Gene_List.txt
DN107875_c12_g3		Cluster_M1_Gene_List.txt
DN107935_c11_g1	uncharacterized protein LOC106691511 _Halyomorpha_1.73e-23	Cluster_M1_Gene_List.txt
DN107935_c9_g1	uncharacterized protein LOC106691509 _Halyomorpha_1.76e-14	Cluster_M1_Gene_List.txt
DN107969_c1_g4	ankyrin repeat domain-containing protein 17 _Halyomorpha_8.94e-46	Cluster_M1_Gene_List.txt
DN107991_c2_g2	hng2	Cluster_M1_Gene_List.txt
DN108066_c1_g1	uncharacterized protein LOC106682445 _Halyomorpha_1.14e-61	Cluster_M1_Gene_List.txt
DN108132_c1_g5	Lysosomal Pro-X carboxypeptidase (Fragment) _Archosauria_7.69e-37	Cluster_M1_Gene_List.txt
DN108142_c8_g4	uncharacterized protein LOC106688387 _Halyomorpha_1.33e-58	Cluster_M1_Gene_List.txt
DN108169_c4_g1		Cluster_M1_Gene_List.txt
DN108209_c92_g1	Vitellogenin-2 _Pentatominae_9.95e-70	Cluster_M1_Gene_List.txt
DN108217_c1_g1		Cluster_M1_Gene_List.txt
DN108253_c9_g1		Cluster_M1_Gene_List.txt
DN108269_c4_g2	uncharacterized protein LOC106677128 _Halyomorpha_4.44e-78	Cluster_M1_Gene_List.txt
DN108292_c2_g2	serine/threonine-protein phosphatase 6 regulatory ankyrin repeat subunit B-like _Halyomorpha_0	Cluster_M1_Gene_List.txt
DN108304_c3_g1	Uncharacterized protein (Fragment) _Panheteroptera_1.22e-22	Cluster_M1_Gene_List.txt
DN108311_c0_g2	group XV phospholipase A2-like _Halyomorpha_0	Cluster_M1_Gene_List.txt
DN108329_c0_g1	Chlorophyll a-b binding protein 3, chloroplastic _cellular_0	Cluster_M1_Gene_List.txt
DN108329_c0_g4	Chlorophyll a-b binding protein, chloroplastic _cellular_1.33e-173	Cluster_M1_Gene_List.txt
DN108335_c3_g4	ankyrin-3-like _Halyomorpha_0	Cluster_M1_Gene_List.txt
DN108363_c0_g1	uncharacterized protein PFB0145c-like isoform X1 _Halyomorpha_0	Cluster_M1_Gene_List.txt
DN108465_c0_g2	cytochrome P450 6k1-like _Halyomorpha_0	Cluster_M1_Gene_List.txt
DN108487_c5_g1	uncharacterized protein LOC106690977 _Halyomorpha_8.17e-29	Cluster_M1_Gene_List.txt
DN108538_c5_g1	Epoxide hydrolase _Cimicomorpha_4.13e-116	Cluster_M1_Gene_List.txt
DN108545_c1_g1	uncharacterized protein DDB_G0284671-like _Halyomorpha_4.27e-23	Cluster_M1_Gene_List.txt
DN108545_c1_g3	uncharacterized protein DDB_G0284671-like _Halyomorpha_3e-29	Cluster_M1_Gene_List.txt
DN108548_c1_g1	fructose-bisphosphate aldolase-like _Halyomorpha_0	Cluster_M1_Gene_List.txt
DN10857_c0_g1	Mitotic-spindle organizing protein 2B (Fragment) _Simiiformes_4.24e-37	Cluster_M1_Gene_List.txt
DN108718_c0_g2	venom carboxylesterase-6-like _Halyomorpha_0	Cluster_M1_Gene_List.txt
DN108766_c3_g1	sugar transporter ERD6-like 6 isoform X2 _Halyomorpha_2.87e-80	Cluster_M1_Gene_List.txt
DN108774_c3_g3	2-hydroxyacylsphingosine 1-beta-galactosyltransferase-like _Halyomorpha_5.83e-140	Cluster_M1_Gene_List.txt
DN108817_c2_g8	Chlorophyll a-b binding protein, chloroplastic _cellular_1.3e-78	Cluster_M1_Gene_List.txt
DN108850_c1_g1		Cluster_M1_Gene_List.txt
DN108897_c8_g1	uncharacterized protein LOC106682176 _Halyomorpha_1.81e-30	Cluster_M1_Gene_List.txt
DN108991_c1_g1	uncharacterized protein LOC106680122 isoform X1 _Halyomorpha_1.3e-99	Cluster_M1_Gene_List.txt
DN108991_c1_g3	uncharacterized protein LOC106680122 isoform X1 _Halyomorpha_8.89e-71	Cluster_M1_Gene_List.txt
DN108991_c2_g1	uncharacterized protein LOC106680104 _Halyomorpha_6.62e-96	Cluster_M1_Gene_List.txt
DN109001_c2_g2	uncharacterized protein LOC106686769 _Halyomorpha_0	Cluster_M1_Gene_List.txt
DN109035_c1_g3	UDP-glucuronosyltransferase 3A1-like _Halyomorpha_0	Cluster_M1_Gene_List.txt
DN109035_c1_g4	2-hydroxyacylsphingosine 1-beta-galactosyltransferase-like _Halyomorpha_0	Cluster_M1_Gene_List.txt
DN109039_c0_g1		Cluster_M1_Gene_List.txt
DN109068_c4_g2		Cluster_M1_Gene_List.txt
DN109195_c1_g5	ankyrin-3-like _Halyomorpha_3.73e-52	Cluster_M1_Gene_List.txt
DN109197_c13_g1	cathepsin B-like isoform X1 _Panheteroptera_8.93e-50	Cluster_M1_Gene_List.txt
DN109210_c5_g1	Uncharacterized protein (Fragment) _Panheteroptera_0	Cluster_M1_Gene_List.txt
DN109250_c2_g4	Putative rna-directed dna polymerase from transposon x-element reverse transcriptase (Fragment) _Triatominae_2.02e-53	Cluster_M1_Gene_List.txt
DN109316_c6_g4	Uncharacterized protein (Fragment) _Panstrongylus_5.37e-08	Cluster_M1_Gene_List.txt
DN109326_c3_g1	cathepsin L1-like _Halyomorpha_1.68e-44	Cluster_M1_Gene_List.txt
DN109389_c11_g1	uncharacterized protein LOC106680836 _Halyomorpha_9.11e-37	Cluster_M1_Gene_List.txt
DN109409_c2_g4	uncharacterized protein LOC106680836 _Halyomorpha_1.99e-65	Cluster_M1_Gene_List.txt
DN109430_c0_g1	probable salivary secreted peptide _Halyomorpha_2.44e-31	Cluster_M1_Gene_List.txt
DN109445_c6_g4	ADP-ribosylation factor A1B _Eukaryota_4.21e-125	Cluster_M1_Gene_List.txt
DN109454_c0_g1	gamma-interferon-inducible lysosomal thiol reductase-like _Halyomorpha_1.13e-52	Cluster_M1_Gene_List.txt
DN109461_c0_g1	uncharacterized protein LOC111043255 _Nilaparvata_5.64e-10	Cluster_M1_Gene_List.txt
DN109472_c0_g1	CytochromeP450 _Pentatomomorpha_1.04e-173	Cluster_M1_Gene_List.txt
DN109494_c0_g1	uncharacterized protein LOC106682394 isoform X2 _Halyomorpha_2.3e-161	Cluster_M1_Gene_List.txt
DN109564_c0_g1	uncharacterized protein LOC106690739 _Halyomorpha_4.37e-76	Cluster_M1_Gene_List.txt
DN109568_c0_g1	facilitated trehalose transporter Tret1-like _Halyomorpha_0	Cluster_M1_Gene_List.txt
DN109658_c2_g6	facilitated trehalose transporter Tret1-like _Halyomorpha_2.42e-37	Cluster_M1_Gene_List.txt
DN109663_c5_g1		Cluster_M1_Gene_List.txt
DN109720_c1_g1	uncharacterized protein LOC106687435 _Halyomorpha_1.21e-133	Cluster_M1_Gene_List.txt
DN109852_c0_g6	uncharacterized protein LOC106686227 _Halyomorpha_7.62e-119	Cluster_M1_Gene_List.txt
DN109918_c7_g1	Homeobox protein araucan _Neoptera_2.46e-132	Cluster_M1_Gene_List.txt
DN109964_c3_g2	uncharacterized protein LOC106690964 _Halyomorpha_4.62e-75	Cluster_M1_Gene_List.txt
DN109975_c0_g1	probable cytochrome P450 6a23 _Halyomorpha_0	Cluster_M1_Gene_List.txt
DN110006_c2_g4	uncharacterized protein LOC105438068 _Strongylocentrotus_2.8e-24	Cluster_M1_Gene_List.txt
DN110033_c5_g3	Cathepsin D _Pentatomomorpha_2.36e-50	Cluster_M1_Gene_List.txt
DN110066_c5_g2	uncharacterized protein LOC106685435 _Halyomorpha_7.37e-79	Cluster_M1_Gene_List.txt
DN110114_c21_g1	gastric triacylglycerol lipase-like _Halyomorpha_3.49e-53	Cluster_M1_Gene_List.txt
DN110114_c5_g2	gastric triacylglycerol lipase-like _Halyomorpha_1.18e-47	Cluster_M1_Gene_List.txt
DN110114_c9_g1	gastric triacylglycerol lipase-like _Halyomorpha_1.99e-54	Cluster_M1_Gene_List.txt
DN110114_c9_g3	gastric triacylglycerol lipase-like _Halyomorpha_6.33e-80	Cluster_M1_Gene_List.txt
DN110173_c1_g2	Putative endonuclease-reverse transcriptase (Fragment) _Triatoma_2.46e-59	Cluster_M1_Gene_List.txt
DN110176_c0_g1	sugar transporter ERD6-like 6 isoform X2 _Halyomorpha_0	Cluster_M1_Gene_List.txt
DN110178_c1_g5	mannan endo-1,4-beta-mannosidase-like _Halyomorpha_8.97e-62	Cluster_M1_Gene_List.txt
DN110205_c3_g1	uncharacterized protein LOC106678771 _Halyomorpha_1.09e-24	Cluster_M1_Gene_List.txt
DN110228_c1_g1	Ubiquitin-conjugating enzyme E2 10 _root_2.44e-107	Cluster_M1_Gene_List.txt
DN110272_c1_g2	uncharacterized protein LOC106690964 _Halyomorpha_2.3e-49	Cluster_M1_Gene_List.txt
DN110272_c1_g3	uncharacterized protein LOC106686162 _Halyomorpha_5.17e-59	Cluster_M1_Gene_List.txt
DN110345_c11_g1		Cluster_M1_Gene_List.txt
DN110358_c2_g2	Uncharacterized protein _Hemiptera_1.89e-158	Cluster_M1_Gene_List.txt
DN110368_c3_g3	AAEL015051-PA _Culicidae_2.34e-30	Cluster_M1_Gene_List.txt
DN110368_c4_g1	Myrosinase 1 _Neoptera_7.76e-70	Cluster_M1_Gene_List.txt
DN110368_c4_g3	Uncharacterized protein _Cicadellinae_1.03e-60	Cluster_M1_Gene_List.txt
DN110440_c2_g6		Cluster_M1_Gene_List.txt
DN110465_c2_g9	Putative reverse transcriptase rna-dependent dna polymerase (Fragment) _Panstrongylus_1.08e-12	Cluster_M1_Gene_List.txt
DN110500_c1_g2	uncharacterized protein LOC106680122 isoform X1 _Halyomorpha_8.08e-130	Cluster_M1_Gene_List.txt
DN110560_c1_g2	UDP-glucuronosyltransferase 2B9-like _Halyomorpha_1.61e-145	Cluster_M1_Gene_List.txt
DN110640_c2_g3	uncharacterized protein LOC106690193 _Halyomorpha_7.81e-26	Cluster_M1_Gene_List.txt
DN110737_c15_g3	Counting factor associated protein D _Protostomia_1.04e-36	Cluster_M1_Gene_List.txt
DN110737_c16_g2	Uncharacterized protein _Pancrustacea_1.38e-45	Cluster_M1_Gene_List.txt
DN110751_c6_g1	uncharacterized protein LOC106691167 _Halyomorpha_8.15e-31	Cluster_M1_Gene_List.txt
DN110827_c5_g1	CG15561	Cluster_M1_Gene_List.txt
DN110840_c3_g6	Putative penel1 nvi (Fragment) _Triatoma_5.67e-20	Cluster_M1_Gene_List.txt
DN110844_c7_g2	uncharacterized protein LOC106685504 _Halyomorpha_2.85e-07	Cluster_M1_Gene_List.txt
DN110844_c7_g5	uncharacterized protein LOC106685504 _Halyomorpha_3.56e-35	Cluster_M1_Gene_List.txt
DN110887_c1_g2	probable cytochrome P450 6a14 _Halyomorpha_1.82e-70	Cluster_M1_Gene_List.txt
DN110887_c2_g1	probable cytochrome P450 6a14 _Halyomorpha_0	Cluster_M1_Gene_List.txt
DN110887_c2_g2	probable cytochrome P450 6a14 _Halyomorpha_0	Cluster_M1_Gene_List.txt
DN110894_c2_g1	cathepsin L1-like _Halyomorpha_1.41e-107	Cluster_M1_Gene_List.txt
DN110909_c10_g3	Alpha-glucosidase _Pentatomomorpha_6.1e-28	Cluster_M1_Gene_List.txt
DN110909_c10_g5	Alpha-glucosidase _Pentatomomorpha_8.26e-43	Cluster_M1_Gene_List.txt
DN110909_c11_g1		Cluster_M1_Gene_List.txt
DN110909_c11_g5	Alpha-glucosidase _Pentatomomorpha_1.13e-67	Cluster_M1_Gene_List.txt
DN110909_c13_g1	Alpha-glucosidase _Pentatomomorpha_1.48e-31	Cluster_M1_Gene_List.txt
DN110909_c25_g1	Alpha-glucosidase _Pentatomomorpha_5.15e-39	Cluster_M1_Gene_List.txt
DN110909_c28_g1	Alpha-glucosidase _Pentatomomorpha_5.09e-33	Cluster_M1_Gene_List.txt
DN110909_c31_g1	Alpha-glucosidase _Pentatomomorpha_1.45e-34	Cluster_M1_Gene_List.txt
DN110954_c1_g2	trypsin-1-like _Halyomorpha_8.42e-72	Cluster_M1_Gene_List.txt
DN110954_c1_g3	probable 28S ribosomal protein S26, mitochondrial _Halyomorpha_5.68e-53	Cluster_M1_Gene_List.txt
DN110989_c1_g1	mannan endo-1,4-beta-mannosidase-like _Halyomorpha_2.03e-33	Cluster_M1_Gene_List.txt
DN110989_c1_g2	mannan endo-1,4-beta-mannosidase-like _Halyomorpha_3.59e-46	Cluster_M1_Gene_List.txt
DN110989_c2_g2	mannan endo-1,4-beta-mannosidase-like _Halyomorpha_1.36e-78	Cluster_M1_Gene_List.txt
DN110989_c4_g1	mannan endo-1,4-beta-mannosidase-like _Halyomorpha_7.76e-43	Cluster_M1_Gene_List.txt
DN111034_c7_g6	uncharacterized protein LOC106680104 _Halyomorpha_9.4e-68	Cluster_M1_Gene_List.txt
DN111034_c7_g7	uncharacterized protein LOC106680122 isoform X1 _Halyomorpha_1.43e-59	Cluster_M1_Gene_List.txt
DN111090_c17_g2	lysosomal alpha-glucosidase-like isoform X1 _Halyomorpha_2.14e-54	Cluster_M1_Gene_List.txt
DN111103_c6_g2	probable cytochrome P450 6a14 _Halyomorpha_6.79e-84	Cluster_M1_Gene_List.txt
DN111103_c6_g3	probable cytochrome P450 6a14 _Halyomorpha_2.09e-62	Cluster_M1_Gene_List.txt
DN111125_c1_g1	venom carboxylesterase-6-like _Halyomorpha_1.82e-65	Cluster_M1_Gene_List.txt
DN111125_c1_g2	venom carboxylesterase-6-like _Halyomorpha_0	Cluster_M1_Gene_List.txt
DN111125_c1_g4	venom carboxylesterase-6-like _Halyomorpha_1.29e-61	Cluster_M1_Gene_List.txt
DN111139_c2_g1		Cluster_M1_Gene_List.txt
DN111210_c5_g1	uncharacterized protein LOC106691509 _Halyomorpha_1.93e-26	Cluster_M1_Gene_List.txt
DN111220_c3_g1	cathepsin D-like _Halyomorpha_7.38e-62	Cluster_M1_Gene_List.txt
DN111220_c3_g3	cathepsin D-like _Halyomorpha_2.21e-59	Cluster_M1_Gene_List.txt
DN111221_c10_g1	uncharacterized protein LOC106689336 _Halyomorpha_1.37e-25	Cluster_M1_Gene_List.txt
DN111221_c15_g1	uncharacterized protein LOC106689336 _Halyomorpha_2.56e-32	Cluster_M1_Gene_List.txt
DN111266_c3_g2	RNA-binding protein squid _Neoptera_4.41e-46	Cluster_M1_Gene_List.txt
DN111289_c4_g1	Oxygen-evolving enhancer protein 2-1, chloroplastic _cellular_0	Cluster_M1_Gene_List.txt
DN111332_c1_g1	uncharacterized protein LOC106681742 _Halyomorpha_8.21e-51	Cluster_M1_Gene_List.txt
DN111334_c0_g1	uncharacterized protein LOC106688369 _Halyomorpha_6.43e-64	Cluster_M1_Gene_List.txt
DN111340_c4_g2	uncharacterized protein LOC106668869 _Cimex_3.49e-27	Cluster_M1_Gene_List.txt
DN111349_c5_g8	Putative gag-pol polyprotein (Fragment) _Panstrongylus_2.88e-15	Cluster_M1_Gene_List.txt
DN111353_c11_g1	uncharacterized protein LOC106689937 _Halyomorpha_6.42e-54	Cluster_M1_Gene_List.txt
DN111353_c5_g1	multicystatin-like isoform X1 _Halyomorpha_1.41e-39	Cluster_M1_Gene_List.txt
DN111353_c6_g2	uncharacterized protein LOC106689937 _Halyomorpha_9.73e-77	Cluster_M1_Gene_List.txt
DN111459_c5_g1	protein CREG1-like _Halyomorpha_9.22e-43	Cluster_M1_Gene_List.txt
DN111540_c9_g1	coiled-coil domain-containing protein 63 _Halyomorpha_1.08e-13	Cluster_M1_Gene_List.txt
DN111612_c2_g2		Cluster_M1_Gene_List.txt
DN111717_c0_g1	Thiamine thiazole synthase, chloroplastic _cellular_0	Cluster_M1_Gene_List.txt
DN111997_c0_g1	Beta-1, 3-glucanase-like protein _Eukaryota_0	Cluster_M1_Gene_List.txt
DN112017_c0_g1	Receptor-like protein kinase FERONIA _Eukaryota_9.93e-132	Cluster_M1_Gene_List.txt
DN112233_c0_g1	Protein SEC13 homolog _Opisthokonta_5.04e-85	Cluster_M1_Gene_List.txt
DN112256_c0_g1	Transcription factor MYB44 _Eukaryota_2.08e-145	Cluster_M1_Gene_List.txt
DN112258_c0_g1	Probable lactoylglutathione lyase, chloroplastic _Eukaryota_2e-82	Cluster_M1_Gene_List.txt
DN112403_c0_g1	PTI1-like tyrosine-protein kinase 3 _Eukaryota_9.3e-79	Cluster_M1_Gene_List.txt
DN112424_c0_g1	Protein phosphatase 1 regulatory subunit 15A _Muroidea_6.64e-61	Cluster_M1_Gene_List.txt
DN112653_c0_g1	Abhydrolase domain-containing protein FAM108C1 _Bilateria_6.57e-08	Cluster_M1_Gene_List.txt
DN113098_c0_g1	Tubulin beta chain _Eukaryota_0	Cluster_M1_Gene_List.txt
DN113283_c0_g1	MICOS complex subunit MIC13 _Eutheria_3.84e-68	Cluster_M1_Gene_List.txt
DN113467_c0_g1	VQ motif-containing protein _Eukaryota_1.11e-62	Cluster_M1_Gene_List.txt
DN113793_c0_g1	Glutamate decarboxylase 2 _root_4.47e-151	Cluster_M1_Gene_List.txt
DN114113_c0_g1	ATP-dependent zinc metalloprotease FTSH 5, chloroplastic _cellular_5.63e-135	Cluster_M1_Gene_List.txt
DN114181_c0_g1	Presequence protease 1, chloroplastic/mitochondrial _cellular_8e-115	Cluster_M1_Gene_List.txt
DN114295_c0_g1	Glucose-1-phosphate adenylyltransferase small subunit, chloroplastic _Eukaryota_2.25e-165	Cluster_M1_Gene_List.txt
DN114344_c0_g1	AT3g29240/MXO21_9 _Eukaryota_7.1e-110	Cluster_M1_Gene_List.txt
DN114580_c0_g1	Putative elongation factor TypA-like SVR3, chloroplastic _cellular_7.89e-83	Cluster_M1_Gene_List.txt
DN114582_c0_g1	Uncharacterized protein (Fragment) _Polyphaga_2.24e-25	Cluster_M1_Gene_List.txt
DN114600_c0_g1	Cytosolic sulfotransferase 16 _Eukaryota_8.84e-97	Cluster_M1_Gene_List.txt
DN115012_c0_g1	CG42353	Cluster_M1_Gene_List.txt
DN115221_c0_g1	Probable elongation factor 1-gamma 2 _Eukaryota_4.47e-71	Cluster_M1_Gene_List.txt
DN115418_c0_g1	Reticulon-like protein B1 _Eukaryota_1.6e-156	Cluster_M1_Gene_List.txt
DN115426_c0_g1	Transmembrane protein 165-like protein (Fragment) _Bilateria_1.07e-66	Cluster_M1_Gene_List.txt
DN116022_c0_g1		Cluster_M1_Gene_List.txt
DN116305_c0_g1	Twitchin-like Protein _Neoptera_3.83e-63	Cluster_M1_Gene_List.txt
DN116449_c0_g1		Cluster_M1_Gene_List.txt
DN116910_c0_g1	uncharacterized protein C1683.06c-like _Halyomorpha_7.37e-48	Cluster_M1_Gene_List.txt
DN117179_c0_g1	Adenosine kinase 1 _Eukaryota_5.44e-57	Cluster_M1_Gene_List.txt
DN117801_c0_g1	uncharacterized protein LOC108736254 _Agrilus_3.36e-13	Cluster_M1_Gene_List.txt
DN118955_c0_g1	endocuticle structural glycoprotein SgAbd-2-like isoform X1 _Holometabola_5.13e-40	Cluster_M1_Gene_List.txt
DN119451_c0_g1		Cluster_M1_Gene_List.txt
DN120769_c0_g1	40S ribosomal protein S9-2 _Eukaryota_3.46e-121	Cluster_M1_Gene_List.txt
DN120793_c0_g1	Uncharacterized protein _Saitoella_1.54e-10	Cluster_M1_Gene_List.txt
DN120817_c0_g1	Triosephosphate isomerase, chloroplastic _Eukaryota_0	Cluster_M1_Gene_List.txt
DN120931_c0_g1	GDP-L-galactose phosphorylase 1 _Eukaryota_1.15e-104	Cluster_M1_Gene_List.txt
DN120965_c0_g1	Catalase-2 _Eukaryota_0	Cluster_M1_Gene_List.txt
DN120978_c0_g1	Peroxisomal membrane protein 11D _Eukaryota_9.66e-157	Cluster_M1_Gene_List.txt
DN120986_c0_g1	Tubulin beta chain _Eukaryota_2.03e-91	Cluster_M1_Gene_List.txt
DN121112_c0_g1	Eukaryotic translation initiation factor 3 subunit L _Eukaryota_8.62e-91	Cluster_M1_Gene_List.txt
DN121150_c0_g1	Glycine dehydrogenase (decarboxylating) 1, mitochondrial _Eukaryota_5.63e-127	Cluster_M1_Gene_List.txt
DN121177_c0_g1	Uncharacterized protein _Micrurus_2.49e-33	Cluster_M1_Gene_List.txt
DN121902_c0_g1	Tryptophan synthase beta chain 1, chloroplastic _root_1.38e-118	Cluster_M1_Gene_List.txt
DN121904_c0_g1	collagen type IV alpha-3-binding protein isoform X2 _Onthophagus_4.51e-71	Cluster_M1_Gene_List.txt
DN121964_c0_g1	Porphobilinogen deaminase, chloroplastic _Eukaryota_1.74e-137	Cluster_M1_Gene_List.txt
DN122051_c0_g1	Probable protein phosphatase 2C 49 _Eukaryota_2.8e-102	Cluster_M1_Gene_List.txt
DN122093_c0_g1	Uncharacterized protein At3g49720 _Eukaryota_0	Cluster_M1_Gene_List.txt
DN122099_c0_g1	Ketol-acid reductoisomerase, chloroplastic _cellular_0	Cluster_M1_Gene_List.txt
DN122459_c0_g1	-3 Isoform 3 of Pleckstrin homology domain-containing family G member 2 _Euarchontoglires_4.58e-61	Cluster_M1_Gene_List.txt
DN122504_c0_g1	Photosystem I reaction center subunit III, chloroplastic _Eukaryota_7.24e-161	Cluster_M1_Gene_List.txt
DN122528_c0_g1	Aminomethyltransferase, mitochondrial _Eukaryota_0	Cluster_M1_Gene_List.txt
DN122925_c0_g1	4-hydroxy-3-methylbut-2-enyl diphosphate reductase, chloroplastic _Eukaryota_2.07e-114	Cluster_M1_Gene_List.txt
DN123100_c0_g1	Transcription factor MYB44 _Eukaryota_2.78e-80	Cluster_M1_Gene_List.txt
DN123205_c0_g1	Uncharacterized protein (Fragment) _Solenopsis_3.93e-21	Cluster_M1_Gene_List.txt
DN123242_c0_g1	Prohibitin-3, mitochondrial _Eukaryota_3.22e-106	Cluster_M1_Gene_List.txt
DN123352_c0_g1	Methionine--tRNA ligase, cytoplasmic _Bilateria_1.12e-61	Cluster_M1_Gene_List.txt
DN123353_c0_g1	Arginine decarboxylase 2 _Eukaryota_0	Cluster_M1_Gene_List.txt
DN123398_c0_g1	Protein OBERON 1 _Eukaryota_9.83e-78	Cluster_M1_Gene_List.txt
DN123651_c0_g1	Pyridoxal 5'-phosphate synthase subunit PDX1.3 _cellular_4.96e-64	Cluster_M1_Gene_List.txt
DN123772_c0_g1	Chlorophyll a-b binding protein CP26, chloroplastic _cellular_0	Cluster_M1_Gene_List.txt
DN124142_c0_g1		Cluster_M1_Gene_List.txt
DN124257_c0_g1	Berberine bridge enzyme-like 19 _Eukaryota_0	Cluster_M1_Gene_List.txt
DN124345_c0_g1	Glutamine synthetase cytosolic isozyme 1-2 _Eukaryota_9.64e-64	Cluster_M1_Gene_List.txt
DN124638_c0_g1	Calcium-dependent protein kinase 3 _Eukaryota_9.63e-103	Cluster_M1_Gene_List.txt
DN124709_c0_g1		Cluster_M1_Gene_List.txt
DN124857_c0_g1	Probable mitochondrial-processing peptidase subunit beta, mitochondrial _root_5.67e-156	Cluster_M1_Gene_List.txt
DN125137_c0_g1	L-ascorbate peroxidase 3 _Eukaryota_7.17e-104	Cluster_M1_Gene_List.txt
DN125150_c0_g1	Aldehyde dehydrogenase family 2 member C4 _cellular_1.84e-101	Cluster_M1_Gene_List.txt
DN125214_c0_g1	VQ motif-containing protein _Eukaryota_6.69e-71	Cluster_M1_Gene_List.txt
DN125239_c0_g1		Cluster_M1_Gene_List.txt
DN125257_c0_g1		Cluster_M1_Gene_List.txt
DN125447_c0_g1	uncharacterized protein LOC106689634 _Halyomorpha_8.39e-70	Cluster_M1_Gene_List.txt
DN125875_c0_g1	Calcyphosin-like protein _Bilateria_2.23e-84	Cluster_M1_Gene_List.txt
DN126314_c0_g1	Scarecrow-like protein 13 _Eukaryota_6.35e-94	Cluster_M1_Gene_List.txt
DN127137_c0_g1	GMP synthase [glutamine-hydrolyzing] isoform X3 _Pancrustacea_1.68e-57	Cluster_M1_Gene_List.txt
DN12728_c0_g1	40S ribosomal protein S13-1 _Eukaryota_9.01e-106	Cluster_M1_Gene_List.txt
DN127286_c0_g1	Uncharacterized protein (Fragment) _Protostomia_4.04e-69	Cluster_M1_Gene_List.txt
DN129117_c0_g1	Annexin A1 _Gnathostomata_8.65e-53	Cluster_M1_Gene_List.txt
DN129463_c0_g1	Phosphohistidine phosphatase 1 _Euarchontoglires_3.24e-68	Cluster_M1_Gene_List.txt
DN12960_c0_g1	ABC transporter G family member 36 _Eukaryota_2.53e-149	Cluster_M1_Gene_List.txt
DN130511_c0_g1	Uncharacterized protein _Tribolium_3.35e-36	Cluster_M1_Gene_List.txt
DN130533_c0_g1	Leucine aminopeptidase 1 _cellular_1.65e-147	Cluster_M1_Gene_List.txt
DN131489_c0_g1	DNA-directed RNA polymerase I subunit RPA43 _Eutheria_9.2e-74	Cluster_M1_Gene_List.txt
DN1317_c0_g1	Putative mediator of RNA polymerase II transcription subunit 37e (Fragment) _Opisthokonta_5.16e-49	Cluster_M1_Gene_List.txt
DN133885_c0_g1	SPT5 homolog, DSIF elongation factor subunit _Euteleostomi_1.78e-71	Cluster_M1_Gene_List.txt
DN135169_c0_g1	Stearoyl-[acyl-carrier-protein] 9-desaturase 7, chloroplastic _Eukaryota_3.2e-72	Cluster_M1_Gene_List.txt
DN135274_c0_g1	EP1-like glycoprotein 3 _Eukaryota_0	Cluster_M1_Gene_List.txt
DN135333_c0_g1	Calcium-dependent protein kinase 28 _Eukaryota_9.04e-133	Cluster_M1_Gene_List.txt
DN135511_c0_g1	Dicarboxylate transporter 1, chloroplastic _cellular_0	Cluster_M1_Gene_List.txt
DN135558_c0_g1	Protein EARLY-RESPONSIVE TO DEHYDRATION 7, chloroplastic _Eukaryota_0	Cluster_M1_Gene_List.txt
DN135589_c0_g1	AT3g13460/MRP15_10 _Eukaryota_1e-83	Cluster_M1_Gene_List.txt
DN135633_c0_g1		Cluster_M1_Gene_List.txt
DN13568_c0_g1	Leucine--tRNA ligase, cytoplasmic _Eukaryota_2.32e-59	Cluster_M1_Gene_List.txt
DN135797_c0_g1	V-type proton ATPase subunit a3 _Eukaryota_3.4e-75	Cluster_M1_Gene_List.txt
DN135869_c0_g1	Pino	Cluster_M1_Gene_List.txt
DN135988_c0_g1	Phosphomethylpyrimidine synthase, chloroplastic _root_0	Cluster_M1_Gene_List.txt
DN136196_c0_g1	40S ribosomal protein S14-1 _cellular_5.22e-105	Cluster_M1_Gene_List.txt
DN136210_c0_g1	60S ribosomal protein L7a-1 _Eukaryota_6.95e-154	Cluster_M1_Gene_List.txt
DN136231_c0_g1	uncharacterized protein LOC106689927 isoform X1 _Halyomorpha_6.43e-96	Cluster_M1_Gene_List.txt
DN136254_c0_g1	Uncharacterized protein _Zootermopsis_7.01e-11	Cluster_M1_Gene_List.txt
DN136320_c0_g1		Cluster_M1_Gene_List.txt
DN136399_c0_g1	Eukaryotic translation initiation factor 3 subunit G _Eukaryota_1.24e-95	Cluster_M1_Gene_List.txt
DN136666_c0_g1	cDNA FLJ45204 fis, clone BRCAN2009168 (Fragment) _Homo_1.58e-72	Cluster_M1_Gene_List.txt
DN136809_c0_g1	Pyridoxal 5'-phosphate synthase subunit PDX1.1 _Eukaryota_4.39e-134	Cluster_M1_Gene_List.txt
DN136832_c0_g1	Chalcone synthase _cellular_7.27e-96	Cluster_M1_Gene_List.txt
DN136891_c0_g1	Uncharacterized protein (Fragment) _Hemiptera_2.05e-27	Cluster_M1_Gene_List.txt
DN137049_c0_g1	30S ribosomal protein S5, chloroplastic _Eukaryota_0	Cluster_M1_Gene_List.txt
DN137097_c0_g1		Cluster_M1_Gene_List.txt
DN137175_c0_g1	Cellulose synthase A catalytic subunit 6 [UDP-forming] _Eukaryota_3.01e-112	Cluster_M1_Gene_List.txt
DN137235_c0_g1		Cluster_M1_Gene_List.txt
DN137370_c0_g1	AT3g02790/F13E7_27 _Eukaryota_2.42e-54	Cluster_M1_Gene_List.txt
DN137456_c0_g1	Coproporphyrinogen-III oxidase 1, chloroplastic _Eukaryota_3.22e-91	Cluster_M1_Gene_List.txt
DN13749_c0_g1	Uncharacterized protein (Fragment) _Daphnia_8.91e-71	Cluster_M1_Gene_List.txt
DN137540_c0_g1	Cytosolic isocitrate dehydrogenase [NADP] _root_1.16e-102	Cluster_M1_Gene_List.txt
DN137579_c0_g1	Malate dehydrogenase 1, cytoplasmic _Eukaryota_0	Cluster_M1_Gene_List.txt
DN137724_c0_g1	60S acidic ribosomal protein P1-2 _Eukaryota_2.55e-73	Cluster_M1_Gene_List.txt
DN137729_c0_g1	UDP-glucose 6-dehydrogenase 2 _Eukaryota_3.01e-138	Cluster_M1_Gene_List.txt
DN137844_c0_g1	MutS-like protein 2 (Fragment) _Canis_2.19e-72	Cluster_M1_Gene_List.txt
DN138043_c0_g1	Glyoxylate/succinic semialdehyde reductase 1 _cellular_6.84e-64	Cluster_M1_Gene_List.txt
DN138235_c0_g1	Coiled-coil domain containing 80 _Simiiformes_5.54e-36	Cluster_M1_Gene_List.txt
DN138363_c0_g1	ATP-dependent zinc metalloprotease FTSH 2, chloroplastic _cellular_0	Cluster_M1_Gene_List.txt
DN138527_c0_g1	Zinc carboxypeptidase (Fragment) _Anoplophora_1.36e-57	Cluster_M1_Gene_List.txt
DN138627_c0_g1	DEAD/DEAH box RNA helicase family protein _Eukaryota_4.14e-70	Cluster_M1_Gene_List.txt
DN138746_c0_g1	Phosphoethanolamine N-methyltransferase 1 _Eukaryota_0	Cluster_M1_Gene_List.txt
DN138890_c0_g1	V-type proton ATPase subunit F _Eukaryota_1.93e-88	Cluster_M1_Gene_List.txt
DN138910_c0_g1	Zinc finger CCCH domain-containing protein 29 _Eukaryota_3.91e-73	Cluster_M1_Gene_List.txt
DN139129_c0_g1	FAD/NAD(P)-binding oxidoreductase family protein _Eukaryota_1.5e-91	Cluster_M1_Gene_List.txt
DN139197_c0_g1	40S ribosomal protein S20-2 _Eukaryota_5.86e-81	Cluster_M1_Gene_List.txt
DN139471_c0_g1	Fructose-bisphosphate aldolase 6, cytosolic _cellular_1.47e-73	Cluster_M1_Gene_List.txt
DN139930_c0_g1		Cluster_M1_Gene_List.txt
DN140581_c0_g1	Glutamine synthetase leaf isozyme, chloroplastic _cellular_2.83e-73	Cluster_M1_Gene_List.txt
DN140656_c0_g1	Eukaryotic translation initiation factor 3 subunit L _Eukaryota_2.74e-83	Cluster_M1_Gene_List.txt
DN140979_c0_g1	Magnesium-chelatase subunit ChlD, chloroplastic _cellular_2.1e-65	Cluster_M1_Gene_List.txt
DN141286_c0_g1	Aldehyde dehydrogenase family 2 member C4 _cellular_1.39e-149	Cluster_M1_Gene_List.txt
DN141563_c0_g1	Calcium-dependent protein kinase 28 _Eukaryota_1.93e-85	Cluster_M1_Gene_List.txt
DN141604_c0_g1	Protein PRRC2C (Fragment) _Amniota_7.7e-77	Cluster_M1_Gene_List.txt
DN141692_c0_g1	SNAP25 homologous protein SNAP33 _Eukaryota_5.89e-82	Cluster_M1_Gene_List.txt
DN141883_c0_g1	Receptor-like tyrosine kinase _Euteleostomi_1.99e-99	Cluster_M1_Gene_List.txt
DN142188_c0_g1	-2 Isoform 2 of Heat shock 70 kDa protein 7, chloroplastic _root_3.46e-74	Cluster_M1_Gene_List.txt
DN142285_c0_g1	putative fatty acyl-CoA reductase CG5065 isoform X1 _Halyomorpha_1.72e-56	Cluster_M1_Gene_List.txt
DN142491_c0_g1	Putative protease reverse transcriptase ribonuclease h integrase (Fragment) _Neoptera_6.92e-37	Cluster_M1_Gene_List.txt
DN142736_c0_g1	Chalcone synthase _cellular_3.04e-169	Cluster_M1_Gene_List.txt
DN142992_c0_g1	Chaperone protein ClpC1, chloroplastic _root_3.02e-61	Cluster_M1_Gene_List.txt
DN144145_c0_g1	Obg-like ATPase 1 _Eukaryota_4.31e-131	Cluster_M1_Gene_List.txt
DN144427_c0_g1	Signal recognition particle 54 kDa protein, chloroplastic _cellular_4.91e-64	Cluster_M1_Gene_List.txt
DN144493_c0_g1	26S proteasome non-ATPase regulatory subunit 8 homolog A _Eukaryota_4.04e-73	Cluster_M1_Gene_List.txt
DN145040_c0_g1	Protein NRT1/ PTR FAMILY 2.10 _Eukaryota_2.01e-64	Cluster_M1_Gene_List.txt
DN147109_c0_g1	Uncharacterized protein (Fragment) _Oryctes_4.88e-09	Cluster_M1_Gene_List.txt
DN14747_c0_g1	Uncharacterized protein _Camponotus_7.35e-46	Cluster_M1_Gene_List.txt
DN149237_c0_g1	Ribosomal protein L15 _Eukaryota_8.45e-123	Cluster_M1_Gene_List.txt
DN149346_c0_g1	Aconitate hydratase 1 _root_0	Cluster_M1_Gene_List.txt
DN149400_c0_g1	Uncharacterized protein _Eukaryota_3.16e-132	Cluster_M1_Gene_List.txt
DN149417_c0_g1	Scarecrow-like protein 13 _Eukaryota_4.37e-108	Cluster_M1_Gene_List.txt
DN149635_c0_g1	60S ribosomal protein L7a-1 _Eukaryota_5.11e-179	Cluster_M1_Gene_List.txt
DN149719_c0_g1	Magnesium-chelatase subunit ChlH, chloroplastic _cellular_0	Cluster_M1_Gene_List.txt
DN149923_c0_g1	Uncharacterized protein _Clavispora_1.12e-14	Cluster_M1_Gene_List.txt
DN150091_c0_g1	Glutamate decarboxylase 2 _root_1.14e-66	Cluster_M1_Gene_List.txt
DN150183_c0_g1	60S ribosomal protein L26-1 _Eukaryota_7.46e-102	Cluster_M1_Gene_List.txt
DN150334_c0_g1	Zinc finger CCCH domain-containing protein 15 _Homo_1.5e-39	Cluster_M1_Gene_List.txt
DN150381_c0_g1	Geranylgeranyl diphosphate reductase, chloroplastic _cellular_0	Cluster_M1_Gene_List.txt
DN150567_c0_g1	Uncharacterized protein _Micrurus_6.06e-69	Cluster_M1_Gene_List.txt
DN150611_c0_g1	Cellulose synthase A catalytic subunit 3 [UDP-forming] _Eukaryota_3.88e-103	Cluster_M1_Gene_List.txt
DN150663_c0_g1	26S proteasome non-ATPase regulatory subunit 14 homolog _Eukaryota_1.26e-64	Cluster_M1_Gene_List.txt
DN150797_c0_g1	peroxiredoxin-5, mitochondrial isoform 2 precursor _Mus_3.28e-82	Cluster_M1_Gene_List.txt
DN151042_c0_g1	Exocyst complex component EXO70B1 _Eukaryota_4.31e-87	Cluster_M1_Gene_List.txt
DN151118_c0_g1	Scarecrow-like protein 13 _Eukaryota_6.77e-70	Cluster_M1_Gene_List.txt
DN151457_c0_g1	AT4g30600/F17I23_60 _Eukaryota_4.34e-105	Cluster_M1_Gene_List.txt
DN151466_c0_g1	Aspartate aminotransferase, chloroplastic _Eukaryota_6.59e-81	Cluster_M1_Gene_List.txt
DN151832_c0_g1	S-adenosyl-L-homocysteine hydrolase _cellular_1.39e-148	Cluster_M1_Gene_List.txt
DN151904_c0_g1	SUMO-conjugating enzyme SCE1 _Eukaryota_2.74e-118	Cluster_M1_Gene_List.txt
DN152054_c0_g1	Ethylene-responsive transcription factor ERF109 _Eukaryota_6.99e-80	Cluster_M1_Gene_List.txt
DN152061_c0_g1	At4g18950/F13C5_120 _Eukaryota_3.09e-85	Cluster_M1_Gene_List.txt
DN152264_c0_g1	DEK domain-containing chromatin associated protein _Eukaryota_3.37e-55	Cluster_M1_Gene_List.txt
DN152805_c0_g1	Eukaryotic translation initiation factor 3 subunit L _Eukaryota_3.12e-97	Cluster_M1_Gene_List.txt
DN152812_c0_g1	-2 Isoform 2 of ATPase family AAA domain-containing protein 1 _Bilateria_5.7e-121	Cluster_M1_Gene_List.txt
DN152966_c0_g1	Glyoxalase II 3 _cellular_2.64e-66	Cluster_M1_Gene_List.txt
DN153122_c0_g1	Uncharacterized protein _Euteleostomi_8.71e-67	Cluster_M1_Gene_List.txt
DN153477_c0_g1	Putative elongation factor TypA-like SVR3, chloroplastic _cellular_1.59e-79	Cluster_M1_Gene_List.txt
DN153483_c0_g1	fd102C	Cluster_M1_Gene_List.txt
DN153608_c0_g1	GDP-mannose 3,5-epimerase _Eukaryota_6.97e-112	Cluster_M1_Gene_List.txt
DN153625_c0_g1	Notchless protein homolog _Eukaryota_6.78e-65	Cluster_M1_Gene_List.txt
DN153909_c0_g1	Probable xyloglucan endotransglucosylase/hydrolase protein 17 _Eukaryota_1.59e-76	Cluster_M1_Gene_List.txt
DN153939_c0_g1		Cluster_M1_Gene_List.txt
DN154158_c0_g1	integrator complex subunit 4-like _Pan_3.8e-63	Cluster_M1_Gene_List.txt
DN154475_c0_g1	Nucleosome assembly protein 1;1 _Eukaryota_3.08e-70	Cluster_M1_Gene_List.txt
DN155221_c0_g1	Magnesium-chelatase subunit ChlI-1, chloroplastic _Eukaryota_0	Cluster_M1_Gene_List.txt
DN155461_c0_g1	Uncharacterized protein _Cryptococcus_2.73e-40	Cluster_M1_Gene_List.txt
DN155740_c0_g1	Protein BPS1, chloroplastic _Eukaryota_1.33e-148	Cluster_M1_Gene_List.txt
DN156436_c0_g1	26S proteasome non-ATPase regulatory subunit 8 homolog A _Eukaryota_3.4e-95	Cluster_M1_Gene_List.txt
DN15649_c0_g1	Ubiquitin-conjugating enzyme E2 variant 1B _Eukaryota_3.89e-82	Cluster_M1_Gene_List.txt
DN156872_c0_g1	Zinc finger CCCH domain-containing protein 29 _Eukaryota_3.7e-157	Cluster_M1_Gene_List.txt
DN156951_c0_g1	Uncharacterized protein _Eukaryota_2.59e-94	Cluster_M1_Gene_List.txt
DN157040_c0_g1	Internal alternative NAD(P)H-ubiquinone oxidoreductase A1, mitochondrial _Eukaryota_5.69e-64	Cluster_M1_Gene_List.txt
DN157166_c0_g1	Acyl-CoA-binding protein _Euteleostomi_3.17e-56	Cluster_M1_Gene_List.txt
DN157254_c0_g1	Uncharacterized protein (Fragment) _Daphnia_4.09e-31	Cluster_M1_Gene_List.txt
DN157431_c0_g1	clathrin heavy chain 1 _Rhinolophus_1.05e-75	Cluster_M1_Gene_List.txt
DN157720_c0_g1	Protein OBERON 2 _Eukaryota_5.54e-95	Cluster_M1_Gene_List.txt
DN158446_c0_g1	Phosphoserine aminotransferase 1, chloroplastic _cellular_5.65e-65	Cluster_M1_Gene_List.txt
DN15876_c0_g1	Histone H4 _Eukaryota_2.92e-68	Cluster_M1_Gene_List.txt
DN15906_c0_g1	UDP-glucuronate 4-epimerase 1 _Eukaryota_3.27e-56	Cluster_M1_Gene_List.txt
DN15906_c1_g1	UDP-glucuronate 4-epimerase 1 _Eukaryota_9.15e-65	Cluster_M1_Gene_List.txt
DN160928_c0_g1		Cluster_M1_Gene_List.txt
DN16157_c0_g1	Dihydrolipoyl dehydrogenase 2, mitochondrial _root_1.64e-108	Cluster_M1_Gene_List.txt
DN163969_c0_g1	40S ribosomal protein S15-1 _Eukaryota_9.38e-107	Cluster_M1_Gene_List.txt
DN164000_c0_g1	60S ribosomal protein L36-2 _Eukaryota_3.11e-72	Cluster_M1_Gene_List.txt
DN16416_c0_g1	NADH dehydrogenase [ubiquinone] 1 alpha subcomplex subunit 5 _Eumetazoa_1.67e-40	Cluster_M1_Gene_List.txt
DN164213_c0_g1	Glutamate--glyoxylate aminotransferase 1 _Eukaryota_0	Cluster_M1_Gene_List.txt
DN164309_c0_g1	Diaminopimelate decarboxylase 2, chloroplastic _Eukaryota_6.99e-92	Cluster_M1_Gene_List.txt
DN164383_c0_g1	3-ketoacyl-CoA thiolase 2, peroxisomal _Eukaryota_1.34e-135	Cluster_M1_Gene_List.txt
DN164449_c0_g1	Reticulon-like protein B1 _Eukaryota_4.8e-128	Cluster_M1_Gene_List.txt
DN164524_c0_g1	15-cis-phytoene desaturase, chloroplastic/chromoplastic _Eukaryota_2.62e-157	Cluster_M1_Gene_List.txt
DN164530_c0_g1	Bax inhibitor 1 _cellular_2.4e-120	Cluster_M1_Gene_List.txt
DN164599_c0_g1	Berberine bridge enzyme-like 19 _Eukaryota_6.11e-153	Cluster_M1_Gene_List.txt
DN164649_c0_g1	Phosphoribulokinase, chloroplastic _Eukaryota_0	Cluster_M1_Gene_List.txt
DN164753_c0_g1	PTI1-like tyrosine-protein kinase 3 _Eukaryota_3.93e-74	Cluster_M1_Gene_List.txt
DN164998_c0_g1	UDP-D-apiose/UDP-D-xylose synthase 1 _Eukaryota_3.1e-72	Cluster_M1_Gene_List.txt
DN165049_c0_g1	Alcohol dehydrogenase class-3 _Eukaryota_1.08e-129	Cluster_M1_Gene_List.txt
DN165218_c0_g1	3-isopropylmalate dehydratase large subunit, chloroplastic _Eukaryota_0	Cluster_M1_Gene_List.txt
DN165322_c0_g1	Uncharacterized protein _Euteleostomi_8.8e-101	Cluster_M1_Gene_List.txt
DN165402_c0_g1		Cluster_M1_Gene_List.txt
DN165411_c0_g1	Proteasome subunit beta type-6 _Eukaryota_2.98e-118	Cluster_M1_Gene_List.txt
DN165532_c0_g1	Very-long-chain 3-oxoacyl-CoA reductase _Euteleostomi_1.42e-94	Cluster_M1_Gene_List.txt
DN165576_c0_g1	DNA polymerase subunit gamma-1 _Euarchontoglires_2.77e-67	Cluster_M1_Gene_List.txt
DN165637_c0_g1	Arginine decarboxylase 2 _Eukaryota_0	Cluster_M1_Gene_List.txt
DN165661_c0_g1	Serine hydroxymethyltransferase 1, mitochondrial _Eukaryota_0	Cluster_M1_Gene_List.txt
DN165949_c0_g1	uncharacterized protein LOC106683001 _Halyomorpha_1.54e-41	Cluster_M1_Gene_List.txt
DN166107_c0_g1		Cluster_M1_Gene_List.txt
DN166149_c0_g1	Uncharacterized protein At4g15545 _Eukaryota_1.19e-145	Cluster_M1_Gene_List.txt
DN166228_c0_g1	60S ribosomal protein L35-1 _Eukaryota_3.48e-80	Cluster_M1_Gene_List.txt
DN166321_c0_g1	uncharacterized protein LOC106690305 _Halyomorpha_2.34e-58	Cluster_M1_Gene_List.txt
DN166354_c0_g1	bromodomain-containing protein DDB_G0270170-like _Aethina_1.22e-11	Cluster_M1_Gene_List.txt
DN16643_c0_g1	Pyruvate kinase, cytosolic isozyme _Viridiplantae_1.68e-76	Cluster_M1_Gene_List.txt
DN166441_c0_g1	AT4g30600/F17I23_60 _Eukaryota_2.02e-73	Cluster_M1_Gene_List.txt
DN166680_c0_g1	Porphobilinogen deaminase, chloroplastic _Eukaryota_6.79e-115	Cluster_M1_Gene_List.txt
DN166950_c0_g1	Polysaccharide Lyase family 1 protein _Sclerotiniaceae_5.89e-21	Cluster_M1_Gene_List.txt
DN166968_c0_g1	Ferredoxin-dependent glutamate synthase 1, chloroplastic/mitochondrial _cellular_0	Cluster_M1_Gene_List.txt
DN167024_c0_g1		Cluster_M1_Gene_List.txt
DN167132_c0_g1	Phosphoenolpyruvate carboxylase (Fragment) _Eukaryota_1.82e-87	Cluster_M1_Gene_List.txt
DN167169_c0_g1	Probable lactoylglutathione lyase, chloroplastic _Eukaryota_1.9e-106	Cluster_M1_Gene_List.txt
DN167444_c0_g1	Cellulose synthase A catalytic subunit 6 [UDP-forming] _Eukaryota_1.32e-70	Cluster_M1_Gene_List.txt
DN167696_c0_g1	Probable inactive poly [ADP-ribose] polymerase SRO5 _Eukaryota_4.04e-72	Cluster_M1_Gene_List.txt
DN168940_c0_g1	T31J12.3 protein _cellular_1.43e-122	Cluster_M1_Gene_List.txt
DN169220_c0_g1	Uncharacterized protein (Fragment) _Pseudogymnoascus_2.77e-07	Cluster_M1_Gene_List.txt
DN169305_c0_g1	MAPK-interacting and spindle-stabilizing protein-like _Amniota_2e-64	Cluster_M1_Gene_List.txt
DN17067_c0_g1	Adenosine kinase 1 _Eukaryota_6.82e-96	Cluster_M1_Gene_List.txt
DN170670_c0_g1	phosducin-like protein 3 _Mesocricetus_1.71e-62	Cluster_M1_Gene_List.txt
DN170886_c0_g1	CG7352	Cluster_M1_Gene_List.txt
DN171705_c0_g1	S-(hydroxymethyl)glutathione dehydrogenase _cellular_3.3e-75	Cluster_M1_Gene_List.txt
DN171775_c0_g1	Profilin-1 _cellular_6.31e-87	Cluster_M1_Gene_List.txt
DN171778_c0_g1		Cluster_M1_Gene_List.txt
DN172037_c0_g1	H/ACA ribonucleoprotein complex, subunit Nhp2, eukaryote (Fragment) _Eukaryota_1.43e-78	Cluster_M1_Gene_List.txt
DN172432_c0_g1	Uncharacterized protein _Eukaryota_1.96e-64	Cluster_M1_Gene_List.txt
DN17272_c0_g1	Polyadenylate-binding protein RBP45B _Eukaryota_0	Cluster_M1_Gene_List.txt
DN172759_c0_g1	Uncharacterized protein (Fragment) _Amniota_1.64e-59	Cluster_M1_Gene_List.txt
DN172932_c0_g1	Aldehyde dehydrogenase family 2 member C4 _cellular_6.01e-80	Cluster_M1_Gene_List.txt
DN175215_c0_g1		Cluster_M1_Gene_List.txt
DN175960_c0_g1	NADH dehydrogenase [ubiquinone] iron-sulfur protein 2, mitochondrial _Eumetazoa_3.56e-60	Cluster_M1_Gene_List.txt
DN177699_c0_g1	Cytosolic isocitrate dehydrogenase [NADP] _root_0	Cluster_M1_Gene_List.txt
DN177744_c0_g1	cDNA FLJ58174, highly similar to WW domain-binding protein 11 _Euarchontoglires_3.24e-69	Cluster_M1_Gene_List.txt
DN178063_c0_g1	60S ribosomal protein L26-2 _Eukaryota_1.98e-101	Cluster_M1_Gene_List.txt
DN17814_c0_g1	Actin-depolymerizing factor 3 _Eukaryota_1.71e-99	Cluster_M1_Gene_List.txt
DN178302_c0_g1	Receptor for activated C kinase 1A _Eukaryota_0	Cluster_M1_Gene_List.txt
DN178360_c0_g1	Prolow-density lipoprotein receptor-related protein 1 _Bilateria_3.14e-89	Cluster_M1_Gene_List.txt
DN178423_c0_g1	Monodehydroascorbate reductase 1, peroxisomal _Eukaryota_0	Cluster_M1_Gene_List.txt
DN178634_c0_g1	F-box protein SKIP2 _Eukaryota_3.76e-158	Cluster_M1_Gene_List.txt
DN178679_c0_g1	Photosystem II 22 kDa protein, chloroplastic _cellular_0	Cluster_M1_Gene_List.txt
DN178689_c0_g1	Cysteine synthase, mitochondrial _cellular_3.35e-112	Cluster_M1_Gene_List.txt
DN178764_c0_g1	2-methyl-6-phytyl-1,4-hydroquinone methyltransferase, chloroplastic _Eukaryota_0	Cluster_M1_Gene_List.txt
DN178840_c0_g1	40S ribosomal protein S13-2 _cellular_1.03e-105	Cluster_M1_Gene_List.txt
DN178841_c0_g1	5-methyltetrahydropteroyltriglutamate--homocysteine methyltransferase 1 _root_3.84e-61	Cluster_M1_Gene_List.txt
DN17895_c0_g1	Protein TIC110, chloroplastic _Eukaryota_9.77e-144	Cluster_M1_Gene_List.txt
DN179131_c0_g1	Uncharacterized protein _Eukaryota_4.37e-125	Cluster_M1_Gene_List.txt
DN179155_c0_g1	cuticle protein-like _Onthophagus_2.22e-51	Cluster_M1_Gene_List.txt
DN179245_c0_g1	DNA-directed RNA polymerases II, IV and V subunit 6A _Eukaryota_7.79e-76	Cluster_M1_Gene_List.txt
DN179276_c0_g1	E3 ubiquitin-protein ligase makorin-1 _Bilateria_0	Cluster_M1_Gene_List.txt
DN179319_c0_g1	3-isopropylmalate dehydrogenase 1, chloroplastic _root_6.12e-81	Cluster_M1_Gene_List.txt
DN179469_c0_g1	-2 Isoform 2 of Heat shock protein 90-5, chloroplastic _Eukaryota_6.17e-107	Cluster_M1_Gene_List.txt
DN179543_c0_g1	Photosystem I subunit O _cellular_7.23e-96	Cluster_M1_Gene_List.txt
DN179897_c0_g1	Uncharacterized protein _Eukaryota_9.55e-80	Cluster_M1_Gene_List.txt
DN180042_c0_g1	NADH dehydrogenase [ubiquinone] 1 alpha subcomplex subunit 2 _Eukaryota_4.17e-66	Cluster_M1_Gene_List.txt
DN180244_c0_g1	Cytochrome b-c1 complex subunit Rieske-1, mitochondrial _Eukaryota_6.38e-159	Cluster_M1_Gene_List.txt
DN180497_c0_g1	Histone H2A _Eukaryota_5.88e-77	Cluster_M1_Gene_List.txt
DN180540_c0_g1	Elongation factor G, chloroplastic _root_0	Cluster_M1_Gene_List.txt
DN180567_c0_g1	-2 Isoform 2 of 3-dehydroquinate synthase, chloroplastic _root_1.8e-74	Cluster_M1_Gene_List.txt
DN180712_c0_g1	Putative E3 ubiquitin-protein ligase TRIP12-like protein (Fragment) _Amniota_1.04e-70	Cluster_M1_Gene_List.txt
DN180721_c0_g1	Phospho-2-dehydro-3-deoxyheptonate aldolase _root_1.96e-71	Cluster_M1_Gene_List.txt
DN180798_c0_g1	-2 Isoform 2 of Heat shock 70 kDa protein 7, chloroplastic _root_6.15e-102	Cluster_M1_Gene_List.txt
DN180872_c0_g1	Photosystem I chlorophyll a/b-binding protein 3-1, chloroplastic _Eukaryota_1.55e-81	Cluster_M1_Gene_List.txt
DN181_c0_g1	Uridine phosphorylase 1 _Myotis_1.05e-66	Cluster_M1_Gene_List.txt
DN181003_c0_g1	Eukaryotic translation initiation factor 3 subunit G _Eukaryota_1.09e-79	Cluster_M1_Gene_List.txt
DN181162_c0_g1	V-type proton ATPase subunit d1 _Eukaryota_1.71e-132	Cluster_M1_Gene_List.txt
DN181359_c0_g1	Uroporphyrinogen decarboxylase 1, chloroplastic _Eukaryota_4.71e-145	Cluster_M1_Gene_List.txt
DN181367_c0_g1	Transcription factor MYB73 _Eukaryota_1.64e-64	Cluster_M1_Gene_List.txt
DN181414_c0_g1	uncharacterized protein LOC106681098 _Halyomorpha_6.05e-91	Cluster_M1_Gene_List.txt
DN181464_c0_g1	Eukaryotic translation initiation factor 3 subunit E _Eukaryota_5.57e-120	Cluster_M1_Gene_List.txt
DN181814_c0_g1	ABC transporter F family member 5 _cellular_1.04e-116	Cluster_M1_Gene_List.txt
DN181965_c0_g1	Mitogen-activated protein kinase 3 _Eukaryota_2.48e-97	Cluster_M1_Gene_List.txt
DN18208_c0_g1	Catalase-3 _cellular_1.31e-117	Cluster_M1_Gene_List.txt
DN182195_c0_g1	Diphosphoinositol polyphosphate phosphohydrolase 2 _Euteleostomi_8.23e-75	Cluster_M1_Gene_List.txt
DN182261_c0_g1	40S ribosomal protein S7-1 _Eukaryota_9.9e-87	Cluster_M1_Gene_List.txt
DN182296_c0_g1	BnaCnng27960D protein _Brassica_1.25e-69	Cluster_M1_Gene_List.txt
DN182496_c0_g1	Ras-related protein Rab-28 _Tetrapoda_5.9e-82	Cluster_M1_Gene_List.txt
DN183390_c0_g1	SFRICE_038443 (Fragment) _Spodoptera_1.12e-93	Cluster_M1_Gene_List.txt
DN183539_c0_g1	Temperature-induced lipocalin-1 _Eukaryota_3.36e-113	Cluster_M1_Gene_List.txt
DN184337_c0_g1		Cluster_M1_Gene_List.txt
DN184351_c0_g1	Aconitate hydratase 3, mitochondrial _root_9.63e-151	Cluster_M1_Gene_List.txt
DN184540_c0_g1	Glycine dehydrogenase (decarboxylating) 1, mitochondrial _Eukaryota_4.32e-79	Cluster_M1_Gene_List.txt
DN184591_c0_g1	Proliferation marker protein Ki-67 _Bilateria_5.42e-66	Cluster_M1_Gene_List.txt
DN185271_c0_g1	Proteasome subunit beta type-3-A _Eukaryota_1.28e-105	Cluster_M1_Gene_List.txt
DN186238_c0_g1	LOW QUALITY PROTEIN: bifunctional purine biosynthesis protein PURH-like _Aethina_1.03e-52	Cluster_M1_Gene_List.txt
DN186275_c0_g1	IAA-amino acid hydrolase ILR1-like 6 _Eukaryota_1.36e-91	Cluster_M1_Gene_List.txt
DN186388_c0_g1	flightin _Onthophagus_6.44e-40	Cluster_M1_Gene_List.txt
DN186561_c0_g1	Ethylene-responsive transcription factor 13 _rosids_4.11e-76	Cluster_M1_Gene_List.txt
DN186744_c0_g1	AT5G53050 protein _Eukaryota_3.98e-66	Cluster_M1_Gene_List.txt
DN187211_c0_g1	33 kDa OEC protein (Fragment) _Eukaryota_1.65e-82	Cluster_M1_Gene_List.txt
DN18842_c0_g1		Cluster_M1_Gene_List.txt
DN19453_c0_g1	40S ribosomal protein S7-1 _Eukaryota_1.56e-110	Cluster_M1_Gene_List.txt
DN20008_c0_g1	Sodium/calcium exchanger NCL _Eukaryota_5.09e-132	Cluster_M1_Gene_List.txt
DN20041_c0_g2	Vacuolar cation/proton exchanger 1 _Eukaryota_1.34e-146	Cluster_M1_Gene_List.txt
DN20341_c0_g1	LOW QUALITY PROTEIN: protein PRRC2A _Elephantulus_2.03e-83	Cluster_M1_Gene_List.txt
DN20442_c0_g2	Nitrate reductase [NADH] 2 _Eukaryota_0	Cluster_M1_Gene_List.txt
DN20505_c0_g1	Protein SGT1 homolog B _Eukaryota_8.43e-66	Cluster_M1_Gene_List.txt
DN21012_c0_g1	Tetra-peptide repeat homeobox protein 1 (Fragment) _Eumetazoa_7.91e-09	Cluster_M1_Gene_List.txt
DN21780_c0_g1		Cluster_M1_Gene_List.txt
DN22030_c0_g1	ABC transporter G family member 36 _Eukaryota_0	Cluster_M1_Gene_List.txt
DN225_c0_g2	Nitrate reductase [NADH] 2 _Eukaryota_0	Cluster_M1_Gene_List.txt
DN24720_c0_g1	Magnesium-protoporphyrin IX monomethyl ester [oxidative] cyclase, chloroplastic _cellular_0	Cluster_M1_Gene_List.txt
DN285_c0_g1	endocuticle structural glycoprotein SgAbd-2-like _Holometabola_8.02e-46	Cluster_M1_Gene_List.txt
DN32632_c0_g1	Oxygen-evolving enhancer protein 2-1, chloroplastic _cellular_0	Cluster_M1_Gene_List.txt
DN33154_c0_g1	uncharacterized protein LOC106682404 _Halyomorpha_8.62e-123	Cluster_M1_Gene_List.txt
DN3322_c0_g1	Uncharacterized protein (Fragment) _Holometabola_1.56e-41	Cluster_M1_Gene_List.txt
DN3368_c0_g1	Uncharacterized protein _Cucujiformia_6.6e-28	Cluster_M1_Gene_List.txt
DN34179_c0_g1	Tubulin beta chain _Eukaryota_2.97e-129	Cluster_M1_Gene_List.txt
DN34296_c0_g1	Ribulose-phosphate 3-epimerase _cellular_2.36e-104	Cluster_M1_Gene_List.txt
DN35082_c0_g1	Uncharacterized protein (Fragment) _Cicadellinae_7.06e-16	Cluster_M1_Gene_List.txt
DN35132_c0_g1	Transketolase, chloroplastic _cellular_1.64e-84	Cluster_M1_Gene_List.txt
DN35250_c0_g1	Nucleoside diphosphate kinase 1 _cellular_6.83e-106	Cluster_M1_Gene_List.txt
DN35322_c0_g1	Uncharacterized protein _Protostomia_1.64e-08	Cluster_M1_Gene_List.txt
DN36533_c0_g1	Inosine-5'-monophosphate dehydrogenase _Opisthokonta_0	Cluster_M1_Gene_List.txt
DN36618_c0_g1	Embryonic abundant protein-like _Eukaryota_1.65e-151	Cluster_M1_Gene_List.txt
DN37818_c0_g1	Solute carrier family 2, facilitated glucose transporter member 3 _Gnathostomata_4.08e-171	Cluster_M1_Gene_List.txt
DN38066_c1_g1	Transforming growth factor-beta-induced protein ig-h3 _Gnathostomata_6.06e-95	Cluster_M1_Gene_List.txt
DN38372_c0_g1	uncharacterized protein LOC106685888 _Halyomorpha_1.05e-78	Cluster_M1_Gene_List.txt
DN40241_c0_g1		Cluster_M1_Gene_List.txt
DN43779_c0_g1	40S ribosomal protein S12-1 _Eukaryota_3.32e-75	Cluster_M1_Gene_List.txt
DN44597_c0_g1	uncharacterized protein LOC106686221 _Halyomorpha_2.91e-75	Cluster_M1_Gene_List.txt
DN45052_c0_g1	DNA helicase (Fragment) _Metazoa_1.19e-85	Cluster_M1_Gene_List.txt
DN451_c0_g2	Chlorophyll a-b binding protein, chloroplastic _cellular_2.34e-114	Cluster_M1_Gene_List.txt
DN45359_c0_g1	Tryptophan synthase beta chain 1, chloroplastic _root_1.21e-101	Cluster_M1_Gene_List.txt
DN46169_c0_g1		Cluster_M1_Gene_List.txt
DN46183_c0_g1	Peptide methionine sulfoxide reductase A4, chloroplastic _Eukaryota_0	Cluster_M1_Gene_List.txt
DN46393_c0_g2	-2 Isoform 2 of Holliday junction recognition protein _Mus_4.37e-89	Cluster_M1_Gene_List.txt
DN46520_c0_g1	60S ribosomal protein L13a-2 _Eukaryota_4.09e-62	Cluster_M1_Gene_List.txt
DN48182_c0_g1	Putative pol polyprotein (Fragment) _Panstrongylus_4.7e-06	Cluster_M1_Gene_List.txt
DN48376_c0_g1	40S ribosomal protein S6-1 _Eukaryota_0	Cluster_M1_Gene_List.txt
DN49059_c0_g1	Uncharacterized protein _Polyphaga_2.07e-27	Cluster_M1_Gene_List.txt
DN49453_c0_g1	Chaperone protein dnaJ 3 _Eukaryota_6.93e-77	Cluster_M1_Gene_List.txt
DN49648_c0_g1	guanylate cyclase soluble subunit beta-1 _Diaphorina_6.51e-110	Cluster_M1_Gene_List.txt
DN49648_c0_g2	Uncharacterized protein (Fragment) _Bilateria_1.68e-83	Cluster_M1_Gene_List.txt
DN5038_c0_g1	Ceramide synthase 4 _Gnathostomata_6.4e-134	Cluster_M1_Gene_List.txt
DN50494_c0_g1		Cluster_M1_Gene_List.txt
DN50695_c0_g1	Fructose-bisphosphate aldolase 6, cytosolic _cellular_0	Cluster_M1_Gene_List.txt
DN51207_c0_g1	uncharacterized protein LOC106677022 _Halyomorpha_2.12e-71	Cluster_M1_Gene_List.txt
DN51729_c0_g1	3-hydroxy-3-methylglutaryl-coenzyme A reductase 1 _Eukaryota_1.25e-71	Cluster_M1_Gene_List.txt
DN52323_c0_g1	desmoglein-1-alpha-like _Mus_1.51e-87	Cluster_M1_Gene_List.txt
DN53899_c0_g1	Fatty acid synthase _Hystricomorpha_1.33e-55	Cluster_M1_Gene_List.txt
DN55348_c1_g1	Uroporphyrinogen decarboxylase 1, chloroplastic _Eukaryota_3.99e-84	Cluster_M1_Gene_List.txt
DN55437_c0_g2	Spliceosome-associated protein CWC15 homolog _Bilateria_7.07e-53	Cluster_M1_Gene_List.txt
DN55535_c0_g1	Calreticulin 1a _Eukaryota_4.42e-68	Cluster_M1_Gene_List.txt
DN55792_c0_g1	60S ribosomal protein L13a-2 _Eukaryota_8.34e-109	Cluster_M1_Gene_List.txt
DN55996_c0_g1	Coproporphyrinogen-III oxidase 1, chloroplastic _Eukaryota_7.24e-142	Cluster_M1_Gene_List.txt
DN56254_c0_g1	GDP-mannose 3,5-epimerase _Eukaryota_2.55e-147	Cluster_M1_Gene_List.txt
DN56429_c0_g1	protein lethal(2)essential for life-like _Anoplophora_3.34e-69	Cluster_M1_Gene_List.txt
DN56821_c0_g2		Cluster_M1_Gene_List.txt
DN57615_c0_g1	Probable protein phosphatase 2C 20 _Eukaryota_2.06e-75	Cluster_M1_Gene_List.txt
DN57619_c0_g1	60S acidic ribosomal protein P2-4 _Eukaryota_3.99e-63	Cluster_M1_Gene_List.txt
DN58296_c0_g1	Probable protein phosphatase 2C 49 _Eukaryota_4.17e-121	Cluster_M1_Gene_List.txt
DN59242_c0_g1	Dermokine _Rodentia_1.3e-72	Cluster_M1_Gene_List.txt
DN60176_c0_g1	FACT complex subunit SSRP1 (Fragment) _Euteleostomi_7.2e-62	Cluster_M1_Gene_List.txt
DN60188_c0_g2	protein Wnt-4-like isoform X1 _Arthropoda_9.71e-102	Cluster_M1_Gene_List.txt
DN61546_c0_g1	Cellulose synthase A catalytic subunit 6 [UDP-forming] _Eukaryota_2.82e-61	Cluster_M1_Gene_List.txt
DN61739_c0_g1	Proteasome subunit alpha type-4 _Eukaryota_2.59e-67	Cluster_M1_Gene_List.txt
DN61791_c0_g1	Fructose-1,6-bisphosphatase 1, chloroplastic _Eukaryota_0	Cluster_M1_Gene_List.txt
DN61870_c0_g1	Mitochondrial uncoupling protein 2 _Bilateria_9.63e-71	Cluster_M1_Gene_List.txt
DN63621_c0_g1	Syntaxin-121 _Eukaryota_5.19e-123	Cluster_M1_Gene_List.txt
DN63685_c0_g1		Cluster_M1_Gene_List.txt
DN66848_c0_g1	Asparagine synthetase [glutamine-hydrolyzing] _Bilateria_1.94e-78	Cluster_M1_Gene_List.txt
DN67955_c0_g1	Chaperonin 60 subunit beta 1, chloroplastic _Eukaryota_0	Cluster_M1_Gene_List.txt
DN68243_c0_g2	Dihydrolipoyl dehydrogenase 2, chloroplastic _Eukaryota_4.84e-155	Cluster_M1_Gene_List.txt
DN68396_c0_g2	Acylphosphatase _Eukaryota_8.63e-108	Cluster_M1_Gene_List.txt
DN68442_c0_g1		Cluster_M1_Gene_List.txt
DN68616_c0_g1	Splicing factor, proline- and glutamine-rich _Bilateria_0	Cluster_M1_Gene_List.txt
DN68765_c0_g1	uncharacterized protein LOC106682964 isoform X1 _Panheteroptera_0	Cluster_M1_Gene_List.txt
DN69166_c0_g1	uncharacterized protein LOC111052145 _Nilaparvata_4.21e-51	Cluster_M1_Gene_List.txt
DN70648_c0_g1	UDP-D-apiose/UDP-D-xylose synthase 1 _Eukaryota_3.12e-57	Cluster_M1_Gene_List.txt
DN70650_c2_g1	sn-2 acyl-lipid omega-3 desaturase (ferredoxin), chloroplastic _Eukaryota_1.04e-70	Cluster_M1_Gene_List.txt
DN70740_c0_g1	serine/threonine-protein phosphatase 6 regulatory ankyrin repeat subunit B-like _Halyomorpha_1.29e-68	Cluster_M1_Gene_List.txt
DN70822_c0_g1	pro-resilin-like _Halyomorpha_2.98e-91	Cluster_M1_Gene_List.txt
DN72442_c1_g1	Mitochondrial phosphate carrier protein 3, mitochondrial _Eukaryota_5.25e-104	Cluster_M1_Gene_List.txt
DN72460_c0_g1	Developmental pluripotency-associated protein 5A _Murinae_3.16e-81	Cluster_M1_Gene_List.txt
DN72914_c0_g1	heterogeneous nuclear ribonucleoprotein U _Octodon_0	Cluster_M1_Gene_List.txt
DN73909_c0_g1	At1g74450/F1M20_13 _Eukaryota_4.79e-160	Cluster_M1_Gene_List.txt
DN73909_c1_g1	At1g74450/F1M20_13 _Eukaryota_0	Cluster_M1_Gene_List.txt
DN75079_c1_g1		Cluster_M1_Gene_List.txt
DN75839_c0_g1	BnaA03g11100D protein _Eukaryota_2.39e-78	Cluster_M1_Gene_List.txt
DN77301_c0_g1	60S ribosomal protein L36-2 _Eukaryota_1e-61	Cluster_M1_Gene_List.txt
DN7736_c0_g1	Chaperonin 60 subunit alpha 1, chloroplastic _cellular_0	Cluster_M1_Gene_List.txt
DN77484_c0_g1	3-isopropylmalate dehydrogenase 1, chloroplastic _root_8.61e-161	Cluster_M1_Gene_List.txt
DN77801_c0_g1	Pyruvate kinase _Eukaryota_1.13e-82	Cluster_M1_Gene_List.txt
DN77944_c0_g1	Eukaryotic peptide chain release factor GTP-binding subunit ERF3A-like protein (Fragment) _Bilateria_3.25e-72	Cluster_M1_Gene_List.txt
DN79021_c1_g1	60S ribosomal protein L13-1 _Eukaryota_2.2e-149	Cluster_M1_Gene_List.txt
DN79212_c0_g2	Calponin _Euteleostomi_6.65e-103	Cluster_M1_Gene_List.txt
DN79478_c0_g1	40S ribosomal protein S15a-1 _Eukaryota_5.22e-91	Cluster_M1_Gene_List.txt
DN80335_c0_g1	-2 Isoform 2 of DEAD-box ATP-dependent RNA helicase 15 _Eukaryota_1.16e-131	Cluster_M1_Gene_List.txt
DN80372_c0_g1	serine/threonine-protein phosphatase 6 regulatory ankyrin repeat subunit B-like _Halyomorpha_6.72e-54	Cluster_M1_Gene_List.txt
DN80871_c0_g1	14-3-3-like protein GF14 lambda _Eukaryota_0	Cluster_M1_Gene_List.txt
DN81299_c0_g1	40S ribosomal protein S2-3 _Eukaryota_5.51e-158	Cluster_M1_Gene_List.txt
DN81356_c0_g1	CG12986	Cluster_M1_Gene_List.txt
DN81408_c1_g1	60S ribosomal protein L17-2 _Eukaryota_1.08e-96	Cluster_M1_Gene_List.txt
DN81603_c1_g1	40S ribosomal protein S14-1 _cellular_7.04e-104	Cluster_M1_Gene_List.txt
DN82164_c1_g1	Spermidine synthase 2 _Eukaryota_9.04e-150	Cluster_M1_Gene_List.txt
DN82413_c0_g1	Adenylate kinase 4, mitochondrial _Amniota_1.02e-104	Cluster_M1_Gene_List.txt
DN82425_c0_g1	Serine--glyoxylate aminotransferase _cellular_0	Cluster_M1_Gene_List.txt
DN82482_c0_g1	uncharacterized protein LOC106686425 _Halyomorpha_7.71e-109	Cluster_M1_Gene_List.txt
DN82590_c0_g1	Probable elongation factor 1-gamma 2 _Eukaryota_2.89e-132	Cluster_M1_Gene_List.txt
DN82590_c0_g2	Probable elongation factor 1-gamma 2 _Eukaryota_2.2e-71	Cluster_M1_Gene_List.txt
DN82773_c0_g1	Protein SRC2 homolog _Eukaryota_0	Cluster_M1_Gene_List.txt
DN82773_c0_g2	Protein SRC2 homolog _Eukaryota_0	Cluster_M1_Gene_List.txt
DN83566_c0_g1	Uncharacterized protein _Acyrthosiphon_5.01e-10	Cluster_M1_Gene_List.txt
DN83694_c0_g1	uncharacterized protein LOC108751301 isoform X1 _Formicidae_5.65e-32	Cluster_M1_Gene_List.txt
DN85179_c0_g2	Eukaryotic translation initiation factor 1A, X-chromosomal _Bilateria_1.13e-60	Cluster_M1_Gene_List.txt
DN86254_c0_g1	60S ribosomal protein L36a _Eukaryota_2.6e-70	Cluster_M1_Gene_List.txt
DN87123_c0_g1	Uncharacterized protein _Micrurus_2.25e-11	Cluster_M1_Gene_List.txt
DN87235_c0_g5	uncharacterized threonine-rich GPI-anchored glycoprotein PJ4664.02 _Halyomorpha_2.81e-76	Cluster_M1_Gene_List.txt
DN87602_c0_g1		Cluster_M1_Gene_List.txt
DN87787_c0_g1	histidine-rich glycoprotein-like _Halyomorpha_4.35e-82	Cluster_M1_Gene_List.txt
DN87911_c0_g1	Glycine dehydrogenase (decarboxylating) 1, mitochondrial _Eukaryota_2.87e-88	Cluster_M1_Gene_List.txt
DN88041_c0_g1	15-hydroxyprostaglandin dehydrogenase [NAD(+)]-like _Halyomorpha_7.46e-107	Cluster_M1_Gene_List.txt
DN88121_c0_g1	Stomatin-like protein 2, mitochondrial _Opisthokonta_1.88e-137	Cluster_M1_Gene_List.txt
DN88184_c0_g2	CG13699	Cluster_M1_Gene_List.txt
DN88227_c0_g2	Alpha-aminoadipic semialdehyde dehydrogenase (Fragment) _Bilateria_5.76e-70	Cluster_M1_Gene_List.txt
DN88382_c0_g1	Uncharacterized protein _Eukaryota_5.26e-87	Cluster_M1_Gene_List.txt
DN88414_c0_g1	60S ribosomal protein L27-2 _Eukaryota_1.39e-91	Cluster_M1_Gene_List.txt
DN88451_c0_g1	V-type proton ATPase 16 kDa proteolipid subunit _Eukaryota_1.47e-78	Cluster_M1_Gene_List.txt
DN88469_c0_g1	Thioredoxin _cellular_1.74e-71	Cluster_M1_Gene_List.txt
DN88642_c0_g1	Uncharacterized protein _Eukaryota_2.22e-127	Cluster_M1_Gene_List.txt
DN88706_c0_g4		Cluster_M1_Gene_List.txt
DN88994_c1_g1	Phosphoglycerate kinase (Fragment) _cellular_2.65e-76	Cluster_M1_Gene_List.txt
DN89076_c0_g1		Cluster_M1_Gene_List.txt
DN89090_c0_g1	Ferredoxin--nitrite reductase, chloroplastic _cellular_0	Cluster_M1_Gene_List.txt
DN90075_c0_g2	Phospho-2-dehydro-3-deoxyheptonate aldolase _root_8.59e-90	Cluster_M1_Gene_List.txt
DN90427_c0_g1	Keratin, type I cytoskeletal 25 _Eutheria_2.35e-97	Cluster_M1_Gene_List.txt
DN90561_c0_g1	Metalloendopeptidase _Cellia_7.53e-142	Cluster_M1_Gene_List.txt
DN90636_c0_g2	Prelamin-A/C (Fragment) _Catarrhini_1.17e-68	Cluster_M1_Gene_List.txt
DN90850_c0_g1	Metastasis-associated protein MTA2 _Bilateria_1.49e-65	Cluster_M1_Gene_List.txt
DN90967_c0_g1	endocuticle structural glycoprotein SgAbd-2-like _Halyomorpha_1.99e-96	Cluster_M1_Gene_List.txt
DN90980_c0_g1	uncharacterized protein LOC106687622 _Halyomorpha_1.14e-138	Cluster_M1_Gene_List.txt
DN91141_c0_g2	40S ribosomal protein S6-1 _Eukaryota_8.47e-180	Cluster_M1_Gene_List.txt
DN91193_c0_g1	S-adenosylmethionine synthase 2 _root_0	Cluster_M1_Gene_List.txt
DN91348_c0_g1	Matrix metalloproteinase _Euteleostomi_3.6e-82	Cluster_M1_Gene_List.txt
DN91390_c0_g1		Cluster_M1_Gene_List.txt
DN91820_c0_g1	Thioredoxin _cellular_1.92e-71	Cluster_M1_Gene_List.txt
DN92084_c0_g1	Elongation factor Tu, chloroplastic _cellular_0	Cluster_M1_Gene_List.txt
DN92203_c0_g1	uncharacterized protein LOC106690302 _Halyomorpha_1.05e-122	Cluster_M1_Gene_List.txt
DN92216_c0_g2	60S ribosomal protein L6 _Eukaryota_6.79e-109	Cluster_M1_Gene_List.txt
DN92216_c1_g1	60S ribosomal protein L6-1 _Eukaryota_3.29e-167	Cluster_M1_Gene_List.txt
DN92513_c0_g1	Cyclin _Plasmodium_4.01e-09	Cluster_M1_Gene_List.txt
DN92961_c0_g1	40S ribosomal protein S7-3 _Eukaryota_4.79e-138	Cluster_M1_Gene_List.txt
DN93105_c0_g1		Cluster_M1_Gene_List.txt
DN93130_c0_g1	ATP sulfurylase 1, chloroplastic _Eukaryota_0	Cluster_M1_Gene_List.txt
DN93509_c0_g1	Fcp3C	Cluster_M1_Gene_List.txt
DN93538_c0_g1	S-adenosylmethionine synthase 2 _root_1.27e-160	Cluster_M1_Gene_List.txt
DN93628_c0_g1	uncharacterized protein LOC106681742 _Halyomorpha_8.72e-26	Cluster_M1_Gene_List.txt
DN93642_c0_g1	60S ribosomal protein L4-2 _Eukaryota_0	Cluster_M1_Gene_List.txt
DN93646_c0_g2	Eukaryotic initiation factor 4A-2 _Eukaryota_2.32e-161	Cluster_M1_Gene_List.txt
DN93688_c0_g1		Cluster_M1_Gene_List.txt
DN93726_c0_g1	uncharacterized protein LOC106691261 _Panheteroptera_1.13e-26	Cluster_M1_Gene_List.txt
DN93784_c0_g1	60S acidic ribosomal protein P1-1 _Eukaryota_5.11e-70	Cluster_M1_Gene_List.txt
DN93875_c0_g1	Cytochrome c oxidase subunit 6A1, mitochondrial _Euteleostomi_6.75e-73	Cluster_M1_Gene_List.txt
DN94023_c0_g1	Uncharacterized protein _Giardia_1e-06	Cluster_M1_Gene_List.txt
DN94185_c0_g1	thioredoxin-like _Halyomorpha_1.22e-70	Cluster_M1_Gene_List.txt
DN94332_c0_g1	Odorant-binding protein 4 _Pentatominae_3.83e-116	Cluster_M1_Gene_List.txt
DN94793_c0_g2	Sodium/potassium-transporting ATPase subunit alpha-1 _Bilateria_3.41e-76	Cluster_M1_Gene_List.txt
DN95012_c0_g2	Glycine dehydrogenase (decarboxylating) 1, mitochondrial _Eukaryota_0	Cluster_M1_Gene_List.txt
DN95022_c0_g1	Receptor for activated C kinase 1B _Eukaryota_0	Cluster_M1_Gene_List.txt
DN95034_c0_g1	Elongation factor 1-delta 1 _Eukaryota_1.97e-167	Cluster_M1_Gene_List.txt
DN95065_c0_g1	Alpha-tocopherol transfer protein (Fragment) _Hemiptera_2.3e-140	Cluster_M1_Gene_List.txt
DN95190_c0_g1	dehydrogenase/reductase SDR family member 11-like _Halyomorpha_9.85e-144	Cluster_M1_Gene_List.txt
DN95193_c0_g1	uncharacterized protein LOC106691001 isoform X1 _Halyomorpha_3.34e-122	Cluster_M1_Gene_List.txt
DN95246_c0_g3	Oxygen-evolving enhancer protein 3-1, chloroplastic _cellular_1.4e-116	Cluster_M1_Gene_List.txt
DN95246_c1_g1	Oxygen-evolving enhancer protein 3-1, chloroplastic _cellular_3.01e-157	Cluster_M1_Gene_List.txt
DN95283_c0_g1	CG13059	Cluster_M1_Gene_List.txt
DN95468_c1_g1	Phosphoglycerate kinase 1, chloroplastic _root_1.37e-77	Cluster_M1_Gene_List.txt
DN95712_c1_g3	2-Cys peroxiredoxin BAS1, chloroplastic _Eukaryota_0	Cluster_M1_Gene_List.txt
DN95814_c0_g2	60S ribosomal protein L6 _Eukaryota_1.15e-50	Cluster_M1_Gene_List.txt
DN95832_c0_g1		Cluster_M1_Gene_List.txt
DN95916_c0_g1	uncharacterized protein LOC106692063 _Halyomorpha_5.09e-67	Cluster_M1_Gene_List.txt
DN95961_c0_g1	40S ribosomal protein S2-3 _Eukaryota_2.57e-166	Cluster_M1_Gene_List.txt
DN95989_c0_g2	uncharacterized protein LOC106681717 _Halyomorpha_2.23e-63	Cluster_M1_Gene_List.txt
DN96025_c1_g2	Uncharacterized protein _Eukaryota_9.89e-133	Cluster_M1_Gene_List.txt
DN96057_c2_g1	60S ribosomal protein L13a-2 _Eukaryota_2.98e-144	Cluster_M1_Gene_List.txt
DN96057_c2_g3	60S ribosomal protein L13a-2 _Eukaryota_1.83e-139	Cluster_M1_Gene_List.txt
DN96076_c0_g1		Cluster_M1_Gene_List.txt
DN96150_c0_g1	venom serine protease _Halyomorpha_0	Cluster_M1_Gene_List.txt
DN96220_c0_g1	60S ribosomal protein L32-1 _Eukaryota_8.26e-94	Cluster_M1_Gene_List.txt
DN96322_c0_g1	Neuropeptide GPCR A6b _Neoptera_1.65e-36	Cluster_M1_Gene_List.txt
DN96344_c0_g1	ankyrin-2-like _Halyomorpha_7.94e-117	Cluster_M1_Gene_List.txt
DN96423_c0_g1	cathepsin L1-like _Halyomorpha_1.7e-110	Cluster_M1_Gene_List.txt
DN96483_c0_g1	uncharacterized protein LOC106684858 _Halyomorpha_2.1e-167	Cluster_M1_Gene_List.txt
DN96491_c1_g1	fatty acid synthase-like _Halyomorpha_3.27e-70	Cluster_M1_Gene_List.txt
DN96493_c0_g1	ACYPI009812 protein _Neoptera_2.31e-38	Cluster_M1_Gene_List.txt
DN96552_c0_g1	Geranylgeranyl reductase _cellular_0	Cluster_M1_Gene_List.txt
DN96585_c0_g2	Dolichyl-diphosphooligosaccharide--protein glycosyltransferase subunit 1 _Bilateria_0	Cluster_M1_Gene_List.txt
DN96649_c0_g2	60S ribosomal protein L27a-2 _Eukaryota_1.44e-101	Cluster_M1_Gene_List.txt
DN96770_c1_g1	Putative aquaporin _Eukaryota_0	Cluster_M1_Gene_List.txt
DN96785_c0_g1	trypsin 3A1-like _Halyomorpha_4.08e-65	Cluster_M1_Gene_List.txt
DN96845_c1_g1	oleosin-B6-like _Halyomorpha_6.77e-32	Cluster_M1_Gene_List.txt
DN96983_c0_g2	uncharacterized protein LOC106681363 _Halyomorpha_5.27e-101	Cluster_M1_Gene_List.txt
DN97017_c0_g1	Peptidyl-prolyl cis-trans isomerase 1 _Eukaryota_3.27e-110	Cluster_M1_Gene_List.txt
DN97017_c1_g3	Peptidyl-prolyl cis-trans isomerase CYP18-4 _Eukaryota_1.15e-123	Cluster_M1_Gene_List.txt
DN97077_c0_g2	40S ribosomal protein S17-1 _Eukaryota_1.35e-93	Cluster_M1_Gene_List.txt
DN97166_c0_g1		Cluster_M1_Gene_List.txt
DN97194_c0_g1	synaptic vesicle glycoprotein 2B-like isoform X1 _Onthophagus_0	Cluster_M1_Gene_List.txt
DN97260_c0_g1	uncharacterized protein LOC106687672 _Halyomorpha_1.71e-102	Cluster_M1_Gene_List.txt
DN97265_c0_g1	Putative non-ltr retrotransposon r1bmks orf2 protein (Fragment) _Panstrongylus_5.6e-90	Cluster_M1_Gene_List.txt
DN97292_c0_g1	UPF0441 protein YgiB-like _Halyomorpha_5.74e-32	Cluster_M1_Gene_List.txt
DN97331_c0_g1	dynein intermediate chain 3, ciliary-like _Halyomorpha_0	Cluster_M1_Gene_List.txt
DN97379_c1_g1	probable GPI-anchored adhesin-like protein PGA18 isoform X2 _Halyomorpha_7.17e-92	Cluster_M1_Gene_List.txt
DN97429_c0_g1	uncharacterized protein LOC106678198 isoform X1 _Halyomorpha_1.93e-99	Cluster_M1_Gene_List.txt
DN97498_c0_g1	Uncharacterized protein (Fragment) _Micrurus_2.58e-17	Cluster_M1_Gene_List.txt
DN97609_c0_g1	uncharacterized protein LOC106685504 _Halyomorpha_9.84e-142	Cluster_M1_Gene_List.txt
DN97640_c0_g1	uncharacterized protein LOC106680490 _Halyomorpha_7.56e-68	Cluster_M1_Gene_List.txt
DN97661_c1_g1	Protein S100-A11 _Amniota_1.26e-57	Cluster_M1_Gene_List.txt
DN97719_c1_g2	Glyceraldehyde-3-phosphate dehydrogenase GAPC1, cytosolic _Eukaryota_0	Cluster_M1_Gene_List.txt
DN97826_c1_g1	uncharacterized protein LOC106688369 _Halyomorpha_8.82e-48	Cluster_M1_Gene_List.txt
DN98004_c0_g1	spidroin-1-like isoform X1 _Halyomorpha_3.95e-58	Cluster_M1_Gene_List.txt
DN98006_c0_g1		Cluster_M1_Gene_List.txt
DN98066_c0_g1	uncharacterized protein LOC106686307 _Halyomorpha_6.87e-16	Cluster_M1_Gene_List.txt
DN98108_c1_g1	spidroin-2-like isoform X1 _Halyomorpha_9.71e-37	Cluster_M1_Gene_List.txt
DN98205_c0_g1	uncharacterized protein LOC106687700 _Halyomorpha_0	Cluster_M1_Gene_List.txt
DN98270_c0_g1	Histone H4 _Eukaryota_8.46e-68	Cluster_M1_Gene_List.txt
DN98342_c0_g1	uncharacterized protein LOC106682757 _Halyomorpha_1.68e-28	Cluster_M1_Gene_List.txt
DN98353_c0_g1	cytochrome P450 6B1-like _Halyomorpha_0	Cluster_M1_Gene_List.txt
DN98418_c0_g1	uncharacterized protein LOC106685436 isoform X1 _Halyomorpha_8.77e-48	Cluster_M1_Gene_List.txt
DN98461_c0_g1	uncharacterized protein LOC106690303 _Halyomorpha_3.46e-113	Cluster_M1_Gene_List.txt
DN98579_c3_g1	Fructose-bisphosphate aldolase 2, chloroplastic _Eukaryota_0	Cluster_M1_Gene_List.txt
DN98579_c4_g7	Fructose-bisphosphate aldolase 2, chloroplastic _Eukaryota_0	Cluster_M1_Gene_List.txt
DN98592_c0_g1	Peptidyl-prolyl cis-trans isomerase FKBP4 _Gnathostomata_0	Cluster_M1_Gene_List.txt
DN98595_c0_g1	vesicular glutamate transporter 2.2-like isoform X1 _Halyomorpha_0	Cluster_M1_Gene_List.txt
DN98604_c0_g2		Cluster_M1_Gene_List.txt
DN98621_c0_g1	cDNA FLJ14955 fis, clone PLACE3000242, highly similar to Trophinin _Homo_5.56e-07	Cluster_M1_Gene_List.txt
DN98668_c5_g1	Peptidylprolyl isomerase _Eumetazoa_6.23e-93	Cluster_M1_Gene_List.txt
DN98701_c0_g1	Adenosylhomocysteinase 1 _cellular_0	Cluster_M1_Gene_List.txt
DN98773_c0_g1	60S ribosomal protein L5-1 _Eukaryota_0	Cluster_M1_Gene_List.txt
DN98773_c1_g1	60S ribosomal protein L5-1 _Eukaryota_0	Cluster_M1_Gene_List.txt
DN98786_c0_g1	60S ribosomal protein L18-2 _Eukaryota_9.74e-127	Cluster_M1_Gene_List.txt
DN98786_c0_g3	60S ribosomal protein L18-2 _Eukaryota_1.82e-132	Cluster_M1_Gene_List.txt
DN98798_c1_g2	uncharacterized protein LOC106685659 _Halyomorpha_6.59e-08	Cluster_M1_Gene_List.txt
DN98799_c0_g1		Cluster_M1_Gene_List.txt
DN98799_c0_g3		Cluster_M1_Gene_List.txt
DN98884_c0_g1		Cluster_M1_Gene_List.txt
DN98901_c0_g1	60S ribosomal protein L19-1 _Eukaryota_7.08e-153	Cluster_M1_Gene_List.txt
DN98931_c0_g1	Coiled-coil-helix-coiled-coil-helix domain-containing protein 2 _Bilateria_4.47e-103	Cluster_M1_Gene_List.txt
DN98942_c0_g1	uncharacterized protein LOC106679538 _Halyomorpha_7.92e-59	Cluster_M1_Gene_List.txt
DN98946_c0_g1	tup	Cluster_M1_Gene_List.txt
DN98949_c0_g1	odorant receptor 4-like _Halyomorpha_3.21e-120	Cluster_M1_Gene_List.txt
DN98965_c0_g1	60S acidic ribosomal protein P2 _Opisthokonta_2.75e-73	Cluster_M1_Gene_List.txt
DN98967_c0_g1	Facilitated trehalose transporter Tret1-2 _Panheteroptera_0	Cluster_M1_Gene_List.txt
DN98976_c0_g1	uncharacterized PE-PGRS family protein PE_PGRS54-like _Halyomorpha_2.43e-69	Cluster_M1_Gene_List.txt
DN98999_c0_g1		Cluster_M1_Gene_List.txt
DN99006_c0_g2	carbonic anhydrase 1-like _Halyomorpha_1.41e-163	Cluster_M1_Gene_List.txt
DN99037_c0_g1	cytochrome P450 6B1-like _Halyomorpha_0	Cluster_M1_Gene_List.txt
DN99124_c0_g1	uncharacterized protein LOC106686191 isoform X1 _Halyomorpha_1.21e-96	Cluster_M1_Gene_List.txt
DN99143_c0_g1	Uncharacterized protein _Macaca_3.78e-72	Cluster_M1_Gene_List.txt
DN99188_c0_g2	cuticle protein 7-like _Halyomorpha_5.11e-67	Cluster_M1_Gene_List.txt
DN99263_c0_g2	40S ribosomal protein S4-1 _Eukaryota_0	Cluster_M1_Gene_List.txt
DN99285_c0_g2	Heterogeneous nuclear ribonucleoprotein M _Euteleostomi_2.68e-64	Cluster_M1_Gene_List.txt
DN99324_c1_g2	Calmodulin-like protein 10 _Eukaryota_1.89e-138	Cluster_M1_Gene_List.txt
DN99337_c0_g3	Uncharacterized protein _Fundulus_9.27e-34	Cluster_M1_Gene_List.txt
DN99371_c0_g1	60S ribosomal protein L31-like _cellular_2.66e-91	Cluster_M1_Gene_List.txt
DN99418_c0_g1	LIM/homeobox protein Awh (Fragment) _Bilateria_0	Cluster_M1_Gene_List.txt
DN99444_c0_g1	Neuroendocrine convertase 1 _Panheteroptera_0	Cluster_M1_Gene_List.txt
DN99459_c0_g1	1-acyl-sn-glycerol-3-phosphate acyltransferase alpha-like _Halyomorpha_2.93e-110	Cluster_M1_Gene_List.txt
DN99531_c0_g1	venom serine protease-like _Halyomorpha_1.41e-101	Cluster_M1_Gene_List.txt
DN99546_c0_g1	60S ribosomal L35-like protein (Fragment) _Daphnia_6.19e-17	Cluster_M1_Gene_List.txt
DN99598_c0_g1	cytochrome P450 4C1-like _Halyomorpha_0	Cluster_M1_Gene_List.txt
DN99647_c0_g1	cathepsin L1-like _Halyomorpha_0	Cluster_M1_Gene_List.txt
DN99748_c0_g1	uncharacterized protein LOC106667523 isoform X1 _Panheteroptera_8.16e-154	Cluster_M1_Gene_List.txt
DN99778_c4_g2	uncharacterized protein LOC106685034 isoform X2 _Halyomorpha_3.1e-28	Cluster_M1_Gene_List.txt
DN99801_c14_g1		Cluster_M1_Gene_List.txt
DN99898_c8_g1	60S ribosomal protein L4-2 _Eukaryota_0	Cluster_M1_Gene_List.txt
DN99904_c18_g1	Phosphotransferase _Fibroporia_3.44e-50	Cluster_M1_Gene_List.txt
DN100006_c7_g1	uncharacterized protein LOC106682756 _Halyomorpha_2.64e-09	Cluster_M2_Gene_List.txt
DN100033_c1_g1	uncharacterized protein LOC106689175 _Halyomorpha_1.07e-33	Cluster_M2_Gene_List.txt
DN100033_c1_g2	uncharacterized protein LOC106689175 _Halyomorpha_6.16e-51	Cluster_M2_Gene_List.txt
DN100056_c11_g1	uncharacterized protein LOC106686593 isoform X1 _Halyomorpha_3.75e-42	Cluster_M2_Gene_List.txt
DN100228_c4_g2	cuticle protein CP14.6-like _Halyomorpha_2.81e-65	Cluster_M2_Gene_List.txt
DN100326_c0_g1	uncharacterized protein LOC106682693 isoform X1 _Halyomorpha_0	Cluster_M2_Gene_List.txt
DN100457_c0_g1	scaf	Cluster_M2_Gene_List.txt
DN100459_c1_g1	Uncharacterized protein _Polysphondylium_2.19e-67	Cluster_M2_Gene_List.txt
DN100539_c0_g1	uncharacterized protein LOC106680584 _Halyomorpha_0	Cluster_M2_Gene_List.txt
DN100732_c0_g1	uncharacterized protein LOC106690525 isoform X1 _Halyomorpha_1.58e-172	Cluster_M2_Gene_List.txt
DN100885_c1_g1	Myosin regulatory light chain 12B _Bilateria_4.81e-123	Cluster_M2_Gene_List.txt
DN100966_c0_g1	Putative reverse transcriptase (Fragment) _Triatoma_7.14e-87	Cluster_M2_Gene_List.txt
DN100974_c15_g1	uncharacterized protein LOC106686601 _Halyomorpha_0	Cluster_M2_Gene_List.txt
DN101124_c0_g1	chitinase-3-like protein 1 _Onthophagus_0	Cluster_M2_Gene_List.txt
DN101450_c10_g1	cadherin-86C _Panheteroptera_0	Cluster_M2_Gene_List.txt
DN101576_c0_g2	hyaluronidase-like _Halyomorpha_8.49e-81	Cluster_M2_Gene_List.txt
DN101606_c19_g1	Glyceraldehyde-3-phosphate dehydrogenase _Bilateria_3.75e-47	Cluster_M2_Gene_List.txt
DN101663_c0_g1	solute carrier family 46 member 3-like _Halyomorpha_0	Cluster_M2_Gene_List.txt
DN101833_c0_g2	synaptic vesicle glycoprotein 2B-like _Halyomorpha_5.36e-112	Cluster_M2_Gene_List.txt
DN101894_c0_g1	glutaminase liver isoform, mitochondrial-like isoform X1 _Halyomorpha_0	Cluster_M2_Gene_List.txt
DN101955_c2_g1	cathepsin L1-like _Bilateria_2.41e-71	Cluster_M2_Gene_List.txt
DN101955_c2_g2	Cathepsin-L (Fragment) _Metazoa_1.06e-51	Cluster_M2_Gene_List.txt
DN101955_c3_g1	Cathepsin L (Fragment) _Metazoa_1.93e-49	Cluster_M2_Gene_List.txt
DN101974_c0_g2	fatty acyl-CoA reductase 1-like _Halyomorpha_2.17e-156	Cluster_M2_Gene_List.txt
DN102054_c0_g1	uncharacterized protein LOC106678591 _Halyomorpha_0	Cluster_M2_Gene_List.txt
DN102163_c1_g1	uncharacterized protein LOC106682756 _Halyomorpha_1.27e-13	Cluster_M2_Gene_List.txt
DN102194_c5_g1	CG13397	Cluster_M2_Gene_List.txt
DN102262_c1_g1	uncharacterized protein LOC106685659 _Halyomorpha_5.87e-40	Cluster_M2_Gene_List.txt
DN102446_c3_g2	uncharacterized protein LOC106686593 isoform X1 _Halyomorpha_6.28e-93	Cluster_M2_Gene_List.txt
DN102447_c1_g1	uncharacterized protein LOC106686593 isoform X1 _Halyomorpha_2.84e-21	Cluster_M2_Gene_List.txt
DN102483_c4_g1		Cluster_M2_Gene_List.txt
DN102483_c6_g1	uncharacterized protein LOC106689175 _Halyomorpha_2.88e-42	Cluster_M2_Gene_List.txt
DN102505_c4_g2	uncharacterized protein LOC106684099 isoform X1 _Halyomorpha_0	Cluster_M2_Gene_List.txt
DN102533_c0_g1	uncharacterized protein LOC101129727 _Gorilla_7.7e-81	Cluster_M2_Gene_List.txt
DN102611_c6_g1	Putative reverse transcriptase rna-dependent dna polymerase (Fragment) _Panstrongylus_1.01e-28	Cluster_M2_Gene_List.txt
DN102789_c0_g1	eve	Cluster_M2_Gene_List.txt
DN103062_c1_g1	uncharacterized protein LOC106686593 isoform X1 _Halyomorpha_1.1e-39	Cluster_M2_Gene_List.txt
DN103181_c4_g1	Eukaryotic translation initiation factor 5 _Metazoa_0	Cluster_M2_Gene_List.txt
DN103211_c0_g1		Cluster_M2_Gene_List.txt
DN103219_c0_g2		Cluster_M2_Gene_List.txt
DN103471_c3_g1	RNA-directed RNA polymerase _Partitiviridae_0	Cluster_M2_Gene_List.txt
DN103477_c1_g1	Scavenger receptor class B member 1 _Panheteroptera_1.02e-171	Cluster_M2_Gene_List.txt
DN103668_c0_g1	cathepsin L-like _Protostomia_1.02e-49	Cluster_M2_Gene_List.txt
DN103689_c0_g2	uncharacterized protein LOC106682756 _Halyomorpha_7.55e-06	Cluster_M2_Gene_List.txt
DN103743_c1_g2		Cluster_M2_Gene_List.txt
DN104070_c1_g4	uncharacterized protein LOC106689428 _Halyomorpha_0	Cluster_M2_Gene_List.txt
DN104300_c1_g1	uncharacterized protein LOC106685659 _Halyomorpha_4.72e-52	Cluster_M2_Gene_List.txt
DN104343_c0_g1	Nplp1	Cluster_M2_Gene_List.txt
DN104513_c0_g2	CG6836	Cluster_M2_Gene_List.txt
DN104564_c8_g1	jeb	Cluster_M2_Gene_List.txt
DN104613_c1_g6		Cluster_M2_Gene_List.txt
DN104862_c10_g2	Enoyl-CoA hydratase, mitochondrial _Daphnia_3.77e-32	Cluster_M2_Gene_List.txt
DN104894_c8_g1	uncharacterized protein LOC106681208 isoform X1 _Halyomorpha_0	Cluster_M2_Gene_List.txt
DN104974_c9_g1	UDP-glucuronosyltransferase 2B16-like isoform X1 _Halyomorpha_0	Cluster_M2_Gene_List.txt
DN105000_c5_g1	Putative retrotransposon-like family member retr-1-like protein (Fragment) _Panstrongylus_5.51e-08	Cluster_M2_Gene_List.txt
DN105103_c4_g1	Cathepsin L (Fragment) _Metazoa_8.59e-53	Cluster_M2_Gene_List.txt
DN105283_c6_g1	venom carboxylesterase-6-like _Halyomorpha_0	Cluster_M2_Gene_List.txt
DN105290_c6_g1	Putative rna-directed dna polymerase from mobile element jockey-like protein (Fragment) _Hemiptera_5.2e-22	Cluster_M2_Gene_List.txt
DN105609_c8_g1	cathepsin L1-like _Halyomorpha_1.74e-58	Cluster_M2_Gene_List.txt
DN105679_c0_g1	uncharacterized protein LOC106679022 _Halyomorpha_8.42e-16	Cluster_M2_Gene_List.txt
DN105899_c3_g1	ankyrin-3-like _Halyomorpha_1.02e-107	Cluster_M2_Gene_List.txt
DN105923_c2_g2	Uncharacterized protein (Fragment) _Photinus_1.42e-17	Cluster_M2_Gene_List.txt
DN105987_c0_g1	Amnionless	Cluster_M2_Gene_List.txt
DN106104_c2_g1		Cluster_M2_Gene_List.txt
DN106243_c8_g1	Cathepsin F-like cysteine protease _Pentatomomorpha_8.56e-31	Cluster_M2_Gene_List.txt
DN106345_c3_g2	Craniofacial development protein 2 (Fragment) _Lygus_2.75e-27	Cluster_M2_Gene_List.txt
DN106350_c2_g3	zinc finger autosomal protein-like _Halyomorpha_8.12e-51	Cluster_M2_Gene_List.txt
DN106378_c4_g1	serine/threonine-protein phosphatase 6 regulatory ankyrin repeat subunit B-like _Halyomorpha_1.8e-51	Cluster_M2_Gene_List.txt
DN106407_c8_g1	mitochondrial amidoxime-reducing component 1-like _Halyomorpha_7.2e-114	Cluster_M2_Gene_List.txt
DN106478_c10_g1		Cluster_M2_Gene_List.txt
DN106518_c0_g1	arylsulfatase I-like _Halyomorpha_0	Cluster_M2_Gene_List.txt
DN106544_c15_g1	uncharacterized protein LOC106689175 _Halyomorpha_1.19e-31	Cluster_M2_Gene_List.txt
DN106544_c7_g2	uncharacterized protein LOC106689175 _Halyomorpha_6.05e-44	Cluster_M2_Gene_List.txt
DN106544_c8_g3	uncharacterized protein LOC106689175 _Halyomorpha_8.62e-39	Cluster_M2_Gene_List.txt
DN106571_c4_g1		Cluster_M2_Gene_List.txt
DN106736_c0_g1	venom serine carboxypeptidase-like _Halyomorpha_0	Cluster_M2_Gene_List.txt
DN106753_c0_g1	Pex5	Cluster_M2_Gene_List.txt
DN106803_c1_g2		Cluster_M2_Gene_List.txt
DN106819_c5_g1	Mitochondrial 2-oxoglutarate/malate carrier protein _Folsomia_4.21e-157	Cluster_M2_Gene_List.txt
DN106825_c0_g7		Cluster_M2_Gene_List.txt
DN106857_c0_g1	Keratin, type I cytoskeletal 10-like protein _Rodentia_7.78e-47	Cluster_M2_Gene_List.txt
DN106893_c1_g1		Cluster_M2_Gene_List.txt
DN106959_c4_g1	Putative Actin, alpha skeletal muscle _Daphnia_3.47e-73	Cluster_M2_Gene_List.txt
DN106974_c2_g1		Cluster_M2_Gene_List.txt
DN107084_c10_g1	venom serine carboxypeptidase-like _Halyomorpha_6.69e-11	Cluster_M2_Gene_List.txt
DN107084_c8_g1	venom serine carboxypeptidase-like _Halyomorpha_8.28e-170	Cluster_M2_Gene_List.txt
DN107213_c0_g2	Nrx	Cluster_M2_Gene_List.txt
DN107261_c3_g8		Cluster_M2_Gene_List.txt
DN107489_c50_g1	Uncharacterized protein _Eukaryota_1.86e-54	Cluster_M2_Gene_List.txt
DN107554_c1_g2	cathepsin L1-like _Bilateria_2.13e-70	Cluster_M2_Gene_List.txt
DN107716_c7_g1	A disintegrin and metalloproteinase with thrombospondin motifs 12-like _Halyomorpha_0	Cluster_M2_Gene_List.txt
DN107742_c1_g1	Putative solute carrier family 35 member g1-like protein (Fragment) _Triatoma_3.9e-64	Cluster_M2_Gene_List.txt
DN107820_c2_g6	Histonelysine Nmethyltransferase SETMARlike [Hydra vulgaris] _Ecdysozoa_2.33e-63	Cluster_M2_Gene_List.txt
DN107822_c4_g1	Uncharacterized protein _Bilateria_5.31e-48	Cluster_M2_Gene_List.txt
DN107843_c6_g1		Cluster_M2_Gene_List.txt
DN107980_c0_g1	2-hydroxyacylsphingosine 1-beta-galactosyltransferase-like _Halyomorpha_0	Cluster_M2_Gene_List.txt
DN107988_c1_g1	odorant receptor 24a-like _Halyomorpha_2.89e-47	Cluster_M2_Gene_List.txt
DN108170_c7_g1	Malic enzyme (Fragment) _Bilateria_2.51e-52	Cluster_M2_Gene_List.txt
DN108209_c81_g1	Vitellogenin-2 _Pentatominae_1.64e-45	Cluster_M2_Gene_List.txt
DN108327_c2_g1	Sphingomyelin phosphodiesterase _Holometabola_0	Cluster_M2_Gene_List.txt
DN108332_c25_g1	Ribosomal protein SA (Fragment) _Opisthokonta_8.39e-62	Cluster_M2_Gene_List.txt
DN108353_c7_g1	Uncharacterized protein (Fragment) _Daphnia_1.83e-07	Cluster_M2_Gene_List.txt
DN108517_c14_g1	60S ribosomal protein L9, putative _Protostomia_2.67e-85	Cluster_M2_Gene_List.txt
DN108586_c2_g1	Elongation factor 1-alpha 1-like Protein _Ecdysozoa_0	Cluster_M2_Gene_List.txt
DN108642_c3_g6	putative uncharacterized protein DDB_G0271606 _Anoplophora_7.07e-09	Cluster_M2_Gene_List.txt
DN108665_c2_g2		Cluster_M2_Gene_List.txt
DN108853_c2_g2	putative ankyrin repeat protein RF_0381 _Halyomorpha_3.22e-36	Cluster_M2_Gene_List.txt
DN108927_c0_g2	solute carrier family 2, facilitated glucose transporter member 6-like isoform X1 _Halyomorpha_3.64e-156	Cluster_M2_Gene_List.txt
DN108974_c0_g1	neuropeptide CCHamide-2 receptor _Neoptera_3.18e-174	Cluster_M2_Gene_List.txt
DN109046_c0_g1	Gyc32E	Cluster_M2_Gene_List.txt
DN109126_c9_g1		Cluster_M2_Gene_List.txt
DN109245_c1_g1		Cluster_M2_Gene_List.txt
DN109438_c1_g1	DNA helicase _Strigamia_2.43e-57	Cluster_M2_Gene_List.txt
DN109595_c1_g3	Lipase _Pentatomomorpha_1.81e-106	Cluster_M2_Gene_List.txt
DN109597_c4_g1	uncharacterized protein LOC106683174 isoform X1 _Halyomorpha_8.19e-36	Cluster_M2_Gene_List.txt
DN109659_c2_g1	CG14280	Cluster_M2_Gene_List.txt
DN109694_c3_g1	Uncharacterized protein (Fragment) _Tribolium_5.11e-09	Cluster_M2_Gene_List.txt
DN109831_c4_g1	uncharacterized protein LOC106682756 _Halyomorpha_2.24e-10	Cluster_M2_Gene_List.txt
DN109841_c6_g8	Giant _Panheteroptera_9.69e-68	Cluster_M2_Gene_List.txt
DN109895_c16_g1	Uricase (Fragment) _Riptortus_1.07e-31	Cluster_M2_Gene_List.txt
DN109946_c4_g1	beta-mannosidase-like _Halyomorpha_5.81e-175	Cluster_M2_Gene_List.txt
DN109957_c3_g1	Uncharacterized protein _Metazoa_1.46e-51	Cluster_M2_Gene_List.txt
DN110031_c0_g1	cathepsin L-like _Halyomorpha_0	Cluster_M2_Gene_List.txt
DN110107_c1_g2		Cluster_M2_Gene_List.txt
DN110164_c2_g3	uncharacterized protein LOC106677175 _Halyomorpha_2.13e-92	Cluster_M2_Gene_List.txt
DN110181_c49_g1	maltase A1-like isoform X2 _Halyomorpha_5.95e-37	Cluster_M2_Gene_List.txt
DN110199_c5_g1		Cluster_M2_Gene_List.txt
DN110234_c2_g1	uncharacterized protein LOC106686593 isoform X1 _Halyomorpha_1.44e-19	Cluster_M2_Gene_List.txt
DN110326_c4_g3	Uncharacterized protein (Fragment) _Lygus_7.05e-33	Cluster_M2_Gene_List.txt
DN110453_c11_g1	venom carboxylesterase-6-like _Halyomorpha_3.15e-43	Cluster_M2_Gene_List.txt
DN110453_c5_g5	venom carboxylesterase-6-like _Halyomorpha_1.17e-71	Cluster_M2_Gene_List.txt
DN110611_c3_g1		Cluster_M2_Gene_List.txt
DN110616_c21_g2	uncharacterized protein LOC106682065 isoform X1 _Halyomorpha_5.78e-18	Cluster_M2_Gene_List.txt
DN110694_c0_g1		Cluster_M2_Gene_List.txt
DN110696_c4_g1		Cluster_M2_Gene_List.txt
DN110731_c4_g3	beta-mannosidase-like _Halyomorpha_0	Cluster_M2_Gene_List.txt
DN110820_c0_g3	ankyrin-1-like _Halyomorpha_5.07e-39	Cluster_M2_Gene_List.txt
DN110825_c16_g3	DNA helicase _Strigamia_8.61e-51	Cluster_M2_Gene_List.txt
DN110860_c0_g1	uncharacterized protein LOC106691775 _Halyomorpha_1.78e-28	Cluster_M2_Gene_List.txt
DN110913_c14_g1	E3 ubiquitin ligase _cellular_7.62e-39	Cluster_M2_Gene_List.txt
DN111026_c0_g2	Putative rna-directed dna polymerase from mobile element jockey-like protein (Fragment) _Aedes_3.16e-14	Cluster_M2_Gene_List.txt
DN111027_c4_g3	facilitated trehalose transporter Tret1-like _Halyomorpha_0	Cluster_M2_Gene_List.txt
DN111029_c2_g1		Cluster_M2_Gene_List.txt
DN111237_c17_g4	Putative vigilin _Cimicomorpha_0	Cluster_M2_Gene_List.txt
DN111267_c13_g1	Uncharacterized protein _Neoptera_8.5e-46	Cluster_M2_Gene_List.txt
DN111277_c17_g1	uncharacterized protein LOC106682756 _Halyomorpha_6.42e-14	Cluster_M2_Gene_List.txt
DN111319_c3_g1		Cluster_M2_Gene_List.txt
DN111358_c3_g4	fatty acyl-CoA reductase 1-like _Halyomorpha_0	Cluster_M2_Gene_List.txt
DN111381_c11_g1	uncharacterized protein LOC106690065 _Halyomorpha_1.24e-06	Cluster_M2_Gene_List.txt
[truncated: 6,285 more rows]
