# Supplementary material for: A transcriptomic and proteomic atlas of expression in the Nezara viridula (Heteroptera: Pentatomidae) midgut suggests the compartmentalization of xenobiotic metabolism and nutrient digestion
Source: BMC Genomics. 2020 Feb 6;21:129. doi: 10.1186/s12864-020-6459-6 (PMC7006211; doi:10.1186/s12864-020-6459-6)
Supplement: Supplementary file 11 — Additional file 11: Table S7. P450 Comparison. A table is shown which indicates the accuracy of the P450 identification pipeline used in the current study. A list of species with P450s already annotated (see references) were used as targets for the pipeline. The table also indicates the number of P450s predicted by our pipeline and the number previously shown in the literature. [file 12864_2020_6459_MOESM11_ESM.xlsx]

## Sheet: Sheet1
Species	P450s predicted by our pipeline	P450s reported in the literature (unigenes)	Citation
Acyrthosiphon pisum	78	83	Ramsay et. al 2010
Apis mellifera	51	46	Feyereisen 2011
Bemisia tabaci	120	115	Ilias et. al 2015
Halyomorpha halys	123	164	Bansal and Michel 2018
Helicoverpa armigera	100	114	Pearce et. al 2017
Pediculus humanus	36	36	Feyereisen 2011
Rhodnius prolixus	94	71	Mesquita et. al 2015
Tetranychus urticae	84	86	Gbric et. al 2011
Tribolium castaneum	117	143	Richards et. al 2008
