# Supplementary material for: A transcriptomic and proteomic atlas of expression in the Nezara viridula (Heteroptera: Pentatomidae) midgut suggests the compartmentalization of xenobiotic metabolism and nutrient digestion
Source: BMC Genomics. 2020 Feb 6;21:129. doi: 10.1186/s12864-020-6459-6 (PMC7006211; doi:10.1186/s12864-020-6459-6)
Supplement: Supplementary file 12 — Additional file 12: Table S8. P450 expression. A table is shown of all the P450s identified in our study. Corresponding information regarding sequence, P450 clan, name and expression values are also shown for each identified P450. NezVir_CYP6LV30 initially showed an extremely high TPM value (upwards of 2000), but manual inspection revealed this to be an artifact of the assembly, so it was excluded from the analysis. [file 12864_2020_6459_MOESM12_ESM.xlsx]

## Sheet: Sheet1
Nv_gene	name	clan	length	M1_mean	M2_mean	M3_mean	M4H_mean	M1_sd	M2_sd	M3_sd	M4H_sd	C_mean	C_sd	sequence
DN35966_c0_g1	NezVir_CYP15A1	CYP 2	490	0	0	0	0.0417394	0	0	0	0.0341371	0.433401	0.283975	RMWFLILLAVLLALLILESTPPSRFPPGPRWIPFLGNYLLFYKLRQKLGFTHLVWEWLSKRYGPLVGVRLGNDKLVIGTNLAVVKELLTKEQFEARPDGFFFQFRAFGERYGLVFVDGEFFNEQKRFVMKHLKSFGLNRSIMEGRISGEAEDLVQHILKNQKDGVVFSEIVEISVMNILWSIVAGGRFQLDDKKARVLIDHIHTSFRLQDMSGGILNQMPFLRFICPELTSFNKLKDVLGNLTTFVKQIIDEHRETVSSYENRDLVDAFLNEMKKHEASKSTFTEKQLIILLLDLFLAGPETTSATLGFAILHLLHYPHIQNNLHNELDTVIGKGKRPCMKDKPNLVYMEAFTMELLRSVNVTPTTVSHRAKEDAEVMGYIIPKDTIVLANLYSLHMNK…
DN105560_c0_g1	NezVir_CYP18A1	CYP 2	526	0.0281404	0.0255896	0.147347	0.044368	0.0325487	0.0303589	0.0834725	0.0349607	3.00632	0.439989	MYHVKMLLELRSLAVFFIVFFFGRRLWALLSRIRTLPPGPWGLPLLGYLPFLKPEAHVHFAQMAKKYGGIFSLSLGNQFVVILSDYKLIREAFRREDFTGRPDTEFTNILGGYGIINSDGRLWKEQRKFLHDKLRRLGMTYSGQGKHEMEARIMKEVEVFLHTLSKERNNSTDLNPILCTSISNVICSLVMSVRFKQKDAKFTRFMNLIAEGFRLFGSLNYANFFPIMRYLPGLQEVIKKIAKNRTEMAAFFQETVDDHRATFDSHNMRDLIDNYLMEIEDAKATGRSEELFQGKEHDRQMQQIIGDLFSAGMETIKTTLLWAVLYMIHEPEVASKIQEELDRVVGRNRLPKLEDRPYLPYTEAVILEVLRISSVVPLGTTHSIHQETKLGGYTIPENA…
DN104843_c0_g1	NezVir_CYP301A1	Mitochrondrial	539	0.439094	0.406306	0.407774	5.22809	0.176075	0.217054	0.176722	0.912383	2.32776	0.267567	CVPCWEVLQRCESSSLSIQVIFKLIFLYPGYLSEHTMQRWSGLGRRLSQLAACPSEVVRPYQEVPGPRPLPIIGNTWRFLPVVGDIEVSDVAAVSQKLYDVYGKIVRLSGLTGRPDLVFVFDPDEAEKVYRAEGDTPYRPSMPCIVKYKTEVRKEFFGELPGVIGVHGEPWRTFRTRVQKPILQPRVVKQYIAPIQTVTELFIERMLEMKDENDEMPDDFDNEVHKWSLECIGRIALDVRLGCLDRNLPNNSEPQKIIDAAKFALRKIAILELKAPYWRYFPTTTWRKYIENMDYFRSVCMKYIQMALENLKKKDNKQELSLLERILETEKDPKIACILALDLILVGIDTISMAVCSVLYQLATRPEEQQKMHEELVRIMPDPNCQLTSEMLDKMVYLK…
DN95109_c0_g1	NezVir_CYP301B1	Mitochrondrial	524	0.180083	0.0254265	0.245024	0.820378	0.228706	0.0171178	0.077932	0.192227	1.91351	0.520287	MEPAAGGEELGQASQSPQLSLHLNMIMRRTLCSAVSDIGAVLPKSYQKVPGPRPLPLLGNNWRFLPYIGQYKLEEIDKLSLMLRSRYGRIVRISNLLGRPDMVFLYDPNEIEKVFRGEDTLPYRPSMPSLDYYKHQLRKDFFSDIGGVIATHGEKWHQFRTKVQHALLQPRIAQLYLKPIEETANEFVNRIRDIRNENNEVPDDFLNEIHKWSLESIAKIALDARLGCLTPDGSQETQELIDAVNTFFKNVVILELKIPFWRVISTRTWKEYVEALDTIMRIVYKFVSKTLDELKNKNNECKEDSSLLQRVLYENLDNPKVAVILALDLFLVGIDTTSAAVSSILYQLSLHQEIQNMLYEEINRVLQNGPIDMKKLDQMVYLKACIKETLRMYPVVIGN…
DN105003_c0_g1	NezVir_CYP302A1	Mitochrondrial	512	0.226557	0.256295	0.350419	1.10555	0.173282	0.089215	0.20217	0.568227	6.28972	0.467117	MAFIQRILSKRNVCSNALRKKDVPKPFNQIPGPRSLPIIGSSWKYIPFMGDWDVSKLHIVGTKRFEQYGGLVREEVSPGINFVHVYSAQDIEKIYKNEGKYPERLGHLALMHYRLCRPHLYNSGGLLPTNGSEWWRLRSTFQKHIARVQDARSFLSKGEDIINDFVTTILFNNYTCEDFLPLLSRLYLELMWMFIFGKRLNSFDSINISENSIPSKLMKAAEDITHTTMITDSSEKIWKVIKTPSYIKIEKNFEYIEKIVLSALKEAETENSKNRKHSDENSKICLIDKFFQTPEMSSKDINAMTADLVLGGVDTTAYTTAFLMYNLSRNKAVQEKLYSEAVKLLPSPDTRITSDILNSAIYARAVLKESLRLNPVSVGVSRILQQDTVFSGYLVPKGT…
DN91263_c0_g1__DN91263_c0_g2	NezVir_CYP303A1	CYP 2	463	0.0477042	0.0503949	0.118547	0.216163	0.037776	0.0514904	0.0810771	0.0517949	0.0829343	0.0625668	VGSALVVAQLRKKLGGYLYLASAHLAEEYGPVVGLRVGKDRQVICFGYDAIKEMLTKEEFDGRPQGPFYETRTWGTRKGLLLTDEDFWQEQRRFVLRHLREFGFGRRTMAELVEAESEQLVAGFKKKLAGFESSGKVMDMADAFGVNVLNTLWMMMASIRYSPEDKELKKLQNLLTELFASIDMTGALFSQFPLLIHIAPKLSGYKQFMSIHQRVWAFLKAELDRHKETFQKDDPRDLMDVYLQMLNSEERKSSFSELQLLAVCMDMFMAGSETTSKSLGFGFLYMLLYPEVQAKAREEIDRVVGRDRLPTLNDRPNMPYVESIVYESVRVFMGRTFSIPHRALKSTTLQGYNIPKDTMLIANFNGVLMNKQFWGDPEVFRPDRFIDKEGKVVVPDYYL…
DN102373_c2_g4	NezVir_CYP305L1	CYP 2	502	0.137286	0.160585	0.469589	19.4877	0.0835015	0.0909749	0.231044	5.2974	12.9192	2.04069	LKLGIHRELTKMSLLVFISVIVLIVLFYYNLKSVKYPPGPIALPYFGNIITIKKLSKKFNGLQGAFIELSKQYRTDVLSVSMSGEYSVVVQGKELIDEVLRGDEFQGRPNNFFIKLRSMGARRGITMTDGPLWKEQRAFAFKHLHEHGLGTQKMDDMLQRQLQEMLSKLNEGVLSNLVLKQYVSKCVLNVLWEMVTGSSFQDEETMTSLISLMEARSKAFDISGGLLSQFPWIRYIFPKYSGYNLIQTLNRKFKEMIMGIIEHHKKTIVKGHSRDFIDAFLHEMNENPTSSSFTDEQLVMVCLDFFIGGSQTISGTLDYCFLYMTMYKDVQEKVQKELDDILLPGQSPSRNNKNKCPFVEAVISEVLRISPIISLLGPRRTTCDTFLSGYFIPKDTTVY…
DN109808_c1_g1	NezVir_CYP306A1	CYP 2	558	0.575912	2.84185	10.1711	7.64619	0.364713	1.16883	3.76391	0.378805	5.89541	0.797667	AVSQLITVQYLVKCFTILQSCLQVMYEEDARGGYISGVLTKVAVRFSPLQSTIAMLPHHDTHSTSYGLDCSLIFKDLSEILIASLVLLCVTVFFYYLWRTRGMPPGPWGLPLVGYLPWIDKDKPYVSMMELYQDYGGICTIRLGEVVAIVVSEPHYVKEALSQESLTGRAPLWLTHGLMNNNGLIAVEGPKWREQRKFVINCLKNLGAVKVGEKRAVMEKRILGGIRITFQMIDERREDGPFDPKQILSHTIGNIMNTIVFGKSFDLDDHTWVWLQHMAEEGVKLVGVAGPLNFMPYLRILPQYRKLLDFIKNGQKRTHDVYRSIANEQRTKDNILSYYLEAIASGKGEYFDEAQMLHLLADMFGAGVDSTLATYRWVLLYLALHPEVQERVYEEVSSV…
DN99108_c0_g2	NezVir_CYP307B1	CYP 2	477	0.00551555	0.00555637	0.00519103	0.787048	0.0110311	0.0111127	0.0103821	0.372543	58.2226	6.21688	MEGIYLSSASYLLLFGLAILWAVLSVLKRPKGSAPGPTPLPVLGSLHLLGGYELPYQAFDKLSSKYGPVFGIRLGSVECLVVSSLETVKEILINKGEHFDSRPNFSRYLNIFGGDKDNSLAFCDWSELQKTRREMIRDHTFPKAFSSKFHQLESLLNRELVVLCDQLSKGVTNIKPIMLHTCANVFMSFFTNTRFQLEDPVYSKILMYFDIIFYEVNQGYAADFMPWLNPMLMNNMKKMRKLGKIIREFMDERVVSNGGQEGDLLHMLLESVESGKMNRENAMFALEDIIGGHTAIANLIIKILGFISNQPEVQKKMQEEVDAVTCGKNIKLEDRLMMPYTEAVILESIRHICSPIVPHVASQDTTVNDYHVEKGTLIFLNNYTLNMSPELWTEPEKFS…
DN102810_c0_g1	NezVir_CYP3092D_f1	CYP 3	225	20.7372	3.35619	9.3917	5.74087	7.87788	1.98361	9.16435	2.5646	2.17834	0.294384	HFFDRNFLIDEEVNPLDAHLFFLRGNKWRYLRNKLSPIFSGVKLRWMFEEIEKCGVAFVDCFDKLADGKDRDVLEELTRYATDVIGSCAFGLEGDSLTNPDSKLRQIGKGLFDTTTINWTQIVILLQFSFPSLFHWLKVRSLPRDMEKYFCSTIGGVLEHRRKTGIKRKDFVELLLQLKEKEVVKIDANDVDEKEDNSQQNDEIEKFEITDRLLMAQSFVFFVAG
DN107432_c6_g3	NezVir_CYP3092D_f2	CYP 3	225	59.1408	0.6202	0.370413	0.476477	31.5739	0.859249	0.451065	0.290561	1.59992	0.699418	LKVRSLPRDMEKYFCSTIGGVLEHRRKTGIKRRDFVELLLQLKEKEVVKIEGNADEEENESHRNNEIEKIEITDHLLMAQSFFFFVAGFETTSRTLHYLIYQLAQHPEIQERARQEVLAVKEKHGQFSYDALKDLKFLDNCISETLRMYPPVGMLNRECTKDFKFQDGTSVKKGEQIVIPTFSIHRDPKYFPEPMKYNPDRFACSPQRGTYLPFGDGPRICIGK
DN110887_c2_g1	NezVir_CYP3092D_f3	CYP 3	186	0.225167	0	0.0085956	0	0.0879972	0	0.0171912	0	3.96892	0.924641	EVNPLDAHLFFLRGNRWRYLRNKLSPIFSGGKLRWMFEEMEKCGDVFAECFDKLADGKDRDVLEELARYATDVIGSCAFGLEGDSLTNPDSKLRQMGKDLFDTTSINWSQISFLLKFSVPRLLLWLKVRSLPSGIEKYFCSTVSNVLEHRRKTGIKRRDFVQLLLQLKEKEVVEIDVNDLDEEENE
DN110887_c2_g2	NezVir_CYP3092D_f4	CYP 3	170	249.189	2.49157	1.50058	10.4907	51.4631	1.4789	1.08183	3.65169	16.8707	3.0227	FSLLWLAYYKIKKMFRYYKDMNIPYVEPKFPLGSDPEGVLFRIHIGDSWDKIYKRLEGKPIGGFFQTVLPFLMVRDPEYVNQVLISSFEHFFDRNFLVDEEINPLEAHLFLLRGNRWRYLRNKLSPIFSGGKLRWMFEEMEKCGDIFVECIDKLADGKDRDVLEELARYA
DN107432_c6_g2	NezVir_CYP3092D6	CYP 3	520	29.5777	2.64289	4.82597	8.49021	13.1305	1.38509	4.4128	3.36424	3.95632	0.437059	MSWQDWLMLATIAALSLLGLAYYTIKKLYRHFEDRNIPYIKPKFLLGSDPDGVLFRLHVCDSWDNIYKKLEGKPIGGFFQTVLPFLMVRDPEYIHQVLISSFDHFFDRNFLIDEEVNPLDAHLFLLRGNKWRYLRNKLSPIFSSGKLRWMFDEMDHCGDIFLECIDKLADGKDRDILDELARYATDVIESCAFGLEGDSIKNPNSKMRQVGRDLFDTSKFNLSQFFFLLRFSIPRLLIWLKVPSVPSHAKNFFCTTMSDVLEYRRKTGFQRKDFVQLLLQLKDKEIVEINSNYDVGDEKGKHEETVTEKIEITDLLLVAQSFVFFVAGFETTSRTLHFLIHQLAEHQEFQKRARKEVLDIKAKHGRFSYDALKDMKFLNKCIAETLRMYPPVAMLNREC…
DN107432_c6_g1	NezVir_CYP3092D7	CYP 3	509	6.98322	0.253748	0.260747	7.73065	3.13879	0.161047	0.292853	2.68475	8.60074	1.83175	IAAFSLLALAYYKIKKTFRHFKDRNIPYVEPTFPLGSEPQGVLFRKHIVDSFGEIYNQLEGKPVGGFFQTVLPFLMIRDPEYVHQVLISSFDHFFDRNFLVDEKVNPLDAHLFFLRGNKWRYLRNKLSPIFSGVKLRWMFEEMEKCGESFVECFDKLADGKDRDVLDELARYATDVIGSCAFGLEGDSLKNPNSPMRQMGKDLFDTSSINRTQITFLLRFSVPRLLLWFKVRSLPSAIEEYFCSTISSVLERRRKTGLKRRDFVQLLLQLKEKDVVNIDANDVDEKEDKSQQNNDIEKFEITDRLLMAQSFVFFVGGFETTSRTLHYLIYQLAQHPEIQERARQEVLRIKEKHSQFSYDALKDLKFLDNCISETLRLNPPVSMLNRECTKDFTFPDGTS…
DN102477_c0_g2	NezVir_CYP3092E_f1	CYP 3	252	0.0244533	0.0971512	0.710666	0.146106	0.0489066	0.119844	0.64925	0.14166	6.79961	1.39999	LDENLFFLRGNKWKYLRSKMAPLFSQVKLKWMYEQIDECVDIFEECIDKLSDGKDIDINAILKNFTADVTASCGYGIEPQASKNPDWEFSEVGRDFFDPKKKNMLIFLLRLSIPHVFYWLKVGTVTNKVRHFFLSTTEKILHQRRSTGVVRKDFVQLLLQLKETGTVEIDSRETEKKKVDTETSNEVIELTDNLLAAQSFAFFLAGYETTSNTLYFTFYFLAKHPEIQERARKEVLQVKAKYGQFTFDSLKE
DN111103_c6_g3	NezVir_CYP3092E_f2	CYP 3	241	351.144	5.13384	1.35581	2.87343	57.0869	5.83262	0.897713	0.970215	72.8562	7.54043	KWMYEEIEKCVDIFDECVAELSDGKDLDMKELLARCTTDVISSCAYGVEPQCLKNPNSELRKVGRDFFAPGKTNMLIAILRLSVPRLLLLFKIKTVSTKINNFFLTTTKNILHLRRSTGVVRKDFVQLLLELKEKGTVNIDSTEIEKEEMHEDSPNEKIELTDSLLAAQSFVFFLAGFETTSTTLYFTFYLLAKHPGFQERARKEVLQVKAKYGQLTFDSLKELKFLKNCIAETFRIVPSL
DN105316_c3_g1	NezVir_CYP3092E_f3	CYP 3	237	0.119035	0.16329	1.69706	1.53792	0.0619261	0.0834366	1.23004	2.91629	69.1139	29.4171	MALVTNDWRIDVLMGIFTLSFLIYYKIKSIYSYFEKRNIKHVKGKFLLGSDPDMVFFKVHFTESWEKIYKKLENEKYGGFYQAIVPSIMLRDPEYINFVLKTKFEHFYDRHFMVDEKRNPLDENLFFLRGNKWKYLRSKMTPLFSQVKLKWMYEQIVECADIFDECIDKLRDGNDVDLNTLLKNFTADVTASCGFGIEPQALKNPDWEFSDIGREFFDPNKMNMLIILLRFSIPHVF
DN105316_c3_g3	NezVir_CYP3092E_f4	CYP 3	165	303.413	5.15849	4.48586	2.81709	75.2876	6.75124	2.22228	0.984069	54.6482	14.8551	MPTIALTMGLVTNDWKIDVLIAISTLCIFIYYKVKSIYSYFEKRNIKYVKPTFLLGSEPDGVLFKIHVTESWDRMYKKLENEKYLGFYQAIVPTLMIRDPEYINDILRTSFEHFPDRVFLVDEKTNPLDEHLFFIRGNKWRYLRNKMTPLFSQVKLKWMYEEIEKCVYIFDE
DN111103_c6_g2	NezVir_CYP3092E6	CYP 3	486	11.6123	0.195268	1.35781	0.269004	3.6094	0.222693	0.751744	0.216414	18.6096	1.9598	FFEKRNIKYVKPKFLLGSEPDGVLFKIHITESWERIYKKLEHEKYGGFFHAILPTLMIRDPEYIEDILKTSFDHFVDRSFLVDVKTNPLDENLFFMRGNKWKYLRCKMASLFSQIKLKWMYEEIEKCSNTFDECLSEFADGKDADIKDLLARFVTDVVASCGFGVEPQALKNPDWIFRDIGREIVDPENINMPLFLLRFSIPRLLIWFKIKTLTKKLRNFFLSTTKRILHHRRSTGIIRKDFVQLFLELKEKGTVGIDSRNIDTNKTNTESNNEIIELTDNLLAANSFLFFLAGFETTSTTLYYTYYFLAKHQEIQERARKEVQEVKAKYGHFTFDSLKELKFLINCISETMRIYPPIAVVIRECTKDYNLLDGTLIDKGMRIIVPIMSIHRDPKNFAE…
DN105316_c3_g2	NezVir_CYP3092E7	CYP 3	483	2.0244	0	0	0.025075	0.719068	0	0	0.05015	43.6573	8.43013	FFEKRNIKYVKPKFLLGSDPDGVLFKIHVTESWDRIYKQLENEKCGGFYQAIVPTLMIRDPEYVNIVLKSSFDHFSDRIFLVDEKTNPLDEHLFFLRGNKWRYLRNKISPLFSQVKLKWMYEEIDKCVNLFDECLAELSDGKDLDIKELLARYTTDVVASCGFGIEPQCLKNPSSEFRKIGREYFDPNKINMRMLFLRLSIPRLLMWFKIKTVSAKINNFFLTTTKNILHHRRSTGVVRKDFVQLLLELKEKGTVEIDTTEIEKDETYKESPNEKIELTDNLLAAQSFVFFLAGFETTASVLNFTFYFWAKHQEIQERARKEVLEVKEKYGQFTFDSLKELKFLKNCIAETLRIYPSVPALNRECMKDFTLPDGTVIEKGLHVLVPILSLHRDPKYFPE…
DN99734_c0_g1	NezVir_CYP314A1	Mitochrondrial	511	0.0305178	0.0348802	0.0322072	6.71289	0.0413303	0.0252534	0.0644145	1.74079	7.9538	0.739356	MQPPLEWSIPNFTAVFLFIAILLLKELRPIFKKTRYLTRPVTTKKKIPTVNQIPGPLQLPVIGTRWIYYTKYTLEKLHEAHKDMYRTYGPIVKEEALWNIPIINIFSKNEIEKILRHPSKYPLRPPTEVTAYYRATRPDRYASLGLINEQGETWHTLRSHLTPELTSAKTMSSFFPELLSVTEDFIRLLQVSKDANGIVEHFDDLACRMGLESTCCLILGKRLGVLEDEASEVSLRLANAVKEQFCASRDTYFGLPFYKLYPTKAYKRFVNAEEIIYDVISEMVENAENLENDTYLEDSPSVFQSILNNPGLDIREKKAGIIDFIAAGIKTLGNTLVFLLYLMAKNPECQEKIVDEIDSLTSGKELTLQALGKANYLKACIAESYRMLPTAPCLARILE…
DN104966_c0_g1	NezVir_CYP315A1	Mitochrondrial	443	5.86981	7.3334	7.99436	7.46379	0.468696	0.559227	0.604603	0.495214	6.37006	0.600066	MMKMIPYVKGLPIIGTSLSILAAGSSPKLHLYIDRRHKKLGPIFKENMGTICGTFVADPLAARTVFSAEGRYPKHMVPDAWKVYNKMYNCNRGLFFMEGEEWLKYRHIMNKLILKRNLPNQQVQEYIISSFMESMDNFVGKQMHNIEHKFYQLSISFFIGTLMGTAIINKMEYFNKDIDNLALVVNSIFSTTTNLMNIPISLATSLNMKIWKEFTESVEYTLKAGRVLLEKIKGFPLNDGLLKDLLEEDLDDEVITGLVMDMILAAGDTSAYTSQWALYLLSREPEVADKVRSNDQLVSGVVKEVLRLYPAAIFISRYLDRDLILPTLDCQLSKGELVMLSLYTIGRLESAYTEPLKFKPERWMRHVDSNSRHYLGVKEPMAWLPFGVGSRSCIGRRLA…
DN101931_c1_g1	NezVir_CYP3221A1	Mitochrondrial	508	0.0257201	0.229587	0.969081	0.504695	0.0210139	0.196013	0.255656	0.0937342	22.4037	7.59251	MRHRNVFRGIYAKRSIFKGIPRSSYLAQLRPLRKSLLQKIEVDQFARSQKEEVYVLPFDEIPGPWVPSFVPSKYIVGPIQQAHSSGFFQPYEMLFTMYGPLVRVNGDSLLVSHPRYIEAIMAISRSNRSALSTMERKRRLSLPIRMPEYELDFNHLSKKYADILNFKPNHFNKRIEVASDQLINRMYYTRNLQHEVPNFDEELYHWGLQSIFSCLFSRDCSFLQDPTRLSKFGPKSGVYQTYQSFLNASHCLAEAEAGPLGRLVRQRSVANHIDVMNGILCRNLRTKYLALWRDSDKKLESDLVEAMILRDKMNSDDILTRLCDIVVLGVNIVAHSVGFLIYHLAKSPVYQPMLHEAVMKADSENLHNIDFMNYCIYESMRLVSPFPSLSRDLDRDIIL…
DN103297_c1_g1__DN106790_c4_g1	NezVir_CYP3223A1	CYP 2	486	0	0.0076885	0	0.0546783	0	0.015377	0	0.0740353	14.7957	1.6735	MILEIVIFLILSQLIFGLFLWYQVRDVYRYPNSFGFPVIGTLYDFYKGLSFMSLHNEYHYLKDISDRVGNGLYFAYVKGRRSVILSCPYIIEKISYNQSAAEKDPNTYGTVNPLIKGIFTYCSNDSEYKLRRKEVNNSLTKSLIDGPYANTFKRIGRKLTEDFVKNKDNLDLVYYCTNSALSIIKETHFGVENAEKNEDGRFFKVWIWILHFATLIFSNPLVAILFTFTYKIFDKVLMKKAHMLQAELGKSVKKHVRNTLKDPTAAPKYSTLSVVISLRNKSRNLDKFETKKELYELLLAGSHTAGTVLITSFAFMATLPEIQEKVWKEQYEIFGTSDRDPNIEDLKKMTYLERFIKEILRFFSPAFIGKVTTAEIKVGGVTIPAETVVYFLLGKAHMD…
DN100536_c0_g1	NezVir_CYP3224A4	CYP 2	497	0	0.00828605	0.0063562	0.0839442	0	0.0165721	0.0127124	0.167888	6.42678	1.03694	MMEMILYAALIIALTNLALGIIIWFRVRKLYAYPGLLGFPVFGNLYYFYKNLFLGSFESIRVYLFEIVKQHGKNGICFHIAYGFRKLVIISSPQVVKQLGFHPHLKDKPVYGFQGFRRYMNGPFSRPRSDDSWKMRRKEYNCLLKKSSVENNFYYNFLKSADKMVELMLKSPSALDIHRAVLGVTQSVTMETLFGVESSLAFHPDVLQYMHSIKDIASRIIASPGIARTILSILRPYDEIYIRKIGTLRRMVLKELYRKMNNNQCFPSENTQSFNHLPMYIASRTEKSKKFNRRVVTELQEVFITSSHTVASTMSSTITCLAVLPEIQERAWKEQYEIFGDDNREPTLQDLEQMTYLERFIKESLRFCGPPLVGKQATDDIEVDGITIPKDTIVVYLLD…
DN103297_c2_g3	NezVir_CYP3224A5	CYP 2	510	0.20906	0.651986	0.244481	1.91142	0.162	0.754977	0.371854	0.790267	1.11923	0.450325	MFNVEYIFRKMEKFATTAFIIAVAHLVLGLLLWFRVRKLYSYPGLLGFPVFGNLYYFYKTMLIASFENMRIHLVQVAEQYGKNGICFCILFCFRKVVIISSPQVMKQIGFHPNLKDKPPYVFESFLKYTDGPFTTPSSDDVWKMKRKEYNNLLKKSSVENNFYNIFLKSADKLVELMLATPSTLDIEKAVLGVTQSVTMEALFGVDGRPAFDPEIIDHMYTLKNIITLIIGNPGIAKTILNGLGPFDGLLIRQAGALKKLSSQIMKQVHVKLKSSQHFPSENTKSNYSLSMYIASRTEKSKKFDQNVLTELQELFITSSSTVSSTMSCTIICLAVLPEMQEKAWKEQNEIFGDDTREPSLEDLERMIFLERFIKESLRFCGPPLIAKHAAEDIKVDGVI…
DN103297_c2_g2	NezVir_CYP3224B_f	CYP 2	242	0	0	0	0.322622	0	0	0	0.645245	54.9478	17.2668	MLFERSLNTSVSNQHSPSAKNKSLSMHMTERSIKHNDSEESIIKELQELFFTSSHTVTCALANSIIYLALLPDIQERAWKEQHQIFGNDKRCPRIEDIEQMEFLDRFIKETLRFVSPAMFAKLATGDININGITIPSGTGVMFMHRYMRMDPENWKNPEVFDPDRFLEDNEIMKHSYFPFGIGIRSCPGTYFATMEMKITLSQILRRLKLRPVQEDFRFEDIQYECAIMVEVKNPPLLKVEERA
DN104291_c7_g1	NezVir_CYP3224B10	CYP 2	503	0	0	0.0103977	0	0	0	0.0207954	0	0.464005	0.120675	MEKFATTAFIIAVAHLVLGLLLWFRVRKLYSYPGLLGFPVFGNLYYFYRTLFLVTMDSMEKYMIRISETYGKDGLCFHWIYGFRTLVTVTNPHIVKEIGFHPNVTHKPNFIFSAFHSYFSGPFVSSRSDDLWKIQRKEYDKLYAVFTFHSRFLKKSRVESEHSNTFSKYADQMIELMLASPSADILRAVTLEFTHNSTMETLFGVDSSIVYNPQVIGFMSVIPVLGTLSVANPKLAGTIFGIFKKMESFFLRTIEKTRRLILEDIYSKILTSSPVAANKKALLSRQITSRMRKCNEDEDKLINELMELFVTSSGTTHALLSSSLIFLALLPDIQERAWQEQYEIFDNDKRDATFDDLSQMRFLDRFIKEALRFVAPPFYFKSVTGDTTINGITIPKGSN…
DN103297_c2_g4__DN106790_c3_g1	NezVir_CYP3224B11	CYP 2	413	0.00734326	0	0	0.0138436	0.0146865	0	0	0.0276873	0.860387	0.191791	MEIIATAALMIVVAHLVLGLLLWLRVRKLYSYPGLLGFPVFGNLYYFYRTLFICTMDSMEKHLIGIVDKYGKNGICFHCTFGYRTTVVISSPEIVKEIGLHPNLSDKPTTMYGGFTTYMVGPLTSARADDAWKLRRKEYNAGLKKSQVSNAYHSTFVECAKKLVDLMLASPSAVDAINKAIGVTHFAAMRNLFGISTNIIYHPEFIYTMRNILNAGSLAAGNPIIATLFLTLMRPIDELFMRQVGKLRKVVWEEIDRARISELLPNAELPVLIQIASRSLKYGGKKWRKDTMSELHELFFTAAQTTTSTLSSAITFLAVLPDIQEIAWQEQQTIFGNDNRDPSMDDLEQMQFLDRVIKETIRFTSPSFVGRLATEDININGITIPRGTSVIYLNRYMRM…
DN106790_c7_g2	NezVir_CYP3224B12	CYP 2	496	0	0	0	0	0	0	0	0	10.2616	1.41087	MEIIITAAVIIVVAHLALGLLLWFRVRNLYSYPGLLGFPVFGNLYYFYKTLFLLWMDTMEKDMIDVTEKYGKDGLCFHWTYGSKPTVIVSGPQVVKEIGYHPSVSHKSDIMYRGFLNYLQGPFTNSRSDDLWKQKRKEYNTGLKKSHIDNVFCNSFNKSADKLIDLMLASASSVDTLYETISIVQNVTLETFIGVETSLAYDPHITNLMTVLLDIGSFILANPRLSGIVLTILKRIDEIVFKKIKELRNVVVEEIDRKSKSEQCYLPEQSILTQMISRSIKCNGTKKEWNPMELKTEIQEIFATSSQTVASALSSSIIFLAVLPEIQERAWQEQYEIFGNDKRDPSMDDLKQMAFLDRFIKESLRHVAPPFFAKLASDNININGITIPRGTNIVFLSRY…
DN110322_c5_g5	NezVir_CYP3224B9	CYP 2	382	0.0950571	0.317814	0.239906	156.777	0.0428806	0.110308	0.0591713	21.0436	20.9852	4.06803	GIYAYAKGPFTQIRSDDLWKQKRKEYNIGLKRSHIDNVFCNIFNKSADKLIDLMVASASSVDALHATMGIVRNVTLETLFNVDSSLAYDPQLITLMKKHRYLASFIVANPNLSGIILNILRPLDEILFRKLGEFRKVISEEIDKTLLSEQCPLPEQYLTMQIVSRTIKCNGNNNWNTTKLQDELMELYFTATLTVSSVLSNTIIILALLPDIQERVWQEQYRIFGNDNRDPSIDDLKEMQFLDRCIKESLRFLGPPFVAKSVSHDIDINGITIPRGTNVLYLTGYLRMDPTHWKNPKVFDPDRFLEESETLKHSYSPFGIGVRGCPGSYFAPTLMKITLSKLLRRLKLRPVQKDFRFEDIKFKVSLMTEIEDPPALQVEERT
DN103297_c2_g6	NezVir_CYP3224C1	CYP 2	488	0.00912503	0.0109122	0	0	0.0182501	0.0218244	0	0	0.285786	0.0994377	MDGIYKVLLTILLANLVFGVILWLRVRKLCSFPGFLGVPVIGNLFYFYKTLFLITADSLENHLKEVTEKHGKNGFCFHISYGYKITAIITNPEIIKKISFHPNLIDKSYEMYGGFLDYMRGPFSRPRSDEKWKMWRKEYNIFLKRSCVDNDYFNTYITSAETLVNMMLDSTSAYGASIALTQNVTMRTLFGVETDLVYNKEIIKVLTRLIEMGAMLGANTNIARAIAPIVRPIAEKVSGKAVVIRKTIFQKIYKTIVSKKEPLSEPRLAMNVAAKSIESNESKRTLLQLMQEVLFTSAHTVASALSNTIILLAVQPDMQERAFKEQCEIFGNDSRDPTIEDVERMEFLGRFIKECLRFLGPPFSGRKATADINLDGTIIPKGSIVVYLFNSITMDSKYW…
DN105368_c2_g1	NezVir_CYP3224C2	CYP 2	415	0	0	0	0.00927387	0	0	0	0.0185477	29.1608	2.01609	MDTIITAVLTIVVAHLVWGFILWLRVRKLYSYPGLLGFPVFGNLYYFYKTLFAFTGDSMANQMIRVNEKYGKDGICFHFIYGYKIAAIVSSPEIVKKLSFHPNLGDKPFEMYGGFRDYMKGPLSTQYADEVWKLKRKEYNTFLRKSNVNNDYFNSFAKSADKLVDKLSTSSDGHDLSLALTQDVSFKTLFGIDTDLVYHPEVMKVMSKLMDMGGVIGANSNIVRAMGPILKPLIDMILGRAVELRKLALEKIENTLLLKKEPLSDPSLMMHMAARLINSNASQDTLILEIQELLITSAHSIAAVLSSSITILATEIDVQERAWKEQYEIFGNDTTRDPTVDDLERMNFLDRFIKESLRFLGPPFNGREANGDINIDGITIPSGTIVIYLYNYMRSDSKY…
DN105368_c3_g1	NezVir_CYP3224D1	CYP 2	517	0	0	0.0334692	0.428351	0	0	0.0669385	0.657796	6.07703	0.781122	ALSVGWPTHFLWYQKFHLRRTQTVRMIETILYAALAILMAHLLFGVVLWFRVRKFYSYPNVLGFPVIGNLYYFYRTLFLFTADRTLKYVIPVAEEHGKDGLFFHWMFGSSVAAVITCPHLLKKLSFHPNLVDKPYAAYKGFQIFMEGPFSALRSDDVWKQHRKDYNNYLKKSRVDKDYFKTFTKSADKLVDIMLETPSSLDANAACTAVAHDISMKTMFSVETSLVYRPECLRYIYRIKDISSILFLNVLIISPLFHILQPLSDLTIGKLTELRKLILENIDNQLKSNQTPLHELPFSTYLALKNRKDNGSKRQLYNKIHELFLTSGHTISVQLENMICFLAVLPDIQERAWQEQYEIFGNDIRDPTIDDLNQMNYLDRFLKESYRFLKVPLLARMATA…
DN108929_c1_g1	NezVir_CYP3224E1	CYP 2	394	0.144927	0.21066	0.447371	0.456241	0.148336	0.223764	0.328396	0.0810189	2.82076	0.493416	MHIVVTAALIILVAHLVLGVILWLRVRKIYCYPGLLGFPVFGNLYYFYKTLLPSNMDYMVNTLDVMAKQHGKDGLCFCWTSGYKLTVLITSPHITKEIGFHPNLADKPAFMYGGSTPYIEGIFNSERADDLWKLKRKEYSIFLKKTSVDRDYFNTFIKCSDKMIDFMLASPSAADIHHATISLMLYTSLRTLFGNETSLISHPKNLKLILWMNNLITYIMVNPRLAALFLSIFRRVDGLFFPKGAELRTWILENSIKTVKSSKGPTPDKEKNLSLQITSRSLKCNNSINVLIKELQELFLISTHTLTGALASSIIFLAIQPDMQEKAWKEQHEIFGNDERDPTLEDMERMEFLDRFIKESLRFAGPSFLGKLATGDININGITIPEGAGVVFLI
DN103820_c1_g1	NezVir_CYP3225A5	CYP 3	493	0	0.0086501	0.0103178	0.656981	0	0.0173002	0.0206357	0.32919	4.70437	0.277606	MLIEAIIILVATLCASYYWLFGFWNRRNVFNVKFQITFLTFIKVLIKNEHLGNIFADIYKKYKSHGMVGFYILFDPMLLVTNPKLVEEVIVKEFNKFHDTPTEMKKGINPLFALNPFAAKGTEKWKELRSIQASNMTTFRFKEILPIIYCVAENMVNYLTEMKMEPIAAKELSFLFSVESSCLCGFGVQPNAFTDSENSFIEYSENIFKPSPFTMFCHFLLPWIGNLLKLRILSKDAEESFILFVKTIFEYRSRSNVTKNDFIYYLMKLNQKLKEGNKPEYSNVELAGHCLTYYLDSTQTTSNQLAFFLLDLANHQHVQDKLRKEISSISNSPRDFDLEKVNSIRYLNMAINESLRMHTQGTWISRTCTQDAVIGNTPIPKGTKVFVPVEAFHNDPEWF…
DN105726_c7_g2	NezVir_CYP3225A6	CYP 3	496	7.5958	8.98966	9.76852	15.8976	2.81711	3.22775	2.62408	4.35431	6.50439	1.02464	MIAEAIVVLIITSYLSYIWLFGFWDRRNVFNIKFGFTLQTFPKILIRNEHIQDFFVDLYTKYKSHGIVGFYAMFTPMLLVTDPEIVKTVMVKDFNKFTDTGIEIRKDVDPLFAINPFVAKGIEKWKELRSIQAANLTAVRFKEIIPTIHRVAESMVDYVREKKMEPITAQKLSFMYTVDNACSCGFGIEPSAFTDTENNFIKYANSDKLFNPSPLTMYCHLFIPAMTSVLKLRILSEEAGDFFDSFVKKMIEYRTSSNITKNDLINHIMKINQKLKEENKPAYTNLELAGHCMTFYVDSTATSASQLTFFLFDLADNPEVQEKLRKEISSISKCPSDFDIEKINSINYLNMAINESIRIHTQATWISRTCTQDSVIANTPIPKGTKVFIPIGQFHKDPE…
DN107330_c1_g2	NezVir_CYP3225A7	CYP 3	493	0	0.0851008	0.0906607	0	0	0.0983349	0.104695	0	0.883191	0.274755	MLVEAIVVLFIALCLSYSWFFGFWDRRKVVNVKFEFTYLTFSRAFIKNEHLHDIFADIYRKYKSYGTVGFYTILSPMLLVTDPELVKDVLVKEFNKFHDTVMEMKKEVDPLLALNPFVAKGMEKWKELRSIQASNMTTVRFKEVIPIMYRVAENMVNYLAEKKMEPIGAKELSFLYTVDNSCSCGFGVEPSAFTDPENNFVKYANSDKIFKPSPYTMLFHFLLPRMANILKLRISSEDAEEFFKSFVQKMIEYRTSSNITKNDFINYIMKLNQKLKEENKPVYSKLELAAHCLTFYADSTETSSNQLAFFLLDLANHQDVQDKLRKEISSISKSPIDFDLEKVNSINYLNMALNESLRLHTQGNWLSRTCTQDTVIGNAPIPKGTKVFVPIGQFHKDPE…
DN108465_c0_g2	NezVir_CYP3225B10	CYP 3	488	115.289	9.27516	2.85588	20.5966	26.8962	4.58725	0.484994	5.28458	4.53403	0.745669	MLLEIIVLLASFLLIFNWWGHGYWKRRNVFSIPKLFLFGNFWQLVMGQKVSLMFCDIYKKYKKHRVVGFYCFYKPMLLISDPEIIKRVLVIDFNSFSDNGFVVDKDIDPLFGYNPFTAKTIPLWKELRSIQAANQTPLKLKEVVPSLANIKEFMYDFIKNQKNQPIEVSDLTLRAAIDSAVLNGFGIEPKSFTDPEFSFMTHASGEKLFEATFVTMISAFFFPLINRLFSLRMTSKEAEEFFVSMAKTNIDYRQSAKITRSDLFDTIMKLNQKKLEQGNKAYSALEMSSHCASFYMDATITSSAVLSFILLELAYHQDVQDKLRREIFLIGKKPEDLDFDKINSMTYLQMVFDETLRMHPPVMIVSRLCTKDTEIEDVKISKGTKVFISPFALHYDPEY…
DN102452_c0_g1	NezVir_CYP3225B7	CYP 3	491	0.494806	0.189101	0.290379	0.662357	0.102006	0.0665265	0.123551	0.144471	4.33644	0.969916	MLLEIFIIALSALYLFNWWAHGYWKRKNVFSVPTEFLFGNVRLLLQQKITMYGMYRNFYQKYKEHKIIGFYSFYHPALLVTDPEIIKRILVTDFNSFSNSGSDMNKTLDPIFGLNPFLLKSIPEWKESRSVQAAHQTQVKLRELVPGFIKVADFMFDFIKNQKNQTIKVLDLATRIMVDFSVLSAFGLEPKSFTDPDFGFLKHACSEKVFASSRWNTIGSIFHPLLIRIFSLRFVTKEAEDFFLHISKTNLEHRLSAKITRNDLFDTIMKSQKKNEGQNNKEKIQAEMVIAANCATFYMDATITSSSVLCFILLELASHQDIQEKLREEILSVGKKPEDFDFEKINTMTYLQMVFDECMRLHPPVPSLSRTCTKDIVINDIKISKGTKVFISALALHQD…
DN108465_c0_g1	NezVir_CYP3225B8	CYP 3	508	10.1613	7.93858	18.9807	16.8407	2.67087	1.76843	5.6306	0.369019	6.8215	1.14104	LSSWLKKTSTTSWFNFYNNMLLETIIVLSSVLFIFNWWAYGYWRRRNVYSLPTEFLFGNIKEIIMNQKVMCLKFRDIYEQYKQHRMVGFYSFYKPMLFVSDPEIIKRVLATDFNSFSSNGFTMDKDIDPIMGFNPFTAKTVPLWKELRSIQASNLTALKLKEVVPGMVKIGEFMKDYIKNKKSQPVSVFDITTRAAVDSAILFGFGIEPKSFTDSEFSFMKYGTVEHLFSTNYMNTISSFFLPSLSKIFNSRITSKAAEDFFISMTKTNIEHRKTTKITRGDLFDTILKLNKKKLEQGDKAYSNLEMSAHCATFYLDATVTSATVSTFLLLELATHQDIQEKLRREIFLVGKKPEDFDFDKINGIPYLQMVFDESIRIHSPVTVLTRSCTKDTVIEDVK…
DN104483_c1_g1	NezVir_CYP3225B9	CYP 3	489	14.3404	3.53978	11.489	40.8578	3.07357	0.974555	2.43908	5.52607	7.14891	0.865715	MLLEIIILLLSAIFIFNWWAHGYWKKRNVFSIPTEFLFGNTRELVMGQTLMALMFEDIYKKYKKHRMIGFYCFYKPMLFITDPDIVKKIFVTEFNNFSNNGFTVSKEVDPLLGFNPFTAKNSIQWKELRSIQALNQTPLKLREVVSSLAKIGEFMYDFIKNQKGESIAVLDLTTRAAIDSAVLHGFGIEPKSFTDSEFGFMKHASGDKFFETSSWNIFAALFFPSLNKLHNFRITSKEAEDFFKCVTKTNIDHRQSANITRGDIVDTIIKLNKKKLEQTNKAYTDLEMTAHCATFYLDATVTASMVLAFFLLELANHIDVQEKLRSEIKSVGNKPEDFDYDKINSIPYLQMVLDETLRMHTPLTVMSRICTRDTVLEDVKICKGTRIFISSIALHNDPE…
DN109975_c0_g1	NezVir_CYP3226A1	CYP 3	513	109.96	16.8646	35.1123	9.74909	25.005	2.8273	14.6937	1.6934	312.783	21.5328	LIPCTIKLQEVQELQIIMLGLITSLICLVFVAAYIFLKRRYTYWKMLGVAGPEPTMVVGNMKHIISLKFSEPDMMNGWYKEYKNEPYIGYYNFWKPTLFVIDPELIKAITETDFNHFTDHPNFTTETETDAILDSLFDMKGARWKAKRQIFTKLFSPKKLRELSNILEEQQDSLLGEFEKLLKSTDEVELMRIMERHVLKILTSFMYSIDSSQNQESHSKLSELSEIFARPPGSSVRRFLFFVVFPSLYHKLKLSAFPRVFWNYFNNFTNELLQSRNDQNVNREDLVALIGKMQKEGLLETDRIGHNEAVGHVFGFLIAGHHTTMTTVSHAIYQLSLHPQIQEKLRTEVDSVLKGKDNITYDSIKQMTYLDGVINETLRLFPLLGVLKRTCTQTYKIND…
DN108630_c3_g3	NezVir_CYP3226B4	CYP 3	523	1.2172	0.0949191	0.266874	2.14599	0.321108	0.069137	0.312561	1.27068	4.38761	0.529102	MHLWYFRTVQFPYSIGEMFEQSTIIFILFFITAVFCSFLGVCYEYMKRRYRYWSDIGIPGPKPEFIIGNMKESLFMKCTEPEMTDVWYKDYRGNPYIGFYNLLKPSLFIMDPELIRKVTEVDFNHFIDHPSFSEHSGSDVIIYSLFAMKDQVWKVKRPIFSRLFTPKKLREQIEIFNNRYSLLKEEIENKSELRKDTELLKFIGRYILISFSTILYGLDLMKDEKLFEDLEGHSEKFFHPGLHQALMFLFYTASPDLFNFLRMKTFPRDIWKYFSPFTKELQEHNKRLVNTNGCNLVSLLNQYQDSEPASAIDHPEAVGHIFSFFSASNHTTITTVSYGLFLLGQHPEVQDMLREEVDRVLKRNQNITSENINDMVYLDAVLNETMRLYPLLGVLKRVC…
DN102430_c4_g1	NezVir_CYP3226B5	CYP 3	442	1.4851	0.60328	0.594903	1.10791	0.572957	0.154391	0.465405	0.505034	0.717936	0.301795	MLDQSTSILISITAVFFVFLGVCYEYLKRRYRYWSDKGIPGPKPIVFIGNMKESLFRKCTEPQMTDVWYQNYRGSPYIGFYNLLKPSVFLIDPELIRKVTEVDFNHFVDHPPLSGHSGSDAIIDSLFTMNGQHWKDKRSIFSRMFTPKRLREQIEIFNNRYSFLKEEIEKQPGLNKDADLFKFIGRYILIGFSTILYGLDLTKDEKLFEDFERHSEIFLHPGLHTSLMFLFYSASPNLFNLLSMKTFPRDIYHYFSPLTKGLLEQNKKLGYTNSSDLPSLLNQYQDSNPASAIDHPESVGHIFSFLSASNHTTITTISYGLFLLGQHPEVQDKLRDEVDRVLKDNQDITSENINEMVYLDAVLYETMRMYTLLGVLKRICTKKYYVDERLTIPEGMEVF…
DN107522_c5_g2	NezVir_CYP3226C4	CYP 3	379	1.10665	0.270502	0.170436	2.26504	1.34485	0.259122	0.0724009	2.97099	100.108	8.383	YQEFKNEPYIGYYNLWKPTLLVMDPQLIKALIEADFDHFTDRPMNCGNSKNDAIMHSIFNMRGTLWKLKRHIFSTLFSPKKLKEYSEVLNHYGSSLLGEIDSYSERCEEIPFEQIAKRHVVRTQSYIMYSLDPSQDEEIFSKLSHLSELFERPPTNTTLKFTFFTAAPRLFKFLGISTYPRELWDFFSKFTKQLIESRNGANVGRDDLVSLVAQLQKEEVLGTDRIGLRESVGHIFTFFATGINSNLTALTYTVFQLSRHPEVQEKLRNEVDNVLSGNDYVSYDSVMKMKYLEDVIKETLRMFPLGGIILGAGILKRTCTIPYKINEKFTIPKGMDVVFPSYSVHMDPNYFPAPEEFIPERFSDSAKSSPLFMPFGKG
DN111222_c3_g1	NezVir_CYP3226C5	CYP 3	387	0	0	0	0.327297	0	0	0	0.654594	8.35058	2.54787	YYQKASELRIIDSWYQEFNNEPYIGYYNLWKPTLLVMDPQLIKELNEVDFDHFTDHPQICGNSNRDAIMHSLFTMKGNLWKLKRQIFSTLFAPKKLKESVEIMNNYSPALIEEIDVHSECYEEIQMEQIARRHMVRTMSHVMYSLDTSKNEHIFSKLCHLAEVFEHPPPATSRMLTFFTAAPCLFKSLGLSSYPREFWDFFSNLTKHLLELRSELKIGREDLVSLVAQLQNGGSTKNNRTDLRESVGHIFSFFVAGIHSNLTTLSYALFQLSRHPQVQEKLRHEVDNILSGNEYVSYDDVMKMKYLEDVINESLRMYPRGGVKFGAVIMRRTCTTPYKINEKFTIPKGMDVVFPVYSLHMDPRYFPAPEEFIPERFSQQEKPSPVF
DN95718_c0_g1	NezVir_CYP3227A1	CYP 3	495	0	0.470952	0.88559	0.0978022	0	0.159551	0.410918	0.129439	13.2537	1.91705	MAIVELIFVAFLLSIIHIVQHFRKTMSYWKVRGVKHIPPLPVVGNMLRAFKFDRHFFHVYNKMYHAFPEERMVGMYEFTTATLILRDPELIKTVLVSEFSTFPDRGPIMFNPGCILYWSIFSLGGNKWRAIRSKLLTPFTTGRLKLILPSVTRSCLEFLESGPKELTLDILRQLTLRIFSQTMFGIDIKSEEAEFLENYRGMLSVSKSKVVQQVGLTFFPRFSDFMSFKFMPIHLEKYFRSFLNAILNKKMDDSSWRDDAITILNEMRKRGKVHFHDKEKDMEELFDFNDELAQAQAFLLLFAALEPSSITLMHLAYDLAQSPDSQNKARQEIKALLQKYGGYSWECVKEMKYLNCCLKETLRLHPPLQFLNRVCNKDTELGGVKLDKGTRIVVPLQNL…
DN98353_c0_g1	NezVir_CYP3227B1	CYP 3	502	2.35325	0.200353	0.0854863	0.201232	0.65636	0.151293	0.111757	0.134377	8.43678	0.48089	MYQIPLALFIITAICGLLYFFISVWSAMIYWKVRGVKHLAPWPIVGNLGALLRLDKHVSYYYDKIYHAFPNERMIGMYEFMTPTLVLRDPELIEQVLVREFSTFPDHGPLLIEDDSLISESVFALTGSGAKWRAVRNKLLTTFTTGKMRAIFPELVASCQALVDKRPKTLIKEDFTAFAVESFMNSMFGTAILPAGKEELVLNCKTVFEGSRYRMFQQYGLTYFTKLSQFFNMTFMANELHNYFSSLMHTLLNQRSELDCGRNDYAQVLVDMKRLKKMVIFSRENSRENQEFDITDDLVIAQAFMFFFAGLDTTTLVMLHLAFDLSQAKDCQETARQEVRNVLKKYGGYSWDSVRDMKYLDACIQETLRLHPSLQFVVRVNDKPTDVAGVKIDKGTRIV…
DN99048_c0_g1	NezVir_CYP3227B2	CYP 3	513	0.0538409	0.0850306	0.417151	0.130439	0.0387215	0.0319393	0.580548	0.147122	17.4986	2.25048	SGPPTLQGGKSSIQQKMLTLELLTLAVVVGLIHFSIIIWKSMTYWKERGVKHHTPVPIFGNFLSVISFRKHFFHYYDKVYKAFPNERMVGLYEFMTPTLVLRDTQLIEHVLIREFSTFPDHGSFLFEPSSVMYDSIFNMSGIRWRALRNKLLITFTTGKMRSVFPSLSESCLQLLNSNPKTLEREMLSDLAIRTFMESMFGTKILKSAEAEIYTKARKIFEPTWWRYTQQTLLTYFPKLADFLHLTFMPKHLDNYFRSIMNTILNQRVDSMEDRNDYAQVLVQMREQKKLNIYNRENKKVDQTFDVTNDLAIAQAFMFFFAGMDATSLLMLYTAANLAQSKNCQAKAREEIKTVLHKYGGYSWEAVRDMKYIDSCVQETLRMQPSLQFLNRVCDKDTSI…
DN108481_c8_g3	NezVir_CYP3227B3	CYP 3	539	0.497914	6.55703	6.83844	5.86205	0.103144	0.324065	1.982	0.612186	0.168229	0.074009	MMSESITSMFFKSWEFIQDLIKSDSFGYTTIIISLLVSRMLLTSEFVAFTALWGLLYLCLNIYWAMNYWKIRGVKHFKPWPIVGNMARVLKLEYHLAYYYDEIYNAFPGERMVGMYEFMTPSLVLRDTELIEQVLVKDFSTYPDHGPFLMEPKSILFESVFAMSGIRWRAIRNRLLTTFTTGKMRVIFPQILAPCQSFVKGKPKCLNVEIINELAVKIFMTAMFGINILPTGEEELMINCKRIFEPKATRILQLIFLTYFPKLSNVLNLKFMPRDLDDYFRSLMNTILDQRENIDFERNDYTKVLVEMRKQEKMNIYNMRNDKVSQTFDMTNEIALSQAFMFFFAGLDTVSLLILHLAFEFSKSKYCQDKARQEVRSVLKKFNGYSWEAVREMKYLEQC…
DN99037_c0_g1	NezVir_CYP3227B4	CYP 3	497	36.6066	4.59288	0.314922	1.77016	10.6191	3.02875	0.228935	1.18129	7.34236	1.06134	MTTLTLLVAVVVCCFLYLGLILWKANTYWEVRGVKHFKPWPLVGNLARALKFNRHVSFFYDEIYKAFPTERMVGMYEFLTPTLIIRDPTLVENVLVREFSTYPDHGPLFFEPSSISYESIFTITGIRWRALRNKLLTSFSTGKMKAIFPDIVRSCQSVVDSDPKRLHKDMLHEFAVKSFLNSMFGTNILPEGEEELMAKSKEVFQGKPQRIIQQIMLTFFPKLGDFLNMKFMPKTLDNYFRNLLNTLVEQRASANIKRDDYAKVLCDMNKMGKMDVYNRENKRIDETFDVTNDLVLAQAFMFFFAGLDTTVLVMLHTALELSLAKSCQEKARQEVRSVLKKYGGYSWEAVRDMKYLDQCIQETLRMHPSLQFIVRMSDKDTVIDGVKIKKNTRIIIPLH…
DN103673_c0_g2	NezVir_CYP3228A1_f	CYP 3	153	0	0	0	0	0	0	0	0	0.252726	0.105771	QFWERVYHSSVEPYIGIFFFTRTALVLRDPQIITEVLEKKAPLFNSHGMYINRRDPMGKSLFHLNGSDWKEARSKLSTYFSPVKVKSMSEIAEGSAERLLNHLGDQPGIDVEIHSAAMKLSIDVTAAALFGLESNVFQVGDDSEYFIASKDLNS
DN78374_c0_g1__DN49685_c0_g1	NezVir_CYP3229A1	CYP 3	495	0	0	0	0	0	0	0	0	0.302631	0.0963917	MLVVVTLLALIGWLLWKDSRSREHWRRLGLDWEEACPLHRPLALLRSLAPGLPQVCSLYGSSSAPVLGFFKGRTPVLMVRYPAQVVAIMQADFQHFADKRHPIQLDKSEDPLSQHLIGLTGEKWKMIRSKLTPIFSSGKIKESLPLMEEAVDDILPELKAEEVDIYQLAVTLVTDVILSYAFGLSRQDPNRGLVRRMGMKSIQANYRIALKRAIRFCFPKLFRLLRLRAFEPQVTSFFVEFVKHAIWKIQASSHIGRADFISRLGSVAAVVPEEERDGMVAAQVFSFYVAGFETTCFALSTSIYELSKNPEVLMKARKELDPLLEKHGCFSYEALQEATYLTQIIQESMRMYPADYATPRICTKPYRIPGTNIVLEKGTEVLIPGFCLSRDPRYHNDPL…
DN104125_c1_g2	NezVir_CYP3230A1	CYP 3	514	0	0.0162964	0	0.0152698	0	0.0325928	0	0.0305396	2.64977	0.579363	MVDLNQFWISLISIGIPLLIPIIFYLMVQNYKRTSYWKKRNIVYLPATPLFSKNIFDSFLIRYSLLSTVYKHGKGNVCCGFFQFRKPALLIRSPHVINLVLNQEFRIFQNKRQSDYTEGNKDPLSQHLLALNGYKWKFLRAKLTPTFTSEKLKSMFSLLEICVQNFLSYIDESKDSPIDIMEICGKLSIDAIASCAFGLELQCLKNRNHDFIKMGKAAFRPGNWHMFKAHLRTLYPQLFKKFNIRAYGKDVNDFFCSLVSETIRRRRMSGEKRVDFIYLLMKMLEEDEATVTEFNRTSTIKFTDDLIAAQAFSFFIGGYETTSITMSCIFYELACHDEIRQKVQNEIDSNLSSESEISYNDLKSLEYLDMVIKEVLRLHPPAFYTQRICSEDFKIPGSD…
DN109017_c1_g1	NezVir_CYP3231A1	CYP 3	488	1.14579	2.49278	0.81448	11.9718	0.323104	1.16923	0.310392	1.14233	1.05742	0.298992	MVCLIRNIWNSVLRRKFYIMAPSVKKNMITALLLFTLFFLLCFQLTKKSLWSQLRIPEVHGIPIVGNLLPVVLKKKSYFETIEDLYKLGEGKDYIGIYNGTQPTLLIRNPDLVEILIKEEAKNFEDRGLCSDLSDPLSLNLFFLKGKLWKWTRAKLRPAFSNIRLKTVFNGIELCTADCVNSFGSSVDIKEVMDEYTCNVIAKNVFCVQDNTGFIENSLKVFSLSGLSGIAVLLRVFIPNFALSIGIKTVPQEIETFYRNAIAKSTRVPGSFLDLMLHLKETEPDFSDDLMVAQFFIFILAGFETTSSALTYALYLLSKNPDAQNKARFEAQKVFKEHGRSIDSLKKLTYLESIINETLRLYPSVTGMFRVAEKPFKLPCGAVLPPGTAISVPIYCLHR…
DN104143_c0_g1	NezVir_CYP395P1	CYP 3	516	89.4547	102.127	73.2681	40.739	19.2886	23.6449	17.3104	7.02468	16.6479	2.98437	MITIALLIVIVSLLAYVYNWANNINQTWKRRGVKHRKPALIFGNVTILVPRKDQKHLSVLCADICREFPDEPLVGFYDFTQPWLLLQDAEYIEKVLIKDFVHFTDHGFAINEEKNPIDAQLFNMVGKRWRAFRYKLSPIFTSGKLKSMYEPMSDCGVDLDNVLKTSNKEGLDFKQLMTHFAVDVVGSSVFGIHPKAIQNPNTKFCSLATDLFTFGFFDTIKFLIMFIFPKLSIKLGISFNNQNAVNYYSKILKETFEYRTKNKVERNDFVQLLLTLKEKKKIDVQNWDSNDDYLKDGEAPAELESYEITENILMAQAYAFLVNGIDVLALSQVYALYELSLEPEIQEKAQNEIREQMKLHNGITYTALKNMTYLEKVVKETLRLHPAGGTLFRTCTKDY…
DN108481_c8_g2	NezVir_CYP395Q3	CYP 3	512	19.8408	9.54604	9.71441	24.6302	4.47335	3.29507	2.17508	4.35444	13.5218	4.99503	MLTLCLIILVLTLVGFIVNWIRKVHLFWEKKGIKHLKPSFLFGNSLPVLLNKKSISEQFIDLCKTYPNEPLLGHYDFLKPSLIVQDADYAEKILIKDFLHFTDHGMEVNEDKNPIDAQLFTMCGKKWRAFRYKLSPIFTSGKLKNMFDTMAVFGDRLVNLLSTKKEYKKVNLREAMSSLSMDIIASTVFGIETNVLENPDSEFRKMGKKVFDFGIVGFIKIWIIMSFPGLGKKLGVSINNKDVVQYFTDIIKKTFSHRRKNNIHRNDFVQMMIQLQDKGHIEVRNWDANDDYLKTDEDSNMNVDSYEITENVVIAQAFTFLTTGLDTIGIGQTYLLYELALQADIQDRVREEIFEQCKIHGGLNYDSLKAMTYLEKCLKESLRLHSTPQLFRICNKNYT…
DN101837_c7_g1	NezVir_CYP395R1	CYP 3	512	1.79705	2.13021	1.33047	0.594799	0.320426	0.450233	0.183196	0.132487	0.298745	0.108829	MLAVGFGVLFIVLLLLILMWISSMNRHWEKKGIKFSKPFPLLGNCLPMILSKKSFTDIIDDLYNAHPNELVIGYYEFVSPKLIVRDLELARKVLIKDFSYFVDHVSEMDNVAWDSQLFMLSGNKWKALRLQMASIFTTGKLRTMYDSMPDIGKNLLQHLDNKVGNDIDIHELMILFSMDMIGSTAFGIDVGSLNNPNSEIMQMGKKIIDVGFLSVMHFWLYLLYPKLGNKIGIPHVYREVNNYYSEILKNTINYRKANKIQRNDFIEMMIQLREKGKLELKNLDPANDYLTSELVLNSPEMLNITDDLLMAQAHAVLTAGFESTSLLLTYTMVELCKNTDIQDIARREIMLQVKLNGGLTYDALKNMKYLDQVIKETQRFYPFTPVLMRICTKDYTLAD…
DN110608_c0_g1	NezVir_CYP395S11	CYP 3	548	122.841	128.059	23.1242	21.8807	26.3771	33.0408	5.73638	2.18397	94.7301	12.331	RTVEIIQYRVRTKFGLNQRLLAAANQFGSQCATDRMIGIALLVLAITALAYAFNWIKYWTKYWENKGVKCLPAVPIFGNCLPMVLNKKNVSEIMEDIYNAFPDEPVAGYYEFLTPRLLIRDNELVQKVLVKDFGHFVDHGFEVDEKKNPLDNQLFLMTGNKWRAFRTKMAPLFTSGKLKTMYDVMNEVGNGLLEYMDKNKANDIDIREAMGLFSMDIIGSAAFGINPGVLKNPDSEFRVKGKQINDPNWRNLIRIWFFFAFPKFSKKLGFSFQPRAVTSYFCNIIRNAIDYRKKNKIQRNDFVQMMMQLKEKGNIELKTLDATDDYLKNELNEASTEIFEITDDVLMAQAQSFLIAGFEATALLLTYAMLEICQKPEIQDALRKEVLEQVKLNGGLTYE…
DN109772_c5_g1__DN108772_c3_g1	NezVir_CYP395T3	CYP 3	388	114.272	126.439	113.621	94.2264	14.8187	23.7138	12.6228	16.2184	34.9159	3.11449	MCGNQWRVYRQKLSPAFTTGKLKYMLDPLAECVNNLLTLLESHAGEEVDMKETMELFSMDVIGSCVFGIDPGVTKNPNSEFRTIGKTIFEFTAIQQFRFAVLTMLPKLAKKLNFTFFRPEVVTYYCNIILNTLEYRKKNGIERHDFIQMMLQLQSKGKLDSQSTDPADDDLKTDKTLEGDDVQITDELLIGTAFGFLTAGFHTTASSMTYALYELSRNPEALEKTKREIKEQVAVHGDITYDSLKSMTYLEKVLKEALRLHPGSPSTMRVCTKEYKFPNGLTMLPGDSINIPIYALHRDPNNFPDPLSFNPDRFDETPTPGTYLPFGDGPRMCIGMRFAMTAMKYALSKVLLNYDIQLGKTNETPIRMAPRGFLNVPKKEVNIKIIKV
DN108772_c3_g2	NezVir_CYP395T4	CYP 3	380	0.734066	0.842185	1.32246	1.1933	0.181262	0.0886022	0.0812046	0.263083	5.53198	0.940422	MFSLILLSFTLLISSLIFILIKWAEERNKFWSKRNINFLKPKLFIGNLYEVLWGRKNMSEAHQAVYNAFPLDDVVGFYDFVFPRLIIRNPELVEKVLKNDFSHFVDRAAPAKHVKDPLSLNLFSMCGNQWRLYRQKLSPGFTTGKLKNMFDPLSVCGKNMLSLMESHVGKEADMKEIMELFSMDVIGSCAFGIDPGVTQNPNSSFRTMGQKIFEFSAVQQFRFAVLSLLPNLASKLNFSFFKPEVVKYYCDIILNTLEFRKKHEIERNDFIQMMLQLRSKGKIDSQPSDLAEDDLKTNKSVEEEDKDFQITDELLIGTAFGFLSAGFHTTSSALTYALYELSKNPEALEKTRREKKEQVAVHGNINYDSLKCMTYLEKVLKETLRLHPGAPSTFRVCTK…
DN103624_c0_g1	NezVir_CYP4EK4	CYP 4	537	1.98453	0.601834	0.567715	0.239087	2.0362	0.616777	0.345257	0.0961195	0.149794	0.0703717	MAEVTSFDVFSSSYLPQSKRVYKSPCRNLLPVNSEMVRLFKLQKVLSSAISALSDVISCLYSWTRFYWMVSRLPGLPLTHSYKQWEGFQSKYNALNTLVKWREKYKTFHKVYISFLPVIFAYSPELIQELLSKKQKHNDKGKVYHTLLPLLGDGLITSKGEKWFAHRRMLTPAFHSNILESFFETFKSETNTYINSLKDSELTKGYGDICPHTRRLTLKFICETAMGFSELADCKEAEAVIKSMHKLEEIATLRVIHPWLLSDSIFKMSALYKELNENKKILHNFSNTLIKRRKSILKKRLRNPYLEVHKRKEIFLDQLILQQLQGIKITDEDIRDQVNTFMFAGHNTTQLAINYCIYLFGRYKDVQETAHNELEEIFNDSNREPTLDDLRNMEYLDRC…
DN104749_c5_g1	NezVir_CYP4G228	CYP 4	554	0.00841488	0.0155549	0.0220488	0.110968	0.0168298	0.019449	0.0440975	0.0699646	366.98	20.7558	FGSSVNNKKMIAVFTFLIVTAATLYYIKWRSERKRLYELAEKIPGPELLPLASKAFSILKNHNTLLKYIYDLSFIPEYQNVAKLWLGSRLVVGLVHPKDVEIILSSNVHLKKSQEYKLFEPWFGNGLLISSGETWRHQRKMIAPTFHLNILKRFMDEFNRNSQRVIERMRKENGKMFDCHDYMSEIMVETLIETVMGVKQESQNRECFSYAHSVMDLCDILHTRHTRPWYRPEYLFKLTNMSKEWDRNLQNIFNLTNRVFNTKKEDCIKNKSKESTMTKEDVKEETKVETKIETHSDEKFSYGQAAGLKDDLDDDNEIGEKKRLPFLESLIDRSQNGDKLTDQDIIDQVNTIMFEGHDTTAAGSSFFLCVMGDRQDIQAKCIEEIDSIFGDSDRPVTFQ…
DN99273_c0_g1	NezVir_CYP4G229	CYP 4	550	0.0741871	0.0792386	0.518917	0.992562	0.0620134	0.0365692	0.234009	0.686455	165.651	21.5812	MDSQELDHSELRSRLYSISSLILPIFILLYVGWRLANKRFIELAEKIPGPPGLPIIGNALELRGTPNEIFENLYSKSEIYPDVARVWAGPRLLVFLTNPADIEIVLSSHDHLDKSAEYDFLRPWLGNGLLVSTGEKWRSHRKIIAPTFHLNVLRSFMERFNRNSKKTLERLAKEGDNEFDIHDYMSEFTVEVLIETVMGVKKENEGRSCFDYAQAVMKLCDIVHLRHTKFYLRPDLVFYSSKYGSEQKSLLSVIHGLTEKVLKVKKAQFENKIQDKHQETAEKEVLKETSESKEGFSYGQASGLKDDLDVEDIGEKKRNAFLESILERAANNDSINDKEVKEQLDTIMFEGHDTTAAASSFFLCMMAAHPDIQQKCYEEIMRVLGDSDRDITFNDILEM…
DN108946_c4_g1	NezVir_CYP4G230	CYP 4	532	0.127072	0	0.101944	1.47046	0.0752473	0	0.0613403	0.805321	355.669	25.4988	MDLLTFFGAVLTAAIAGYGAFWYSRRRLYELAAKIPGPTSLPLLGTLSEFSGGAHMVFENMVKKCHEYGDVIKFWIGPRLLVFLADPADIELILSSHVHIDKAPEYQFFQPWLGDGLLISTGNKWRNHRKLIAPTFHLNILKSFIPLFNSNSRGVATKLKKEVGKEFDCHDYMSEATVEILLETAMGVNKKTQESGYEYAMAVMKMCDILHLRQTKLWLRPNIIFYLTSLGKLQDKLLNIIHSLTKKVLKIRMEEYKNNGSKLPGNVTFVTGDDGKIQVEGDFSFGHSKGIKDDLDEDIGEKKRLAFLDLLIDASQGGKLTDEEIQNQVDTIMFEGHDTTAAASSFFLCEMAARPDIQEKCIEELNKIFGDSDRPVTFEDTLEMKYIERCLMETLRMYP…
DN101350_c0_g1	NezVir_CYP4G231	CYP 4	551	0.019165	0	0.01489	0.246652	0.0127898	0	0.02978	0.0583004	431.137	28.728	STIKSSLDRRQEQHSEGGMDILGIDSILVAGLTAAIAAYGYFWFSRRRLYELASKIPGPAGYPFIGNALRFIGGADTLFKNVFSRTLEYGDVVKMWVGPRLLVFLTNPADIELILSSHVHIDKAPEYRLFEPWLGDGLLISTGEKWRNHRKLIAPTFHLNVLKSFIPTFNSNSVDVVKKLKQDVGREFDAHDYMSEATVEILLETAMGVNKKTQKNGYEYAMAVMGLSNILHLRHTKLWLRPDFIFNMTSLSKLQEKLLNVIHSLTRKVFNIRMDEYKKNGSKIISTTPEDNAKVQAEGDYAFGHSKGIKDDLDDEIGEKKRMAFLDLLIDASQGGGKLTSEEIQHQIDTIMFEGHDTTAAGSSFFLAMMAARPDIQEKCVEEVKRIFGDSNRPVTFQD…
DN102143_c3_g4	NezVir_CYP4GW2	CYP 4	528	0.00655585	0.00734875	0	0.434111	0.0131117	0.0146975	0	0.183673	6.36915	0.584541	MMDKPSVMEELLAECIIYWLFILGIIVSSVVALHYYLSKRRYYQLARKIPAPPGLPIIGHAFNILMGTEEAFRNVWNTMSDCDVCKLWLGTRLFVFIKNPADIELVLNSRIHLCKPSESNLLKTCLGDGINTVSGCQWKSYRQLIAPMFQWSQTFQPILRNYSRILDDRLLKNVGKDIDCYNYMSDAVMELLLISIFGENTDTEESKKYFEAIQKLKEIIRYRQNKFWLHPDLIFNLTKYSKLQKDLLRIINRFTRQAIKNRKRALMEQGYGWPKNGYFEDQNGNIEHNNNITTCLKEGDRSPSLLELMMEVSHNGTTLMDSEIQNQVDALVLEGLDTTALTGSFFLGVMADRPDIQERCAIELSQIFGDSDRQVTFEDTLQMKYLERCLMETLRIHPP…
DN88027_c0_g1	NezVir_CYP4GX1	CYP 4	546	0.0922704	0.14851	0.0919384	2.07333	0.108417	0.102704	0.0685717	0.720445	3.82437	0.592858	MFRMTDWTSDLQTVAFFAAVVPLLYYVYWRIANRRLLQLAAKIPGPPGLPLLGNLLEFTGSPTEIFEKLVEKSYQYEDVIKVWFGPRLFVFLTNPVDIEVLLTSTEHIEKSVEYDFMKPWLGDGLLISSGQKWFTHRKVIAQTFHLNILRSFLGKFNENAKKLVKYFEDETGNEFDCRRYMCKYTAETLIDTVMGADKDQLGFESPVYSGATTKLCELVHLRHTKLHFRSDLLFNSTKHGFEHKKFVSLVHDFSAKVIKFKKSQRELLKPSPFIEKFDDIRKEDKSLTHYEKSTGISYGQSSGLKDDLDNEVIGRKKKCAFLDTLLEKEANREVFSMKDVQDQIDTLMFEGHDTTAGVSSMFLCLMATNLDVQAKCVEELEKIFGDSDRDVTFEDTYEM…
DN104125_c1_g3	NezVir_CYP4GY1	CYP 4	494	91.0963	181.831	148.977	36.6916	5.88969	20.1607	17.394	2.81608	20.0076	1.88072	AAIAIVLILLSIIITLLISRVIRDLFKLKGIPGPWELPFLAELRMILLPFTVLYPVLQKYIEDYGGVCAIYRTGRVYVMLSEPETVEPVLSSYNHIKKGDYDYAFLRPWLRDGLLLSDGSKWRNRRKLLTPAFHFKILEDGMKCLTEKSEEITEKLLATKGEPTDLEDIIRSSTLGAILETAMGVPSSDANGYQQHQQEYQSKIKGITESIMRRYYRLWKHIESLYRLSSEGKEFFNDVNRLQLFTKKVIKDRKQLYLIERDSKPGDKKSKIKPFLDCLIELNVSTPGAISEDGIAEEVDTFMFEGHDTTASALNSALFLLANNPIEQEKAAEEQMEIFGDDNRVPSTHDLNKMEYLDMVIKEVLRLYPSVPIITRSLTEDLKINESITVPAGCIAAIM…
DN106085_c5_g1	NezVir_CYP4GY2	CYP 4	483	62.2164	94.7813	54.5477	3.35595	9.04166	31.1774	15.1886	1.1394	35.7872	6.88234	MFEALYAVVVVFLVGLILKKWWDQKIPGPRGLPIMGIALELAQIPPRDIFAKIDSLRQTYSGIFEMKIMTDSYVMLTDPESVEPLLSSSKHIKKGIFDYKFWRLFLGDGLLLSDGAKWHHRRKVLTPTFHFKILEDAMTSLVKNAQSLTEQFLDTEGKPTDVGNIIRSSTLKVICETAMGVKLNTDDETQNKYVEAVKRIPEAIILRYLKFWLHSDFVYNLTKDGRNFKKDLNLAHSFTKKIISERRMLYKNQKADNSENKSKKKAFLDCLLEMGEALTDQDICEEVDTFMFEGHDTTSANLVFSLFLLANHPEEQEKVVEELIEIFGETDRPPTLSDLAKMNYLEMVIKESLRLYPSVPLISRSLTEDLKLGADVIIPAGYTAVVAPFLVHRSKTHWE…
DN106865_c0_g2	NezVir_CYP4GZ_C_f1	CYP 4	316	0.00536035	0	0.0178411	0	0.0107207	0	0.0235447	0	7.60786	2.91692	MGVELNIEDKQQNEYVKASKICHDSLVYRYLRFWLFPDFIYRHSNAGKIFFKCADLIHNFADQVISNRKQLFIAEKTGSKNKNSTKKARNAFLDNLLELDDSNPGLFTESDIREEVDTIMVAGHNPSSTALMFLHFLLANHPDVQEKVYDEQMDIFGDDIRTPTAQELKKMIYLEMVIKETLRLYPSIPFHSRLLQEDLRIDEHTVIPAGYTFGIFNYCIHRSEKYWNNPEEFIPERFASGNEIHPFSFIPFSAGPRSCIGQKYAMMELKTIMSRVVRQCWLEPVTTTISVDYGITLTSTEPILLKAFPRNATRRMISTCNI
DN106865_c0_g3	NezVir_CYP4GZ_C_f2	CYP 4	160	20.3725	0.182536	0.0282207	0.0487558	11.0473	0.290141	0.0564415	0.0975115	0.212253	0.12773	MIAGHNPSTSSLKFLHFLLANHPDVQEKVYDEQMHIFGDDKRTPTAQDLQKMTYLEMVIKESLRLYPSVPMYSRLLDEDLIIDEKTTIPAGYTVAVFPYAVHRSKKHWSNPEEFIPERFAPGIEIHPFSFIPFSAGPRNCIGQKYAMMELKTIMSIVVRQ
DN106865_c0_g4	NezVir_CYP4GZ_N_f1	CYP 4	243	0	0.0062589	0.0125653	0.0472894	0	0.0125178	0.0146341	0.0382543	6.08432	0.978121	MMSVCLGLICVLLVALAGFLAKYRKQSTLPGPRGIPFFGNVWNHIFRTAPKEILPKLKRFINKYGSIFELRMFGIHYVFVSEPELVKALLSSSTNVTKGRFEYSFFRPLFHDGLIVSEGKKWRSRRKILEPSFHFKILKKSIETVSRNAEEFVSHLLNSGGEPTEIEDMIYLLTLKIICETAMGVKLNTKDEQQNDYIKASKMSHDGMVYRFFKFWLYPDFIYRHCNAGKMFFKCVDLIHNFTN
DN110532_c1_g1	NezVir_CYP4GZ_N_f2	CYP 4	194	0	0.112682	0	0.159061	0	0.225363	0	0.186863	3.06435	0.809673	FTSPAPQSLVHRRRRLNVKCDGATFFSSIFLQTWNKIKDIIDLIKGWYTAYGEIFEIEILGTSYVIVSEPELVEPILTNSINITKGYIEYSFFRPMFDDGLIVSDGDKWRSRRKLLTPSFHIKILESSLQSIIQNAEAHVSILLAYDGKPVKVDDIILITTLKILCETAMGVQLNTKDEKQNEYIKATKICLDGVVERYLRIWHYPEFIFRLCRAGKLFFKNVEITHNFDKQ
DN110532_c2_g2	NezVir_CYP4GZ10	CYP 4	502	0	0.00759763	0.030521	0.0436872	0	0.0151953	0.0355392	0.0360551	3.2725	1.00471	MIVIWGLSCVLMVVFVRFLVKNWKPSMLPGPRGFPYFGAAFSVVGISSKDIIPLIIKWCDEYGKMFGVKMLGANYVFVSEPELVKPLLTSSINITKGRFEYSFLKLIFNDGLIVSDGEKWRSNRRLLTPSFHNKILKSSVETVGRNAEEFVSQLLASDGKPIDIEDTTHLLTLKIICETAMGVKLNTKDKQQNEYVKASRICHDTLVYRYLRFWLFPDFIFRRSDVGKRFIKSLKLIHEVADQVIKKRKELYIAEKNESKNEDSRKKERNAFLDNLLELVDSNPDLFNESNIREEVDTFLIAGHNPSAATLKFLHFILANRPDVQEKLYDEQVDIFGDSKRMTTAQDLEKMTYLKMVINETLRLYPTIPLYSRCLKEDLLIDEKTIIPAGHTVAVFTYA…
DN102783_c4_g1	NezVir_CYP4GZ11	CYP 4	501	1.46632	1.06475	5.70107	0.682353	1.20176	0.43122	2.12451	0.20249	1.48711	0.106217	MMSITLGLICVLLLVLASFYRKPSTLPGPRGLPYFGNVWLYMIGRSSKDIIPFLKYFVNYYGNIFELQIFGMNYVFGSEAELVKPILTSHTNITKGRFEWSFFKPMFRDGVIISEGEKWRTRRKILEPSFHFKILKRSIESVARYAEEYVSNLLNSEGKPTEIEDMIYLLTLKIICETAMGVKLNTEDRQQNEYVKASKLCHDGAVYRFFKLWLYPDFIYRRSNAGKTFFRSVDIIHDFATQVIRNRKELFIAEKTGSNNQDSTKKEKNAFLDNLLELDDSNPGLFTESDIEEEVSTFMIAGHNPSAATLKFLHFVLANRPDVQEKLYDEQMEIFGNDKRIPTGQDLQKMIYLEMVIKETLRLYPIVPFQSRLLEEDLQIDENTIIPAGHHFVVVSFSI…
DN110532_c1_g2__DN106865_c0_g5	NezVir_CYP4GZ12	CYP 4	490	0.0524703	0.00547065	0.016039	0.176208	0.0377313	0.0109413	0.032078	0.133927	9.45946	3.11573	MMLMCLLAALCGFLTLRLWRRRPRGPPGPPAIPYFGQAFRLLSIAERDILPLFKEWFDTYGSVVQVEMLGNVYVLLSEPESLEPVLSSSVHISKGYWEYLFFRPWLNDGLLLSTGDKWRLRRKLLTPSFHFKILESFLGGISKNSETYVESILESGGKPLDIQEPIRMATLKIICETAMGVTLSTDNEEQNAFITAIKDASEGIVLRYLTFWLYSDFIYRRSEFGKKFYNSIDTLQSFSKKVIRRRKQLYQSEKSDVGEGNKSRRKAFLDLLLEVEDSNPGLFTEADIQEEVDTFMFEGHDTVSAAIIFSHFLLANHPNVQEKAFKEQDGIFGNDDRPASMQDLQRMTYLEMVIKETLRLYPSVPFHSRKLYQDLRIDDNTVVPAGQSVGILTFYIHRS…
DN103984_c5_g2	NezVir_CYP4GZ13	CYP 4	504	0.0415335	0.0475334	0.111289	0.440113	0.083067	0.054967	0.0951825	0.158831	0.357497	0.147746	MMSVALVLVSVILVLLLGLMAKSWIRRSNLPGPPLIPFFGVAAFMWQIKTKDILPLFIGWYKKYGEIFEVEVFGMPYVFVAEPEVVEPVLTNSVNITKGYFEYKFFRPMFNDGLIVSDGDKWRSRRKLLTPSFHFKILELALISINRNAKVHVSDLLASGGKPMELEEAIFLSTLKLICETAMGVQLSTKNKKENQYIKASKICLDEIVERYLRVWRYPEFMFRFCSAGKLFFKNVEITHNFDKQVIRQRKELFQAEKNGSQNNGSEKNDRRKAFLDSLIELEDSHPGLFTESDMMEEVDTFMTAGHHTTASAMMFAYLLLANHPDIQEKVYDEQIAIFENDERMPTIQDLSKMVYLEMVIKETLRLYPTVPFTSRLLKEDLRIDENRVIKAGKTVVVF…
DN106865_c0_g1	NezVir_CYP4GZ9	CYP 4	458	0	0	0	1.45088	0	0	0	0.812293	6.27492	1.00868	MWMMVAVILCLICVLLVLFVGYLAIYWKPSRLPGPRGLPYFGIAFSMIGITSKDIIHHLMKWFEEYGDIFEFQILGQKYVFVTDPQLLQPILSSNTNITKGRFEYSFFRPMFNDGLIISDGDKWRTRRKLLTPSFHFKILETSIESVGRNTEEFVSHLLKSNGKATEIEDHIYLLTFKIICETAMGVKLNTVDNQQNEYIKASKICHDSTVYRYLRIWLFPDFIYRLCKVGKTFFKCLDVIHNFADQVIKSRKELFIAEKNDFTNKDSKRKAKNTFLDNLLELDDSNPGLFTKSDIREEVDTFMIAGHNPTAAALKFLHFLLANHPDVQEKVHDEQVEIYGDDKRTPTAQDLHKMIYLEMVIKETLRLYPSIPLYSRLLDKDLQIDEKTIIPAGCNVAV…
DN109472_c0_g1	NezVir_CYP4HB10	CYP 4	493	430.078	4.9092	0.484475	7.95379	59.4143	4.16235	0.579604	2.07683	27.967	3.94742	MDFFLYLSAILAVLLIWLLFPNRMSRMARKIPGPRALPIFGNIFNFIVIGPKAPECWKKQMETYGNTFRVWLGPQLHVFMVDPEDIKAILSSQSLLTKSESYKTLVPWLKTGLLVSTGKLWQMRRKAITPTFHFKILDEFVPIFYKCSKILLDCIKDKVGQEPFLITGFMSNCALDTIAETAMGTELKAQTNPQSEYPTSILRMTTVLVERVANPLLGMEPLYTLSGRRKVESDLLKILFSLPREVIRGKKYFKSNRKNITPSDEAFGIKKKTAFLELLLEMKENNAPAFQTDKDVQDEVITFMFEGHDTTTMALTYTTWLLGMHPDEQEKLYQEVSSILEGKAEPSMEDYSKMEYLERVIKESLRLYPPVPIIGREAIEDVLLPSSGFLIPKGTQITI…
DN104203_c0_g1	NezVir_CYP4HB11	CYP 4	477	6.83513	11.9368	13.1979	16.0687	1.3949	1.94802	2.69957	2.99496	37.8257	1.75975	WLLTPEKRLREMGNKIPGPTPYPLVGNIFNFNIFGIKALDDWKYCMNKYGRTFRFWLGPQLHIFITEPEDIQMLLSSQTLITKSEAYYTLESWLGSGLLVSTGELWQRRRKAITPTFHFKILDEFVPTFNKCANTLVKILKDKVSKGFFPLTDFMSHCALDAVAETAMGTEIKAQTNPIGEYPSSVVKMTTTLMEKIGNPLLGMEPLYTMSGRRTREDHLLNILFSLPLEVIRKKENEKNSPTDSSPTEEAFGVKKKTAFLEYLLKMKRDNVPAFQTEKDIKDEVMTFMFEGHDTTTMALTFAVWLLGLHQDIQEELYREVSGILVGQEPTMEDYQKMTYLERVLKETIRLYPSVPIVARKATQDVVLPSCGYTVPKGAHLDVIILALQRREDLFTDPD…
DN106407_c9_g1	NezVir_CYP4HB12	CYP 4	494	0.0202333	0.0184746	0	0.0490995	0.0253742	0.0228726	0	0.0549769	31.8552	3.67508	MYMILITLALGAFMIWWLFRPEKRLREMGNKIPGPKAYPIVGNIFNFNLYGINGPKDWKECIEKYGPTFRVWLGPQLHIIIAEPEDIQALSSKTLITKSDAYSALQPWLGTGLLLSTGELWQRRRKAITPTFHFKILDQFVPTFSKCANTLLKVLKDKVGKGFFPLTHIISDCALDSVAETVMGTELNAMTNPIGEYPTAIERMTLLLMEKIKNPLLGMEPHYTLSGRRKKEKHLLNILFSLPLEVIRKKEIENIDVRDDSDASGDAVLGVKRKAALLELLLKMKRDKVPAFQTEKDVKDEVITFMFEGHDTTTSSLTFAIWILGKHQDVQEEVYREVSEILVGQEPTYEDFQKMTYLDRVLKESMRLYPAVPIVARQATHDVVLPHNGYTIPKGAYLN…
DN103784_c1_g1	NezVir_CYP4HB13	CYP 4	518	42.5997	52.5065	17.1712	3.44686	22.8066	21.1162	12.881	0.567865	0.369567	0.11573	PLLKQCSIFILARDHYISHSKSRMEFLLLSLALGAFILWWMFSSPKRLRELGNRFPGPRTYPIVGNIFNFQIIGPNAPQCWSNFSKKYGYTMRFWLGPELHIFVSEPDDMQMILSSQTLITKSTSYKLLDSWLGMGLLLSTGNLWQMRRKAITPTFHFKILEKFIPTFNKCANTLVNCLKDKADKGYFNIIDYMSNCALDAIAETAMGTEIKAQTNPLEKYPRSLSRMTKYLIERVRNPLLSMEPIYTLSGRRKEEAKHLDVLFSLPLEVLEKKKNEKINTLNETEPLEEDYGAKKKTAFLEMLLEMKQKNIPGFRSDKDIKDEVMTFMFEGHDTTTTVLSYTIWLIGMHPDIQEELYKDLKEITEDSELTIDVYHKMHYLERIIKESLRLYPPVPAFG…
DN103784_c1_g3	NezVir_CYP4HB9	CYP 4	489	1.13314	4.60023	1.95936	0.715892	0.425624	1.897	0.745852	0.234568	1.62662	0.203627	MLLLLLSLALLFIVWWKSIPSSKFREAGSTIPGPKAYPVVGNLFNFKLTGPSALKHWERYTKIYGNTFRIWIGPHLQIFTIEPDDIQTIFSSKMSTKSNSYKALESWLGTGLLISNGNLWHQRRKAITPTFHFKILESFVPIFYKCGIILVNCLKEKVGKVPFDITPYMSNCALDVVAETAMGTEVKAQTNPHDEYPKSVLRMTKLLADKMYNPYWNLLEPIYTLLGKKKEETDLLKLLSTFPLELLKRKENEKNNHPSSRENGENKNIAFLELLVRIKETKNPAFKSEQDIKDEVVTFMFEGHDTSSMALVYTFWLLGLHSEIQEALFQEVSQTLVGKIPSMEDYHKMDLLNRVLKESLRLYSPVPLVSRMITEEIVLPGSGYRLPAGTQVVVSMYSL…
DN99598_c0_g1	NezVir_CYP4HC1	CYP 4	511	53.091	9.53546	1.32588	5.8368	61.6234	6.47108	0.506801	1.11609	59.2461	6.05738	MDMSVVIWIIVMGVGWAWPYLLLGIVLLLIYKFYNSRSFKLLSAIPSTNAPRFIGHTLDFLTMHPSNILSFMLQLFDKNKTNKNVMAIWTGPFCFVYLRTLPDIEKLLSDNQQLRKSINYIYLEPWLGQGLINSDGTIWQRHRKMITPSFHFKILEGFLEIMNSKLDIFSEVLEKKVGNGYFDIEPLIANYSLDVITETAMSTNVDAQRTNSEFIDCIKSLTEVIIIRSVRIMYFFQPIFNLSPYKNQESKSINYVNKYIAKILENKRTEAKNIKKDENVENDIGAKEKLALLDMLLQLQFSNAKITDKEIYDEVNTFMFAGHDTVSSALSFVIYNLAVHQDVQEKVYAEVMEVLGDSKPTYQSLMNFKYLERVIKETMRLYPSVPYIGRRLKKDMPIT…
DN107844_c1_g4	NezVir_CYP4HD1	CYP 4	469	0	0.0104323	0.00914688	0.0532402	0	0.0208646	0.0182938	0.0318138	0.370308	0.143607	MLILFGILLTALFLLRFFCRHFNYYKLALRLPYAKKAPLIGHALNLWVDKDELLDKILEIIGEPDNKRSIQEHGVLAVWIGPMAIVLVHDLQDIEQILTSRDLTRKSYQYKFFEPWLGQGLFTASGPHWYSHRKLITPAFHFKILEKFIPIFNANIDIYLRKLDEKVGKGSFNIENYIAYLSLDIIAETAMDAKINAQKEESPYAQKVKDMTETILLRGCRLLYYSDVIFSLSSLGRRQKRSKRFIDNFINDLVKRKKEERNRIQLTKNNKNNSEIDEKERVALMDVLLETQNRSSHFTDKDILDEVNTFMFGGHDTITSCINFTLYLLSKHPTIQEEVLREIESVIGEEKFTLSNLQQLKYLERVIKESLRILPVGPFMQRAAEKDIKLRSGYVLPAG…
DN101764_c0_g1	NezVir_CYP4KC1	CYP 4	522	26.1082	98.198	48.0058	4.98966	14.4078	28.9033	12.6007	1.09359	28.5942	2.31596	GQNDRGAPTLYRPPAAQSFATSLPEDMIILVLLAIVVVLFVYLLSPDAKTRKCGQQIPGPKPWPLIGNLFDMELGHKGVKTYNGFQAKYGHVIRYWLGSKLAVLLSDADDAEVLFRDTQNLGKADVYKFMHPWLGTGLLTSTGHKWFQRRKAITPTFHFKVLDQFIEVFERKSTILVECLKSMANGQSFDIHPFVSRYSLDVICETAMGTSVDAQNNIESEYFNAIRTVADCIVTRILKFWLHPNFIYRFSRLSKQHDAALRVVHGFSKKVISEQDRLNNKEQLHNDKESDTGMKKRTAFLKLLIEMKRQQNGAFTSEDDIREEVDTFMFEGFDTTASAISFAIYEFGRHPNIQETAYHEVRDAFAGETALTIECLNNLKYLERFIKEVLRLYPSVPMI…
DN113582_c0_g1	NezVir_CYP6_N_f	CYP 3	276	0.0581862	0.064097	0.0175206	0.0860415	0.0457517	0.128194	0.0350413	0.108423	0.0235659	0.0272218	MAFILYTIGLLGVFALAFSAYIKWIQSYWKRKGIPNFEAKFPFGNTGNPFTRPVPFTLEIKDLYLEMKRRNYKYGGITSLTRSSFIPVDLDVIRSILTKNFQSFSERGLFHNDEVEPLDGHLFNISGKKWRDLRVRLTPTFTSGKMKMMFNTLVDCGQPMIKSMEYYADEGKAVDIKEMLACFTTDVIGSCAFGLECNSFKEKDSEFRKYGRKVFTVNLRKMAKIMFAFSFPNLAKKLGISLTDDDVSAFFMKAVKDTVEYRQTSRFTRNDFLQLLVNMWDSDGSGNGFNMDEIA
DN102131_c0_g1	NezVir_CYP6HK6	CYP 3	496	0.519856	0.810623	1.22103	0.973263	0.287167	0.307621	0.603714	0.275113	1.26106	0.309006	MLAIILVVLAAYAFYQYSVWTFDYWKKRKVPHPPPVPLFGNIKEVVLMKQYPGHCHQQIYKMYPNEKFVGLYQLRMPSLLIRDPSLVKQCLIKDFDHFFDRGFHTDEEREPLTGHLVSLTGTRWKLLRTKLTPVFSSGKIKQMFPLLLDCSDQLRDFIKTQMGGKEGVLEMREVTARFTTDVIGTVAFGLQFESMSGDSVFRQMGKRALQPTVAGALAKAMRCFTPKLFDLLKMRTFPEEINSFFTNVVSETMKQRTEANYGRNDFLQLMMQLRDASGADIAKNDIELNDQVIAAQAFVFFLAGFETSSTTLSYCLYELAKNRQCQEAVFNEIQEVMKKHGELSYEAVSDMIYLEQVLLETMRMYPPVGNLCRVCTKPYRIPGTDIQLDEGVSLVIPVF…
DN108526_c1_g3__DN108786_c1_g3	NezVir_CYP6LT13	CYP 3	512	107.246	336.942	478.031	99.1265	21.5549	67.1594	103.474	6.10958	154.047	18.0531	MYFILELLKNDFFVCFTIIATVLYLLLTKNHGYWASRNVKFIRPLPLFGNSFSTALSVAPSFKVQQEQYNYLKNQRYGGLLSFWKPQLMILDPQLIEHIMVKDFSYFTDREVNADVKTNPLAKHLAYENGNDWKILRSKLTPVFSSGKMKTKIQQIKECSDACVEQIAQIIATGKPIEVREEMAGFTMDVIGSCAFGLNLNSMNDPNSKFKKIGKLVFAPSRAGKLRLAMRAHFGFLLKLFRWKRMPSEFGAFVINTVMGIVKYREENNFHRNDFIQLMMELRKEEEKQLKNGNISKIVMDDNTITSNAFVFLLAGYETTASTLGYVLYELSTNPEIQEKVYKEVEDVLKKHNGEITWEALNEMKYVEMVITETLRKHPPVIAVARQSVRPYKIPNSDL…
DN110621_c8_g1	NezVir_CYP6LU2_f	CYP 3	231	49.0302	221.482	264.849	71.0845	16.1969	22.6579	36.9085	8.00976	43.7665	1.47966	NDFLQIMMELRKQDANSKDEMKFDLELMGANAFVFLLAGYDTAAGTMSFVLYELAAHQEIQERLLEEIVEVLKRYSGDLTYEAVKEMKYLDQILSETLRLFPPIPSTFRVSRSPYQIPGTSLLLPAGSNVTVPIYSLHHDAKYFPDPEKFDPDRFAEDSKIVKGTYLPFGDGPRICIAQRFAKLEIKLAVIKMLLEYKFTVNEKTKTPFTFDRAFFLNPTGGIWLNLSRRT
DN106164_c0_g1	NezVir_CYP6LV_C_f1	CYP 3	197	15.424	55.3013	69.7194	18.8134	1.96139	5.04298	14.8881	4.28019	6.18422	0.479878	LVAGFETSSSVQSFCLYELAINQDIQTRVRKEIDEIIEKHGGLTYQAVHEMEYLDMVISETMRKYPTLPLLMRYCTKSITTRYGYKIEAGDSILIPVWSLHHDPEYYPDPEKFNPERFSEQNRESIKPYTYLPFGEGPRMCIGMRFGQLQTKVGLITLLRKSRVEPCAATKIPLVLGPSPMITVPKETIIVKLVPQS
DN100282_c4_g1	NezVir_CYP6LV_C_f2	CYP 3	158	136.058	233.915	197.862	18.89	15.3375	28.9759	30.8603	4.72069	6.18912	1.06255	AGVTYDAVKEMTYLDMVVSETMRKYPTIGTMSRMCTKTVTMPNGDTIEKGQFIFIPIWALHRNSEYFPDPDKFDPERFSEENKHTINPYAYLPFGEGPRFCIGKRFGLLQTKMGLISILKKYSVEPCESTQIPLKMSVEVLTKATEPIKLKLLKRKQP
DN101960_c2_g1	NezVir_CYP6LV_N_f1	CYP 3	350	12.6988	19.7444	16.1492	2.95718	5.39299	2.854	3.4626	1.50673	3.51372	0.9814	MIITFILIITLLWLLFKYWVSNYKYWDEKGIPSIPGRFPYGSELNLTLFKKFLGEVFQEMCQKFPSSPYFGAYLMRKPILIIRDPEYVQMVLVKEFSSFRDRLFVKIPESDMLSQHLVNLEGDRWKALRNKLSPTFTSGKMKTMFPFFLKSSESYGSLLQSHVDSIIDVKDLASRYTTDVICSCAFGLDTNVMENENSNLIKLGKNILSINFKLLFAFLMTTTFPKFSEYYQFRCTPEKKESQVFVYNLVKDTIKQREEKNIKRKDFLDLLLQLKNKGNLDDEQDEVIEENIPPFDMNLERLAAHCFVFFVAGYETSSSVQSFCLYELALNPAMQERVQTEIDRMEQLHA
DN107638_c5_g2	NezVir_CYP6LV_N_f2	CYP 3	337	449.512	301.189	67.7086	5.81629	109.677	77.9357	24.8589	0.965611	11.9802	1.97814	MFTATILAIIILWLIYKYWISNYKYFEEKGIPSIPGRFPFGSDMDMTLMRKFQGDLFLEMFKKFPSSPYFGLYLMRKPTLIIKDPEYVQVVLVKEFSSFKDRLLIKVPESDTLSQHLINLEGDKWKALRNKLSPTFTSGRMKAMFPLFLKTSEAFDSLLESHVNSVIDVKDLATRYTTDILCSCAFGLDTNVMQEKDSELIQLGKNILNINLRLMVAFLITTTFPKLAEIFQIRCTPEKKESQLLVYNLVKKTVEQREENNIRRKDFLDLLIQLKNKGTLDDEKGEESQGNIPEFTLNMERLAAQCFVFFVAGYETASSVQSFCLYELALNPAMQER
DN100303_c4_g1	NezVir_CYP6LV_N_f3	CYP 3	268	27.1661	69.8651	78.2411	36.2188	8.26364	9.51136	19.526	8.61456	8.6066	1.49122	MLPLIISLVIVSIFAFYKYWISIYHTWEKRGIPSVPGKFPHGSSSEMEKRFPGEVINDMYNEMSKYPYFGMYMVRIPWLVIRDPEIIRLVMTKEFNHFRDRFFHKFPEQDKMSQHLFNLPGEQWRALRVKLTPTFTSGKLKGMFPLLLACSEALENCLKSMVGSELNMKLYTTGYTTDTISSCAFGLEPNTINNPDHAIRKLFTFFQKTNLLNKLIIAGEGAFQWLSSFGRRVPIEVEEFLIKLVTDTIEYREKNDIKRNDFMDLLIQ
DN111183_c2_g2	NezVir_CYP6LV_N_f4	CYP 3	262	236.902	364.578	370.138	51.3531	55.3098	61.8123	42.5574	7.85938	12.0837	1.75188	MWLAIALSLLVVWLLYKYYISVYDLWKKRGIPYYPSKFPFGCSHEILTHPRFGAYLHDEMYKKLAPNPMFGLFVMRVPMLHVRDPELIQLILTKEFSHFRERMFFKSSEKDLLSQNLFGLGSEKWRALRVKLTPTFTSGKMKAMFPLFVNCAEAFDSLIISKIGSNVDIKDLVGRLTTDIICCCAFGLDINTIQEPDHELRRIGAQAFQMRFIDRVKILILQAMPKIANKIEARLSPKETEDYIVKLVEDTMEYR
DN100282_c4_g3__DN101960_c2_g3	NezVir_CYP6LV26	CYP 3	492	241.811	426.562	407.717	38.6462	41.1369	93.576	34.611	3.17437	9.12018	1.99292	KYYVSVYDLWEKRGIPYYPSTFPFGCSYQILTHSRFPGYIHDEMYKKLAPNPMFGLFVMRVPMLQIRDPDLIQLILTKEFSHFRERMFIKISEKDVLNQHLFNLDGERWRALRLKLTPTFTSGKMKAMFPLFLNCAEAFDSLILSKIGCDVDVKDLIGRLMTDIICSCAFGLDSNTIKEPDHKLRQIGAQVFKMNFMDKVKIAILQAMPKLANKIEARFTPKETEDYIVKLVENTIEYREKNNIKRNDFLDLLIQLKNKGTVGDDLKDEIEEQKCQPFELTIGLMAAQCFVFLVAGFETSSSVQSFCLYELAINQDIQTRVKKEIDEKIEKHGGLTYQAVKEMEYLDMVISETMRKYPTLPILMRYCSKSITTPYGYKIEAGDTIIIPVWSLHHDPEYY…
DN100157_c0_g1	NezVir_CYP6LV27	CYP 3	510	46.9708	58.2871	50.7154	23.646	14.9397	9.39992	5.7568	6.03647	89.4132	10.2402	MLTILIGLLIPLWLFYKYYVSVYNFWESRGIASEPGRFPFGNKLQLVTMNKSQALVIDKMYKKFESQPYFGFYVLRSALLVVKDPEIIRLIMAKDFSHFRDRFPARVFTSKEDKLQHHLFNLGGEKWRALRIKLTPTFTSGKLKGMFPLFIACAEDLSKMLISQIDKPVNVKDITACYTTDTVCNCVFGWENNSINEKENKMRKLGQTVLEISKTVLLKRMLRNIFPGIAKLLKLRIVSNEIEDSLIKMVGDTIAYREANGIKRNDFLDLLIQLKNKGSVEDDVKKNGNDTTAEPVEMDLGMLTAQCFVFFVAGFETSSSVQSYCLYELALNPEIQKKLREEINATINKHGGITYQAIQEMEYLDMVVSETMRMYPTLPALNRHCTKDYTTPSGQKIKK…
DN100547_c0_g1	NezVir_CYP6LV28	CYP 3	500	54.7346	57.5307	113.78	50.1747	18.0842	14.0775	33.3591	5.9036	55.1945	5.46358	MLVGVVIIVGLLWLFYKHWISNYSYWKKRGIPFYPAEFPYGSDPNFVKLKKFKGYTMDKMYHEFAPHPMFGIVVLRKPMLIVKDPELIQMVLTKEFSHFRDRGIFKLPKRDTINHHLFNLEGEKWKAIRMKLTPTFTSGKLKTMFPLIISCAENFSSLLLSMADSKVDIKELAGRFTADVISSCAFGLEIDIMNNPDNKLRRIGIERVKVKTLKKLKNTLTQIFPALSTILPARSNESEEQNYVINLVKSIIEQRENNGIVRNDFIDVLIKLKNKGNLGDDAQETEEPFEMTIELMAAQCFVFFIAGFETSSSVQSFCLYELALHQDIQSRLIKEIDETIEKNGSLTYKAVQEMEYLDMVISETSRKYPTVPTLVRQCTKSVTLSTGQNIEKDTMIIIP…
DN110177_c1_g1	NezVir_CYP6LV29	CYP 3	514	110.556	129.113	215.403	84.1978	28.1983	24.35	19.8671	12.6307	84.1824	4.04889	ATSRRIVLLQLPYKMLFGVTIIAGLLWLFYKHWVSVYTHWKEKGIPFHPAKFPFGSHPNLVKLKEYRGYTIDKMYHRFAPHPMFGIFFLRSPMLIVRDPETIQLILTKEFSHFRDRRILKISEKDVLNHHLFYLQGEKWRDLRMKLTPTFTSGKLKAMFPLFISCAESFSSLLLSKSDSKIDIKELMSRFTADVICSCAFGLELDVINHPDSKLRMIGIEKIKLQFLQKLKMAATILFPALSTLLNMRFTSLEDEKYILNLVKKIVEQREKNGIVRNDFIDLLMQSKNKGNQGDNEQEFEKTFEITLELMAAQCYVFFLAGFETSSSLQSFCLYELALHQDIQSRLIKEINEKIENNNGLTYKALHEMEYLDMIISETSRKYPTLPMLYRSCTKPIILP…
DN105486_c1_g1	NezVir_CYP6LV30	CYP 3	507	Undetermined*										MFMTIYLVALAFFLLYKFWTSNYSYWKDRDIPHIPPVFPFGSSRDLALQRGFQGDIWSELYRKCSSQPFFGVHIMRTPFLVMRDPEMIRFVLASSFFNFRDRQPFKRSREPLTHHLFNLEGEQWRALRTKLTATFTSGKLRGMFPLFLSCSESLDSILQTNVNKVIDVKDITARFSTDIIGSCAFGMDMDSISNPNSEFRKIGIEIFKLKNSTRIKLALVNTFPDIMKLFSPRFTPKSVEKFILRAVSGTIEHRLRYGIKRKDFIDLLMILKYMNGDKKKSDDIPKLNLNDMTMEMMAAQCFVFFTAGFETSGSVQSCCLYELALNQNIQNRVQKEIDHMTEHYGGLTYEAVHKMVFLDMVIAETMRKYPTLPSLTRFSTERTVLPSGHVIDKGVRVLI…
DN109872_c6_g3	NezVir_CYP6LV31	CYP 3	533	43.0093	29.7062	14.1351	12.2854	8.10385	3.91715	4.20723	5.50513	18.054	2.4303	FDNWLYLNTLFFIQLFSLKQVHTFNEMFAIIISLVVIAAVVYYRRYRSFYSHWDKRGIPAIPGSVPWGSYSSRSHMRQYQGFSLDKFYYKMTNHPYFGFYDMRSPILIAKDPEVIRLILTKEFSHFIDRTYTGLPKTDPLLHYQLFSLSGNKWRALRTKLTPTFTSGRMKAMFPLFLDCAQGLNSLLWSRVGSIVDVKDAVARFTTDVICSCAFGLQTNTVVEPNHPLRKAAADFLAFGDSLYLKFRLLLTLLSPFRIPFNRFTPKSVEDYIMKLISDTVEYREKNKITRNDFLELLIQLKNKGSLKDERKEEVEENFEINLDVMAAQSFLFFFAGYETSSSVQTFCLYELALNQDIQQKLRNEIQEVIKIHGEVTYQAVNDMKYLHMVVSETMRKYPT…
DN105662_c6_g1	NezVir_CYP6LV32	CYP 3	451	319.44	299.107	227.413	227.013	45.1962	44.9808	41.7244	14.3113	38.831	2.57708	MLFVVFLLAVVLFLVYKWWTSVYSVWDRRGVQNVPARTPLGSDGRFTLLTKYQGYTLNEMYQKFSSPYFGIYLIRSPFLVIKNPEIISIILTKEFSHFRNRQFLKIHQNDFIFQHLFNLGDDKWKTTRGKMQSTFSSSKLRTMFPLFVKCTENLMSALLEKEGDTINMKQALASFTTDLTCKTLFGLEADTNCDSEVTRIGKIATDFNLMILLKIAVKLAFPEIAQNIPIKVFSTDIDKFFLKLVTEIVDYREKNNVKVHDFMDLLIQLKNRSKNGEEKKFENGNINIQSQDITLEVMAAQCFFLFNAGFENSSSIQTYCLYELALKPEIQKTLQDEIDKCLKKHGEMTYEALKEMNYLNMVISETMRKYPILPFVTRVCTSPLTFPDGFQVEKGDQMI…
DN109872_c6_g2	NezVir_CYP6LV33	CYP 3	441	92.8626	191.979	201.926	104.524	17.6419	36.3172	42.7986	7.6324	33.7035	2.13698	KHKYFGYYEMRRPLLVVKDPEVLKLVLTKEFSHFRDRFTRPMPKTDPLLHYQLFILGGDKWRALRTKLTPTFTSGRMKAMFPLFVDCAQALNTLLWSQVGSAVDVKDVISRFTTDIICSCAFGLQTNTIAEPDHPLRKATADFLSNGDSLFFKIKFIVSMLVPFILPLSRFTPQEVEDYIMKLISDTVEYREKNQVTRNDFLDLLIQLKNKGSLREEGIAETEESFEVTLEVMAAQCFLFFFAGNETSSSVQSFCLYELALHPEIQQKLREEIQEVIRIHGGVTYQSVNEMKYLHMVVSETMRKYPTLPQLVRSCVEPIVMPDGGRVEKGDQIAIPVWSLQHDPQYFPDPDKFNPDRFAPENEGNIKPYTYLPFGEGPRMCIGNRFGLLQTKVGLITII…
DN109093_c7_g4	NezVir_CYP6LV34	CYP 3	363	157.242	347.571	319.936	24.1149	36.2118	25.8831	47.9041	8.03911	9.31187	1.19964	REPELIRFVLTKEFSHFRDRMFIKLSEKDILNQHLFSLDGERWRALRVKLTPTFTSGKMKAMFPLFISCAEAFESLIVSKIGCEVDIKDLVGRLTTDIICICAFGLDTNTIKESDHKLRKIPAQLAKMRFIDKVLIAIMQAMPKVSCKFKARFTPKELEDYIVNLVENTLEYREKNNIKRNDFLDLLIELKNKGTLGEDMRDEIEEQKCQPFEFNNGLMAAQCFVFLFAGFETSSSVQSFCLYELAINQDIQARVKKEINEIIEKHGGLTYQAVKEMEYLDMVISETMRKYPTFPVLMRYCTKSITTPYGYKIEACETIIIPVWSLHHDPEYYPNPEKFDPERFSAQNKESIKPFTYLPFGEG
DN113249_c0_g1	NezVir_CYP6MZ_C_f	CYP 3	180	0.0585032	0.0327703	0	0.11985	0.0675942	0.0655405	0	0.239701	0	0	LALNQKIQDKVRDEIDEVLGRHGGKVTYEAVMEMKYMHQVVEESLRKYPPLPVLDRDCVKDYKIPGTEVVIEKGTHVQISAFALHRDPDNFPNPEYFDPDRFSDENKKNIKPFTYLPFGEGPRIFIGIRFGIIQTKVSLCVMLRNFRITLNEKTKVPLKLNAPFFNLGTSEIWVNVVKI
		Cyp6 average		110.595	165.462	162.893	45.7916	23.3478	27.8396	26.7054	5.57488	30.814	3.03704
		Total P450		41.9648	37.6712	34.6954	14.1014	9.43941	7.15112	6.1988	2.13431	31.9767	3.54717
		*Manual inspection showed that very high TPM value in M4 region was artifact
