# Supplementary material for: A transcriptomic and proteomic atlas of expression in the Nezara viridula (Heteroptera: Pentatomidae) midgut suggests the compartmentalization of xenobiotic metabolism and nutrient digestion
Source: BMC Genomics. 2020 Feb 6;21:129. doi: 10.1186/s12864-020-6459-6 (PMC7006211; doi:10.1186/s12864-020-6459-6)
Supplement: Supplementary file 13 — Additional file 13: Table S9. Transporter expression. The full list of nutrient transporters and their corresponding expression values are shown. The table is broken down into transporters which act on amino acids/peptides and sugars. Corresponding information about the family to which the transporter belongs is also included. [file 12864_2020_6459_MOESM13_ESM.xlsx]

## Sheet: Sheet1
Amino Acid transporters
Nv_gene	SLC_family	M1_mean	M2_mean	M3_mean	M4H_mean	C_mean
DN104246_c9_g1	POT	0	0	0	0	0.955817
DN106844_c1_g1	POT	5.97031	0.751918	1.27775	20.7305	4.62954
DN111091_c2_g2	POT	59.4814	206.357	303.87	45.3441	1.32196
DN96867_c0_g1	POT	0	0	0	0	0.677361
DN97129_c0_g1	POT	0.0187861	0.00782465	0.0323406	0.0628179	6.54331
DN102056_c9_g1	NSS	0.0133711	0	0.0141816	0.143272	1.83256
DN103515_c0_g2	NSS	0.0253531	0.0172382	0.0327853	0.223095	1.5155
DN104426_c3_g1	NSS	0.0232458	0.0414599	0.0397424	13.1452	4.94862
DN106571_c2_g1	NSS	0.151425	0.114547	0.223979	2.29265	2.35227
DN106655_c0_g1	NSS	0.171122	0.289655	1.0319	14.6196	4.14097
DN69939_c0_g1	NSS	0.0490684	0.0496476	0.0267515	0.135033	0.901709
DN87288_c0_g1	NSS	0.205783	0.197236	0.142295	1.28818	6.09603
DN93263_c0_g1	NSS	0	0.0132503	0	0.051773	0.232972
DN93873_c0_g1	NSS	0	0	0.0053183	0.663204	0.226699
DN99527_c0_g2	NSS	12.4247	9.75874	8.6022	14.0042	1.95999
DN102548_c8_g2	APC	0.365905	0.217566	0.59896	0.764854	1.58802
DN102755_c8_g1	APC	0.122351	0.276101	0.317891	1.92506	3.897
DN102911_c1_g1	APC	2.3092	26.9539	32.24	25.7636	4.79271
DN103674_c0_g2	APC	3.39421	0.319939	0.501557	14.6427	3.19766
DN104177_c0_g1	APC	0	0	0	0.226265	6.10028
DN104177_c0_g2	APC	0	0	0.00987765	0.250675	3.1805
DN105123_c0_g3	APC	82.3357	83.8368	20.9194	140.138	10.5621
DN105354_c3_g1	APC	0.0188182	0.0474752	0.35877	0.0322867	1.0617
DN107696_c1_g2	APC	1.99669	5.96616	20.6604	83.0062	27.4448
DN107942_c7_g1	APC	0.159178	0.580353	0.911694	0.718072	3.68245
DN107944_c1_g1	APC	13.2176	16.1678	14.6133	42.8808	28.2038
DN108281_c1_g1	APC	0.0375715	0.110423	0.342246	18.7633	1.85811
DN109656_c2_g3	APC	19.2701	42.6083	85.1262	118.104	10.1388
DN87802_c0_g1	APC	0.0846262	0.0411432	0.0887615	0.025446	0.0390979
DN95740_c0_g2	APC	0.624395	0.549888	0.383133	6.96267	45.4369
DN96746_c0_g1	APC	0.040444	0	0.0461773	0.104897	1.13485
DN98649_c0_g1	APC	2.73692	3.7635	3.7035	27.8015	23.0531
DN99358_c0_g1	APC	0	0	0	0.0273622	1.02794
DN101213_c0_g1	AAAP	0	0	0	0.0123932	2.46889
DN101515_c0_g1	AAAP	0.766915	0.133345	0.0917952	4.27691	7.49562
DN101790_c3_g1	AAAP	11.2809	8.97627	7.82109	86.8998	30.4929
DN101838_c8_g1	AAAP	0	0	0	0.00473172	7.03356
DN103044_c5_g1	AAAP	26.4059	12.2206	8.65404	56.3827	33.7561
DN103958_c1_g1	AAAP	0.871839	0.782383	0.897934	4.5149	2.07494
DN106733_c0_g1	AAAP	0.208845	0.0604703	0.0622258	0.304557	7.52892
DN107539_c3_g1	AAAP	8.41089	22.0034	0.834778	8.22175	0.171316
DN107590_c0_g2	AAAP	32.5525	2.31547	2.95629	145.846	10.236
DN108105_c0_g4	AAAP	18.442	13.2497	21.7707	22.2046	3.54381
DN108881_c8_g3	AAAP	11.736	17.7771	16.9958	17.602	6.66439
DN109966_c1_g1	AAAP	98.679	184.715	20.419	233.327	45.6738
DN110437_c1_g1	AAAP	40.0079	282.144	249.589	127.658	185.958
DN111232_c0_g1	AAAP	0.179245	0.500076	0.256894	237.932	4.12087
DN79371_c0_g1	AAAP	0.0164513	0.0989846	0.0154206	0.100717	0.124901
Average Expression		9.47514	19.667	17.2185	32.086	11.71
Sugar Transporters
DN100828_c0_g3	SSS	0.301855	0.461067	1.98575	0.949406	2.74234
DN106006_c6_g1	SSS	0.0103687	0	0.0059919	0.313358	18.8017
DN106123_c1_g2	SSS	4.73186	0.808222	0.732915	16.9605	64.317
DN106129_c0_g1	SSS	0.0443322	0.0365779	0.0958573	0.255927	1.61434
DN107816_c1_g1	SSS	0.00510515	0.043488	0.369027	3.42597	27.7123
DN109884_c0_g1	SSS	0.0140799	0.0793548	0.272306	3.27949	15.0098
DN111260_c3_g6	SSS	0.00550787	0.13851	0.760522	4.70193	1.16494
DN97133_c0_g1	SSS	0.0048232	0.010797	0.0900282	1.73027	4.49437
DN98238_c0_g1	SSS	0.0047957	0	0	0.248852	0.222868
DN99217_c0_g1	SSS	0	0	0.00683128	0.0184696	2.79441
DN99221_c0_g1	SSS	0	0	0	0.0533932	0.603392
DN102616_c7_g1	SWEET	5.60682	7.23181	7.93637	18.601	5.48268
DN109095_c1_g2	SWEET	106.553	85.114	72.1503	50.2724	24.9779
DN100932_c0_g1	SP	0.15295	0.0705766	0.0589865	4.32683	18.0294
DN101737_c0_g2	SP	0.419017	0.149651	0.169335	3.83476	23.1893
DN102156_c17_g1	SP	0.0190415	0.158735	0.181342	1.34049	14.6965
DN102493_c0_g1	SP	0.0281321	0.0687573	0.0394936	3.0394	4.51352
DN102773_c0_g1	SP	24.5899	24.0554	12.3141	4.96705	7.35919
DN103886_c3_g2	SP	2.70767	6.2084	4.90876	15.59	4.79763
DN104134_c0_g1	SP	3.17796	18.5897	9.78143	1.18432	14.2344
DN104280_c9_g7	SP	0	0	0.0413235	0.150499	3.2883
DN104406_c6_g2	SP	0.199791	0.06886	0.122148	0	0.174179
DN104581_c7_g2	SP	281.781	33.9194	0.703689	0.203102	6.61133
DN104914_c2_g2	SP	0.257727	0.363341	0.620016	5.14876	24.887
DN104946_c2_g4	SP	9.99532	0.0527407	0.304313	33.2482	40.011
DN105239_c5_g1	SP	1.48493	0.385634	0.0956181	24.1618	37.5251
DN105265_c0_g2	SP	0.220699	0.201168	0.448826	0.316221	5.64521
DN105393_c0_g1	SP	13.0245	36.2438	15.547	32.0624	7.99274
DN105639_c0_g1	SP	55.3698	40.5754	21.9672	75.0449	33.7701
DN105646_c3_g1	SP	0.112985	0.132373	0.0893267	0.158716	52.1387
DN106354_c0_g4	SP	368.815	70.5553	1.84916	0.431785	7.16225
DN106524_c1_g1	SP	0.179196	0.480047	3.05384	33.1517	2.16706
DN106635_c9_g1	SP	9.73961	30.1952	17.8291	5.31446	3.92268
DN106966_c0_g2	SP	0	0	0	0	0.540911
DN106966_c0_g3	SP	0	0	0	0	0.356876
DN106966_c1_g1	SP	0.0942636	0.142878	1.7377	7.45251	92.2688
DN106975_c6_g1	SP	13.9721	19.4521	22.4378	72.7275	33.6618
DN107509_c0_g1	SP	2.05121	7.42186	15.3362	54.0319	15.4643
DN107700_c2_g1	SP	0	0.00525375	0	48.286	0.562627
DN107902_c7_g5	SP	9.7849	15.4095	32.8436	23.2666	22.7304
DN107902_c7_g6	SP	0.354749	0.257278	0.454439	4.88764	13.3742
DN108018_c0_g1	SP	0.165482	0.289088	0.819755	6.703	4.31852
DN108018_c0_g2	SP	12.4115	10.7083	0.0777642	0.0841521	0.331765
DN108129_c8_g1	SP	0.00574135	0	0.0124744	7.69046	0.738289
DN108375_c0_g2	SP	16.1845	28.5556	13.7139	196.639	10.4984
DN108766_c3_g1	SP	162.36	3.69077	0.623149	0.078243	1.13477
DN108779_c0_g1	SP	0.498162	0.65434	1.82164	8.7285	1.84896
DN108927_c0_g1	SP	0.13121	3.05285	0.888394	251.185	21.2999
DN108927_c0_g2	SP	0.0256564	10.3184	0.706811	1.36862	1.12162
DN109017_c1_g3	SP	0.722638	10.2475	6.63605	79.1522	6.18279
DN109123_c7_g1	SP	0.15524	0.324853	0.402803	19.4554	12.5298
DN109568_c0_g1	SP	40.2694	0.338161	1.51615	7.00159	5.08315
DN109677_c3_g1	SP	1.9695	9.49763	9.14216	241.431	33.9746
DN109710_c0_g1	SP	8.72539	26.056	31.4713	6.0525	1.84246
DN109722_c1_g1	SP	0.00874088	0.0642032	0.0052886	537.095	12.0717
DN109792_c0_g1	SP	0.0391311	0.180632	0.179252	0.202369	2.29229
DN109792_c0_g2	SP	0.601545	0.119502	0.115765	0.317868	0.315535
DN109800_c0_g1	SP	17.9453	33.1637	14.9978	22.8321	18.2067
DN109928_c4_g1	SP	0.249187	0.13394	0.108972	11.8951	6.23973
DN109928_c4_g3	SP	0	0	0	2.28163	0.539109
DN109994_c7_g1	SP	167.816	97.0314	85.1034	162.573	71.2374
DN110087_c1_g2	SP	0.309851	12.2514	0.481982	6.67967	2.33577
DN110087_c1_g7	SP	0	0	0.0597756	0	0.691951
DN110176_c0_g1	SP	240.787	42.5144	10.0131	1.80255	5.63741
DN110188_c7_g2	SP	318.693	352.028	208.615	93.8569	6.81346
DN110261_c0_g1	SP	9.1631	365.103	207.52	81.8421	17.0014
DN110284_c1_g3	SP	7.53714	18.5416	43.1169	336.992	71.0742
DN110463_c1_g1	SP	1.7794	0.0630217	0.159333	125.697	11.893
DN110463_c2_g1	SP	0	0	0	0.0811687	0.60003
DN110758_c2_g1	SP	70.6567	19.2737	0.921984	12.6385	11.7351
DN110833_c8_g1	SP	0.0763532	0.91503	0.830628	0.288394	0.114297
DN110833_c9_g9	SP	28.4941	532.258	617.713	125.14	27.1425
DN111027_c4_g3	SP	16.7827	74.6626	8.02598	16.7157	89.2714
DN111368_c17_g2	SP	0	0.213824	0.290292	0.0676132	0
DN111421_c3_g1	SP	16.1197	19.7886	21.6883	11.6537	2.65428
DN112443_c0_g1	SP	0.072033	0.0328195	0.113344	0.0518477	0.0998542
DN124041_c0_g1	SP	0.101817	0.0382885	0.0362883	0	0.0865952
DN137286_c0_g1	SP	0	0.11725	0.111591	0	0.0839317
DN142887_c0_g1	SP	0	0	0	0	0.373013
DN149827_c0_g1	SP	0.260955	0.0698805	0.150551	0	0.0536095
DN166427_c0_g1	SP	0.0561415	0.113295	0.0697327	0.16041	0.0457808
DN178318_c0_g1	SP	0.054571	0.152916	0.0785452	0.0184327	0.0759967
DN18422_c0_g2	SP	0.126547	0.0740492	0.139006	0	0.0508895
DN184946_c0_g1	SP	0.101012	0.193062	0	0	0
DN37818_c0_g1	SP	0.293286	0.0239086	0.0175906	0	0.0565638
DN73055_c0_g2	SP	0	0	0	0	0.168226
DN7675_c0_g1	SP	0	0.1845	0.216696	0.0366695	0.123158
DN81271_c0_g1	SP	0.23263	0.055888	0.0574873	2.42747	8.49005
DN94054_c0_g1	SP	12.299	53.5066	43.1205	10.2153	4.47377
DN95703_c0_g1	SP	0.0308112	0	0.0332915	0.0278432	22.6061
DN95829_c0_g1	SP	0	0	0	0	1.15403
DN97223_c0_g1	SP	0.330956	0.173824	0.299716	0.054761	0.110835
DN97343_c0_g1	SP	0.0539075	0.0119628	0	146.052	8.01657
DN98348_c0_g1	SP	0	0	0	0.0058403	4.48193
DN98886_c0_g1	SP	0.00314672	0.00360735	0.00396147	63.643	1.5103
DN98967_c0_g1	SP	104.584	2.26432	0.520259	4.7027	12.0087
DN99662_c0_g1	SP	10.5056	25.8998	16.6658	15.023	8.26879
Average Expression		22.4585	35.3685	27.724	44.7118	10.2046
