# Supplementary material for: A transcriptomic and proteomic atlas of expression in the Nezara viridula (Heteroptera: Pentatomidae) midgut suggests the compartmentalization of xenobiotic metabolism and nutrient digestion
Source: BMC Genomics. 2020 Feb 6;21:129. doi: 10.1186/s12864-020-6459-6 (PMC7006211; doi:10.1186/s12864-020-6459-6)
Supplement: Supplementary file 14 — Additional file 14: Table S10. BUSCO Scores. The Benchmarking Universal Single-Copy Orthologs (BUSCO) scores for each of the stink bug gene sets used in this study are shown. For each stink bug the differnet outputs of BUSCO are shown including, Complete and single-copy, Complete and multi-copy, Fragmented, and Missing. [file 12864_2020_6459_MOESM14_ESM.xlsx]

## Sheet: Sheet1
Table S10. BUSCO scores for each of stinkbugs used in this study
	Complete and single-copy	Complete and multi-copy	Fragmented	Missing
Nviri	1485	95	25	53
Ahila	1294	133	94	137
Pstal	1301	183	68	106
Hhaly	1334	33	179	112
Pmacu	1523	27	55	53
Ehero	1334	65	43	216
Cruti	1261	132	113	152
Ofasc	1263	41	335	19
Apisu	1477	112	19	50
