# Supplementary material for: A transcriptomic and proteomic atlas of expression in the Nezara viridula (Heteroptera: Pentatomidae) midgut suggests the compartmentalization of xenobiotic metabolism and nutrient digestion
Source: BMC Genomics. 2020 Feb 6;21:129. doi: 10.1186/s12864-020-6459-6 (PMC7006211; doi:10.1186/s12864-020-6459-6)
Supplement: Supplementary file 15 — Additional file 15. P450 sequences. All P450 sequences identified in this study are listed in fasta format. [file 12864_2020_6459_MOESM15_ESM.faa]

>NezVir_NezVir_CYP6LV26__DN100282_c4_g3__DN101960_c2_g3
KYYVSVYDLWEKRGIPYYPSTFPFGCSYQILTHSRFPGYIHDEMYKKLAPNPMFGLFVMRVPMLQIRDPDLIQLILTKEFSHFRERMFIKISEKDVLNQHLFNLDGERWRALRLKLTPTFTSGKMKAMFPLFLNCAEAFDSLILSKIGCDVDVKDLIGRLMTDIICSCAFGLDSNTIKEPDHKLRQIGAQVFKMNFMDKVKIAILQAMPKLANKIEARFTPKETEDYIVKLVENTIEYREKNNIKRNDFLDLLIQLKNKGTVGDDLKDEIEEQKCQPFELTIGLMAAQCFVFLVAGFETSSSVQSFCLYELAINQDIQTRVKKEIDEKIEKHGGLTYQAVKEMEYLDMVISETMRKYPTLPILMRYCSKSITTPYGYKIEAGDTIIIPVWSLHHDPEYYPNPEKFDPERFSPQNMESINPYTYLPFGEGPRMCIGMRFGKLQTKVGLITILRNCRVEPCAATKIPLVIGPSPMLTIPKDPIELKLVPRSSSS
>NezVir_NezVir_CYP6LT13__DN108526_c1_g3__DN108786_c1_g3
MYFILELLKNDFFVCFTIIATVLYLLLTKNHGYWASRNVKFIRPLPLFGNSFSTALSVAPSFKVQQEQYNYLKNQRYGGLLSFWKPQLMILDPQLIEHIMVKDFSYFTDREVNADVKTNPLAKHLAYENGNDWKILRSKLTPVFSSGKMKTKIQQIKECSDACVEQIAQIIATGKPIEVREEMAGFTMDVIGSCAFGLNLNSMNDPNSKFKKIGKLVFAPSRAGKLRLAMRAHFGFLLKLFRWKRMPSEFGAFVINTVMGIVKYREENNFHRNDFIQLMMELRKEEEKQLKNGNISKIVMDDNTITSNAFVFLLAGYETTASTLGYVLYELSTNPEIQEKVYKEVEDVLKKHNGEITWEALNEMKYVEMVITETLRKHPPVIAVARQSVRPYKIPNSDLELPEGSVIVIPIYSIHHDPRYYPDPEKFEPERFSEENKHKLVKSTYLPFGDGPRICIGLRFARMEMKIAIAKLIMKYKFSLNSKTISPLQYSEKTIFLVPIGGIWVDFIPRTHNKDEK
>NezVir_NezVir_CYP4GZ12__DN110532_c1_g2__DN106865_c0_g5
MMLMCLLAALCGFLTLRLWRRRPRGPPGPPAIPYFGQAFRLLSIAERDILPLFKEWFDTYGSVVQVEMLGNVYVLLSEPESLEPVLSSSVHISKGYWEYLFFRPWLNDGLLLSTGDKWRLRRKLLTPSFHFKILESFLGGISKNSETYVESILESGGKPLDIQEPIRMATLKIICETAMGVTLSTDNEEQNAFITAIKDASEGIVLRYLTFWLYSDFIYRRSEFGKKFYNSIDTLQSFSKKVIRRRKQLYQSEKSDVGEGNKSRRKAFLDLLLEVEDSNPGLFTEADIQEEVDTFMFEGHDTVSAAIIFSHFLLANHPNVQEKAFKEQDGIFGNDDRPASMQDLQRMTYLEMVIKETLRLYPSVPFHSRKLYQDLRIDDNTVVPAGQSVGILTFYIHRSTRHWDDPELFIPERFDPEISRHPFSYIPFSAGPRNCIGQKLAMMEIKTLLSTVLRNCILEPVTKSVDPVASVIIRNLDPIILKVVPRPRAA
>NezVir_NezVir_CYP395T3__DN109772_c5_g1__DN108772_c3_g1
MCGNQWRVYRQKLSPAFTTGKLKYMLDPLAECVNNLLTLLESHAGEEVDMKETMELFSMDVIGSCVFGIDPGVTKNPNSEFRTIGKTIFEFTAIQQFRFAVLTMLPKLAKKLNFTFFRPEVVTYYCNIILNTLEYRKKNGIERHDFIQMMLQLQSKGKLDSQSTDPADDDLKTDKTLEGDDVQITDELLIGTAFGFLTAGFHTTASSMTYALYELSRNPEALEKTKREIKEQVAVHGDITYDSLKSMTYLEKVLKEALRLHPGSPSTMRVCTKEYKFPNGLTMLPGDSINIPIYALHRDPNNFPDPLSFNPDRFDETPTPGTYLPFGDGPRMCIGMRFAMTAMKYALSKVLLNYDIQLGKTNETPIRMAPRGFLNVPKKEVNIKIIKV
>NezVir_NezVir_CYP3229A1__DN78374_c0_g1__DN49685_c0_g1
MLVVVTLLALIGWLLWKDSRSREHWRRLGLDWEEACPLHRPLALLRSLAPGLPQVCSLYGSSSAPVLGFFKGRTPVLMVRYPAQVVAIMQADFQHFADKRHPIQLDKSEDPLSQHLIGLTGEKWKMIRSKLTPIFSSGKIKESLPLMEEAVDDILPELKAEEVDIYQLAVTLVTDVILSYAFGLSRQDPNRGLVRRMGMKSIQANYRIALKRAIRFCFPKLFRLLRLRAFEPQVTSFFVEFVKHAIWKIQASSHIGRADFISRLGSVAAVVPEEERDGMVAAQVFSFYVAGFETTCFALSTSIYELSKNPEVLMKARKELDPLLEKHGCFSYEALQEATYLTQIIQESMRMYPADYATPRICTKPYRIPGTNIVLEKGTEVLIPGFCLSRDPRYHNDPLKFDPERFSTENKANIIPGTYLPFGDGPRKCIAVRFSMLELKYVLARVISAYDLELDPTTPRELTFDENSRVTHYCGRILVRFHKRRNLLSELIPEN
>NezVir_NezVir_CYP3224B11__DN103297_c2_g4__DN106790_c3_g1
MEIIATAALMIVVAHLVLGLLLWLRVRKLYSYPGLLGFPVFGNLYYFYRTLFICTMDSMEKHLIGIVDKYGKNGICFHCTFGYRTTVVISSPEIVKEIGLHPNLSDKPTTMYGGFTTYMVGPLTSARADDAWKLRRKEYNAGLKKSQVSNAYHSTFVECAKKLVDLMLASPSAVDAINKAIGVTHFAAMRNLFGISTNIIYHPEFIYTMRNILNAGSLAAGNPIIATLFLTLMRPIDELFMRQVGKLRKVVWEEIDRARISELLPNAELPVLIQIASRSLKYGGKKWRKDTMSELHELFFTAAQTTTSTLSSAITFLAVLPDIQEIAWQEQQTIFGNDNRDPSMDDLEQMQFLDRVIKETIRFTSPSFVGRLATEDININGITIPRGTSVIYLNRYMRMDPKYWKDPEVFDPD
>NezVir_NezVir_CYP3223A1__DN103297_c1_g1__DN106790_c4_g1
MILEIVIFLILSQLIFGLFLWYQVRDVYRYPNSFGFPVIGTLYDFYKGLSFMSLHNEYHYLKDISDRVGNGLYFAYVKGRRSVILSCPYIIEKISYNQSAAEKDPNTYGTVNPLIKGIFTYCSNDSEYKLRRKEVNNSLTKSLIDGPYANTFKRIGRKLTEDFVKNKDNLDLVYYCTNSALSIIKETHFGVENAEKNEDGRFFKVWIWILHFATLIFSNPLVAILFTFTYKIFDKVLMKKAHMLQAELGKSVKKHVRNTLKDPTAAPKYSTLSVVISLRNKSRNLDKFETKKELYELLLAGSHTAGTVLITSFAFMATLPEIQEKVWKEQYEIFGTSDRDPNIEDLKKMTYLERFIKEILRFFSPAFIGKVTTAEIKVGGVTIPAETVVYFLLGKAHMDPRFWKDPQVFNPDRAFEDQPKYAFAAFGVGVRSCPGMTYARQELKTIISIIIRKCKFFSQQKFEDFKYESHLMQEIVNLKPVRVEEREYLN
>NezVir_NezVir_CYP303A1__DN91263_c0_g1__DN91263_c0_g2
VGSALVVAQLRKKLGGYLYLASAHLAEEYGPVVGLRVGKDRQVICFGYDAIKEMLTKEEFDGRPQGPFYETRTWGTRKGLLLTDEDFWQEQRRFVLRHLREFGFGRRTMAELVEAESEQLVAGFKKKLAGFESSGKVMDMADAFGVNVLNTLWMMMASIRYSPEDKELKKLQNLLTELFASIDMTGALFSQFPLLIHIAPKLSGYKQFMSIHQRVWAFLKAELDRHKETFQKDDPRDLMDVYLQMLNSEERKSSFSELQLLAVCMDMFMAGSETTSKSLGFGFLYMLLYPEVQAKAREEIDRVVGRDRLPTLNDRPNMPYVESIVYESVRVFMGRTFSIPHRALKSTTLQGYNIPKDTMLIANFNGVLMNKQFWGDPEVFRPDRFIDKEGKVVVPDYYLPFGYGKHRCLGQTLARSNIFLFTASLLQNFEFMIPPGEAPPDTSGIDGVTPSPGPYRALVRCRK
>NezVir_NezVir_CYP6LV27__DN100157_c0_g1
MLTILIGLLIPLWLFYKYYVSVYNFWESRGIASEPGRFPFGNKLQLVTMNKSQALVIDKMYKKFESQPYFGFYVLRSALLVVKDPEIIRLIMAKDFSHFRDRFPARVFTSKEDKLQHHLFNLGGEKWRALRIKLTPTFTSGKLKGMFPLFIACAEDLSKMLISQIDKPVNVKDITACYTTDTVCNCVFGWENNSINEKENKMRKLGQTVLEISKTVLLKRMLRNIFPGIAKLLKLRIVSNEIEDSLIKMVGDTIAYREANGIKRNDFLDLLIQLKNKGSVEDDVKKNGNDTTAEPVEMDLGMLTAQCFVFFVAGFETSSSVQSYCLYELALNPEIQKKLREEINATINKHGGITYQAIQEMEYLDMVVSETMRMYPTLPALNRHCTKDYTTPSGQKIKKGDDIIIPLYSLQRDEKYFPEPKKFDPERFSKTNKYKINPFTYMPFGEGPRNCIGSRFGLIQTKVGLITILKNYEVCKTEETQVPLEFRGSGVIAMTKGPITLKLSPKPSDY
>NezVir_NezVir_CYP6LV_C_f2__DN100282_c4_g1
AGVTYDAVKEMTYLDMVVSETMRKYPTIGTMSRMCTKTVTMPNGDTIEKGQFIFIPIWALHRNSEYFPDPDKFDPERFSEENKHTINPYAYLPFGEGPRFCIGKRFGLLQTKMGLISILKKYSVEPCESTQIPLKMSVEVLTKATEPIKLKLLKRKQP
>NezVir_NezVir_CYP6LV_N_f3__DN100303_c4_g1
MLPLIISLVIVSIFAFYKYWISIYHTWEKRGIPSVPGKFPHGSSSEMEKRFPGEVINDMYNEMSKYPYFGMYMVRIPWLVIRDPEIIRLVMTKEFNHFRDRFFHKFPEQDKMSQHLFNLPGEQWRALRVKLTPTFTSGKLKGMFPLLLACSEALENCLKSMVGSELNMKLYTTGYTTDTISSCAFGLEPNTINNPDHAIRKLFTFFQKTNLLNKLIIAGEGAFQWLSSFGRRVPIEVEEFLIKLVTDTIEYREKNDIKRNDFMDLLIQ
>NezVir_NezVir_CYP3224A4__DN100536_c0_g1
MMEMILYAALIIALTNLALGIIIWFRVRKLYAYPGLLGFPVFGNLYYFYKNLFLGSFESIRVYLFEIVKQHGKNGICFHIAYGFRKLVIISSPQVVKQLGFHPHLKDKPVYGFQGFRRYMNGPFSRPRSDDSWKMRRKEYNCLLKKSSVENNFYYNFLKSADKMVELMLKSPSALDIHRAVLGVTQSVTMETLFGVESSLAFHPDVLQYMHSIKDIASRIIASPGIARTILSILRPYDEIYIRKIGTLRRMVLKELYRKMNNNQCFPSENTQSFNHLPMYIASRTEKSKKFNRRVVTELQEVFITSSHTVASTMSSTITCLAVLPEIQERAWKEQYEIFGDDNREPTLQDLEQMTYLERFIKESLRFCGPPLVGKQATDDIEVDGITIPKDTIVVYLLDFMRKDPNYWKDPELFNPDRFLEGGEELKYSFAPFGIGVRNCPGMTYAMTEMKIILSKVLRRTKLSLVNKDLKFEDLEFEAQILMELKNPPLLQVEERV
>NezVir_NezVir_CYP6LV28__DN100547_c0_g1
MLVGVVIIVGLLWLFYKHWISNYSYWKKRGIPFYPAEFPYGSDPNFVKLKKFKGYTMDKMYHEFAPHPMFGIVVLRKPMLIVKDPELIQMVLTKEFSHFRDRGIFKLPKRDTINHHLFNLEGEKWKAIRMKLTPTFTSGKLKTMFPLIISCAENFSSLLLSMADSKVDIKELAGRFTADVISSCAFGLEIDIMNNPDNKLRRIGIERVKVKTLKKLKNTLTQIFPALSTILPARSNESEEQNYVINLVKSIIEQRENNGIVRNDFIDVLIKLKNKGNLGDDAQETEEPFEMTIELMAAQCFVFFIAGFETSSSVQSFCLYELALHQDIQSRLIKEIDETIEKNGSLTYKAVQEMEYLDMVISETSRKYPTVPTLVRQCTKSVTLSTGQNIEKDTMIIIPVWSLHHDSQYFMDPDKFDPERFSKENRDSIVPYTYLPFGEGPRMCIGMRFGLLQTKVGVVTLLRKFRVEPCEETNIPLVIGGNSATTASDKPIIIKLIARY
>NezVir_NezVir_CYP4G231__DN101350_c0_g1
STIKSSLDRRQEQHSEGGMDILGIDSILVAGLTAAIAAYGYFWFSRRRLYELASKIPGPAGYPFIGNALRFIGGADTLFKNVFSRTLEYGDVVKMWVGPRLLVFLTNPADIELILSSHVHIDKAPEYRLFEPWLGDGLLISTGEKWRNHRKLIAPTFHLNVLKSFIPTFNSNSVDVVKKLKQDVGREFDAHDYMSEATVEILLETAMGVNKKTQKNGYEYAMAVMGLSNILHLRHTKLWLRPDFIFNMTSLSKLQEKLLNVIHSLTRKVFNIRMDEYKKNGSKIISTTPEDNAKVQAEGDYAFGHSKGIKDDLDDEIGEKKRMAFLDLLIDASQGGGKLTSEEIQHQIDTIMFEGHDTTAAGSSFFLAMMAARPDIQEKCVEEVKRIFGDSNRPVTFQDTLEMKYIERCLMETLRMYPPVPIIARELKQELKLASCDLTIPAHCTVVVNTFMLHRKPDIYSSPNYFDPDNFLPEKSASRHYYSYIPFSAGPRSCVGRKYAVLKLKVMLATILRNYRILPGKKEKDWKLQGDIILKRADGFPLVMEPRAIKV
>NezVir_NezVir_CYP4KC1__DN101764_c0_g1
GQNDRGAPTLYRPPAAQSFATSLPEDMIILVLLAIVVVLFVYLLSPDAKTRKCGQQIPGPKPWPLIGNLFDMELGHKGVKTYNGFQAKYGHVIRYWLGSKLAVLLSDADDAEVLFRDTQNLGKADVYKFMHPWLGTGLLTSTGHKWFQRRKAITPTFHFKVLDQFIEVFERKSTILVECLKSMANGQSFDIHPFVSRYSLDVICETAMGTSVDAQNNIESEYFNAIRTVADCIVTRILKFWLHPNFIYRFSRLSKQHDAALRVVHGFSKKVISEQDRLNNKEQLHNDKESDTGMKKRTAFLKLLIEMKRQQNGAFTSEDDIREEVDTFMFEGFDTTASAISFAIYEFGRHPNIQETAYHEVRDAFAGETALTIECLNNLKYLERFIKEVLRLYPSVPMIAREICKDIKIPSGYLIPAGSIATVVIGGIHRNKKYYKNPDKFDPDRFLPENMVNRHPYSYVPFSAGSRNCIGQKFAMLEMKASLSHILLNYEIGTTEESKYGMLLTLQSFNGQNVWLKPRRTA
>NezVir_NezVir_CYP395R1__DN101837_c7_g1
MLAVGFGVLFIVLLLLILMWISSMNRHWEKKGIKFSKPFPLLGNCLPMILSKKSFTDIIDDLYNAHPNELVIGYYEFVSPKLIVRDLELARKVLIKDFSYFVDHVSEMDNVAWDSQLFMLSGNKWKALRLQMASIFTTGKLRTMYDSMPDIGKNLLQHLDNKVGNDIDIHELMILFSMDMIGSTAFGIDVGSLNNPNSEIMQMGKKIIDVGFLSVMHFWLYLLYPKLGNKIGIPHVYREVNNYYSEILKNTINYRKANKIQRNDFIEMMIQLREKGKLELKNLDPANDYLTSELVLNSPEMLNITDDLLMAQAHAVLTAGFESTSLLLTYTMVELCKNTDIQDIARREIMLQVKLNGGLTYDALKNMKYLDQVIKETQRFYPFTPVLMRICTKDYTLADGYVLKKGDPLYIPVASIHKDPSIFPEPDSFKPERFEDSQQPTAFMAFGAGPRMCIAVKYTLLIMKYGLALLLMNYEVKLSPLTKLPIKFTNKKFGNCETEKILFSFEKLVKEH
>NezVir_NezVir_CYP3221A1__DN101931_c1_g1
MRHRNVFRGIYAKRSIFKGIPRSSYLAQLRPLRKSLLQKIEVDQFARSQKEEVYVLPFDEIPGPWVPSFVPSKYIVGPIQQAHSSGFFQPYEMLFTMYGPLVRVNGDSLLVSHPRYIEAIMAISRSNRSALSTMERKRRLSLPIRMPEYELDFNHLSKKYADILNFKPNHFNKRIEVASDQLINRMYYTRNLQHEVPNFDEELYHWGLQSIFSCLFSRDCSFLQDPTRLSKFGPKSGVYQTYQSFLNASHCLAEAEAGPLGRLVRQRSVANHIDVMNGILCRNLRTKYLALWRDSDKKLESDLVEAMILRDKMNSDDILTRLCDIVVLGVNIVAHSVGFLIYHLAKSPVYQPMLHEAVMKADSENLHNIDFMNYCIYESMRLVSPFPSLSRDLDRDIILHGYGIPKGIQVHMINEVANMRKDMFPHTTSFTPERWPRMGKEPMLPHNYQLLPLAPVASLLHAHISVLTAKLVQHFKFEYHYGDIKSGQILAKPNKQFLFTFIDRKSENS
>NezVir_NezVir_CYP6LV_N_f1__DN101960_c2_g1
MIITFILIITLLWLLFKYWVSNYKYWDEKGIPSIPGRFPYGSELNLTLFKKFLGEVFQEMCQKFPSSPYFGAYLMRKPILIIRDPEYVQMVLVKEFSSFRDRLFVKIPESDMLSQHLVNLEGDRWKALRNKLSPTFTSGKMKTMFPFFLKSSESYGSLLQSHVDSIIDVKDLASRYTTDVICSCAFGLDTNVMENENSNLIKLGKNILSINFKLLFAFLMTTTFPKFSEYYQFRCTPEKKESQVFVYNLVKDTIKQREEKNIKRKDFLDLLLQLKNKGNLDDEQDEVIEENIPPFDMNLERLAAHCFVFFVAGYETSSSVQSFCLYELALNPAMQERVQTEIDRMEQLHA
>NezVir_NezVir_CYP6HK6__DN102131_c0_g1
MLAIILVVLAAYAFYQYSVWTFDYWKKRKVPHPPPVPLFGNIKEVVLMKQYPGHCHQQIYKMYPNEKFVGLYQLRMPSLLIRDPSLVKQCLIKDFDHFFDRGFHTDEEREPLTGHLVSLTGTRWKLLRTKLTPVFSSGKIKQMFPLLLDCSDQLRDFIKTQMGGKEGVLEMREVTARFTTDVIGTVAFGLQFESMSGDSVFRQMGKRALQPTVAGALAKAMRCFTPKLFDLLKMRTFPEEINSFFTNVVSETMKQRTEANYGRNDFLQLMMQLRDASGADIAKNDIELNDQVIAAQAFVFFLAGFETSSTTLSYCLYELAKNRQCQEAVFNEIQEVMKKHGELSYEAVSDMIYLEQVLLETMRMYPPVGNLCRVCTKPYRIPGTDIQLDEGVSLVIPVFALHHDPELYPDPESFIPERFTDKELQKAPYYLPFGGGPRICIGQRFAMIEMKLALLRLLENYTFSLSSKTPPELPVEPKSFIMAPIGGIWLNLNARS
>NezVir_NezVir_CYP4GW2__DN102143_c3_g4
MMDKPSVMEELLAECIIYWLFILGIIVSSVVALHYYLSKRRYYQLARKIPAPPGLPIIGHAFNILMGTEEAFRNVWNTMSDCDVCKLWLGTRLFVFIKNPADIELVLNSRIHLCKPSESNLLKTCLGDGINTVSGCQWKSYRQLIAPMFQWSQTFQPILRNYSRILDDRLLKNVGKDIDCYNYMSDAVMELLLISIFGENTDTEESKKYFEAIQKLKEIIRYRQNKFWLHPDLIFNLTKYSKLQKDLLRIINRFTRQAIKNRKRALMEQGYGWPKNGYFEDQNGNIEHNNNITTCLKEGDRSPSLLELMMEVSHNGTTLMDSEIQNQVDALVLEGLDTTALTGSFFLGVMADRPDIQERCAIELSQIFGDSDRQVTFEDTLQMKYLERCLMETLRIHPPVPFITRELQQELRLASTCLTIPANSTLMVDVKKLHMNEELYSSPDVFDPDNFLLEKCVSRHYYSFIPFSAGPRSCVGTKYSMLSLKVLLSSILRKYKIFPSSGQESASMMTKDTRRTERFVIKMEHRKR
>NezVir_NezVir_CYP305L1__DN102373_c2_g4
LKLGIHRELTKMSLLVFISVIVLIVLFYYNLKSVKYPPGPIALPYFGNIITIKKLSKKFNGLQGAFIELSKQYRTDVLSVSMSGEYSVVVQGKELIDEVLRGDEFQGRPNNFFIKLRSMGARRGITMTDGPLWKEQRAFAFKHLHEHGLGTQKMDDMLQRQLQEMLSKLNEGVLSNLVLKQYVSKCVLNVLWEMVTGSSFQDEETMTSLISLMEARSKAFDISGGLLSQFPWIRYIFPKYSGYNLIQTLNRKFKEMIMGIIEHHKKTIVKGHSRDFIDAFLHEMNENPTSSSFTDEQLVMVCLDFFIGGSQTISGTLDYCFLYMTMYKDVQEKVQKELDDILLPGQSPSRNNKNKCPFVEAVISEVLRISPIISLLGPRRTTCDTFLSGYFIPKDTTVYLNFKTVHDSSKHWEDPGKFKPERFLNEEGTVKQEQTLYNFGRGKRRCPAEVLARTALFILFSGVLHNLKLEPADEKDPLSLRQVPGITTSAAEYYIKLTRRHK
>NezVir_NezVir_CYP3226B5__DN102430_c4_g1
MLDQSTSILISITAVFFVFLGVCYEYLKRRYRYWSDKGIPGPKPIVFIGNMKESLFRKCTEPQMTDVWYQNYRGSPYIGFYNLLKPSVFLIDPELIRKVTEVDFNHFVDHPPLSGHSGSDAIIDSLFTMNGQHWKDKRSIFSRMFTPKRLREQIEIFNNRYSFLKEEIEKQPGLNKDADLFKFIGRYILIGFSTILYGLDLTKDEKLFEDFERHSEIFLHPGLHTSLMFLFYSASPNLFNLLSMKTFPRDIYHYFSPLTKGLLEQNKKLGYTNSSDLPSLLNQYQDSNPASAIDHPESVGHIFSFLSASNHTTITTISYGLFLLGQHPEVQDKLRDEVDRVLKDNQDITSENINEMVYLDAVLYETMRMYTLLGVLKRICTKKYYVDERLTIPEGMEVFIPAQSLHMDPEYFPEPEKFNPERFLGLEKLPSIFMPFGRGPRN
>NezVir_NezVir_CYP3225B7__DN102452_c0_g1
MLLEIFIIALSALYLFNWWAHGYWKRKNVFSVPTEFLFGNVRLLLQQKITMYGMYRNFYQKYKEHKIIGFYSFYHPALLVTDPEIIKRILVTDFNSFSNSGSDMNKTLDPIFGLNPFLLKSIPEWKESRSVQAAHQTQVKLRELVPGFIKVADFMFDFIKNQKNQTIKVLDLATRIMVDFSVLSAFGLEPKSFTDPDFGFLKHACSEKVFASSRWNTIGSIFHPLLIRIFSLRFVTKEAEDFFLHISKTNLEHRLSAKITRNDLFDTIMKSQKKNEGQNNKEKIQAEMVIAANCATFYMDATITSSSVLCFILLELASHQDIQEKLREEILSVGKKPEDFDFEKINTMTYLQMVFDECMRLHPPVPSLSRTCTKDIVINDIKISKGTKVFISALALHQDPVYYPEPMKFDPERFSEVNKSSRVKYTYLPFGEGPRICVGFKYGTLVVKTATIFILLKYRILASNNAKGSLHDPFEFFLSPKPDATIIFQEL
>NezVir_NezVir_CYP3092E_f1__DN102477_c0_g2
LDENLFFLRGNKWKYLRSKMAPLFSQVKLKWMYEQIDECVDIFEECIDKLSDGKDIDINAILKNFTADVTASCGYGIEPQASKNPDWEFSEVGRDFFDPKKKNMLIFLLRLSIPHVFYWLKVGTVTNKVRHFFLSTTEKILHQRRSTGVVRKDFVQLLLQLKETGTVEIDSRETEKKKVDTETSNEVIELTDNLLAAQSFAFFLAGYETTSNTLYFTFYFLAKHPEIQERARKEVLQVKAKYGQFTFDSLKE
>NezVir_NezVir_CYP4GZ11__DN102783_c4_g1
MMSITLGLICVLLLVLASFYRKPSTLPGPRGLPYFGNVWLYMIGRSSKDIIPFLKYFVNYYGNIFELQIFGMNYVFGSEAELVKPILTSHTNITKGRFEWSFFKPMFRDGVIISEGEKWRTRRKILEPSFHFKILKRSIESVARYAEEYVSNLLNSEGKPTEIEDMIYLLTLKIICETAMGVKLNTEDRQQNEYVKASKLCHDGAVYRFFKLWLYPDFIYRRSNAGKTFFRSVDIIHDFATQVIRNRKELFIAEKTGSNNQDSTKKEKNAFLDNLLELDDSNPGLFTESDIEEEVSTFMIAGHNPSAATLKFLHFVLANRPDVQEKLYDEQMEIFGNDKRIPTGQDLQKMIYLEMVIKETLRLYPIVPFQSRLLEEDLQIDENTIIPAGHHFVVVSFSIHRSKKHWDNPEEFIPERFAPGNIINPFSFIPFSAGPRSCIGQKYAMMEMKTIMSTVVRQCWLEPVTTSITLDYGIILKSAEPIIVKAFPRNENQRINYKRNN
>NezVir_NezVir_CYP3092D_f1__DN102810_c0_g1
HFFDRNFLIDEEVNPLDAHLFFLRGNKWRYLRNKLSPIFSGVKLRWMFEEIEKCGVAFVDCFDKLADGKDRDVLEELTRYATDVIGSCAFGLEGDSLTNPDSKLRQIGKGLFDTTTINWTQIVILLQFSFPSLFHWLKVRSLPRDMEKYFCSTIGGVLEHRRKTGIKRKDFVELLLQLKEKEVVKIDANDVDEKEDNSQQNDEIEKFEITDRLLMAQSFVFFVAG
>NezVir_NezVir_CYP3224B_f__DN103297_c2_g2
MLFERSLNTSVSNQHSPSAKNKSLSMHMTERSIKHNDSEESIIKELQELFFTSSHTVTCALANSIIYLALLPDIQERAWKEQHQIFGNDKRCPRIEDIEQMEFLDRFIKETLRFVSPAMFAKLATGDININGITIPSGTGVMFMHRYMRMDPENWKNPEVFDPDRFLEDNEIMKHSYFPFGIGIRSCPGTYFATMEMKITLSQILRRLKLRPVQEDFRFEDIQYECAIMVEVKNPPLLKVEERA
>NezVir_NezVir_CYP3224A5__DN103297_c2_g3
MFNVEYIFRKMEKFATTAFIIAVAHLVLGLLLWFRVRKLYSYPGLLGFPVFGNLYYFYKTMLIASFENMRIHLVQVAEQYGKNGICFCILFCFRKVVIISSPQVMKQIGFHPNLKDKPPYVFESFLKYTDGPFTTPSSDDVWKMKRKEYNNLLKKSSVENNFYNIFLKSADKLVELMLATPSTLDIEKAVLGVTQSVTMEALFGVDGRPAFDPEIIDHMYTLKNIITLIIGNPGIAKTILNGLGPFDGLLIRQAGALKKLSSQIMKQVHVKLKSSQHFPSENTKSNYSLSMYIASRTEKSKKFDQNVLTELQELFITSSSTVSSTMSCTIICLAVLPEMQEKAWKEQNEIFGDDTREPSLEDLERMIFLERFIKESLRFCGPPLIAKHAAEDIKVDGVIIPKEAIVVYMLDFMRKDPKYWKDPKLFDPDRFLEENECSNYTYAPFGIGVRTCPGMNFAMTQMKITLSKVLRRVKLSTVKKDLKFENLEFEAMLLMELKNPPFLKVEERIM
>NezVir_NezVir_CYP3224C1__DN103297_c2_g6
MDGIYKVLLTILLANLVFGVILWLRVRKLCSFPGFLGVPVIGNLFYFYKTLFLITADSLENHLKEVTEKHGKNGFCFHISYGYKITAIITNPEIIKKISFHPNLIDKSYEMYGGFLDYMRGPFSRPRSDEKWKMWRKEYNIFLKRSCVDNDYFNTYITSAETLVNMMLDSTSAYGASIALTQNVTMRTLFGVETDLVYNKEIIKVLTRLIEMGAMLGANTNIARAIAPIVRPIAEKVSGKAVVIRKTIFQKIYKTIVSKKEPLSEPRLAMNVAAKSIESNESKRTLLQLMQEVLFTSAHTVASALSNTIILLAVQPDMQERAFKEQCEIFGNDSRDPTIEDVERMEFLGRFIKECLRFLGPPFSGRKATADINLDGTIIPKGSIVVYLFNSITMDSKYWQNPNVFEPDRFLEESDLMKYTFTPFGVGVRSCPGMYFATTLIKITLSKILRTVKLRPVDKDFRFESLKYRSSLLTEIANHPKLHVERRA
>NezVir_NezVir_CYP4EK4__DN103624_c0_g1
MAEVTSFDVFSSSYLPQSKRVYKSPCRNLLPVNSEMVRLFKLQKVLSSAISALSDVISCLYSWTRFYWMVSRLPGLPLTHSYKQWEGFQSKYNALNTLVKWREKYKTFHKVYISFLPVIFAYSPELIQELLSKKQKHNDKGKVYHTLLPLLGDGLITSKGEKWFAHRRMLTPAFHSNILESFFETFKSETNTYINSLKDSELTKGYGDICPHTRRLTLKFICETAMGFSELADCKEAEAVIKSMHKLEEIATLRVIHPWLLSDSIFKMSALYKELNENKKILHNFSNTLIKRRKSILKKRLRNPYLEVHKRKEIFLDQLILQQLQGIKITDEDIRDQVNTFMFAGHNTTQLAINYCIYLFGRYKDVQETAHNELEEIFNDSNREPTLDDLRNMEYLDRCIKEALRLYPSVPIIARKLTEDQPIGKHILPKDTDCFIIPYVTHRNPEQFPNPEVFDPDNFLPERINNRHPYSYIPFSAGPRNCIGKRFANIAEKTVLSWILREFKIESKLKQEDLKLIPSTVLIPSGGLQVKLTPRKC
>NezVir_NezVir_CYP3228A1_f__DN103673_c0_g2
QFWERVYHSSVEPYIGIFFFTRTALVLRDPQIITEVLEKKAPLFNSHGMYINRRDPMGKSLFHLNGSDWKEARSKLSTYFSPVKVKSMSEIAEGSAERLLNHLGDQPGIDVEIHSAAMKLSIDVTAAALFGLESNVFQVGDDSEYFIASKDLNS
>NezVir_NezVir_CYP4HB13__DN103784_c1_g1
PLLKQCSIFILARDHYISHSKSRMEFLLLSLALGAFILWWMFSSPKRLRELGNRFPGPRTYPIVGNIFNFQIIGPNAPQCWSNFSKKYGYTMRFWLGPELHIFVSEPDDMQMILSSQTLITKSTSYKLLDSWLGMGLLLSTGNLWQMRRKAITPTFHFKILEKFIPTFNKCANTLVNCLKDKADKGYFNIIDYMSNCALDAIAETAMGTEIKAQTNPLEKYPRSLSRMTKYLIERVRNPLLSMEPIYTLSGRRKEEAKHLDVLFSLPLEVLEKKKNEKINTLNETEPLEEDYGAKKKTAFLEMLLEMKQKNIPGFRSDKDIKDEVMTFMFEGHDTTTTVLSYTIWLIGMHPDIQEELYKDLKEITEDSELTIDVYHKMHYLERIIKESLRLYPPVPAFGRLATQDIVLPTSGYVIPAGAQVDLVVYLLHRREDLFPEPEKFNPDRFLEPAKHPFAYIPFSAGPRNCIGQKFAMLDLKAIISHVVLNYKIESDSNLEVNPEMLLRTSKGPNVKLTARNQ
>NezVir_NezVir_CYP4HB9__DN103784_c1_g3
MLLLLLSLALLFIVWWKSIPSSKFREAGSTIPGPKAYPVVGNLFNFKLTGPSALKHWERYTKIYGNTFRIWIGPHLQIFTIEPDDIQTIFSSKMSTKSNSYKALESWLGTGLLISNGNLWHQRRKAITPTFHFKILESFVPIFYKCGIILVNCLKEKVGKVPFDITPYMSNCALDVVAETAMGTEVKAQTNPHDEYPKSVLRMTKLLADKMYNPYWNLLEPIYTLLGKKKEETDLLKLLSTFPLELLKRKENEKNNHPSSRENGENKNIAFLELLVRIKETKNPAFKSEQDIKDEVVTFMFEGHDTSSMALVYTFWLLGLHSEIQEALFQEVSQTLVGKIPSMEDYHKMDLLNRVLKESLRLYSPVPLVSRMITEEIVLPGSGYRLPAGTQVVVSMYSLHRRADLFPEPEKFNPDRFLEPIKHPFAYVPFAAGPRNCIGQKFVMLELKVIVSLVVLNFEIHSSNKNLKLTRDILLRCLNGPNVSLTLRK
>NezVir_NezVir_CYP3225A5__DN103820_c1_g1
MLIEAIIILVATLCASYYWLFGFWNRRNVFNVKFQITFLTFIKVLIKNEHLGNIFADIYKKYKSHGMVGFYILFDPMLLVTNPKLVEEVIVKEFNKFHDTPTEMKKGINPLFALNPFAAKGTEKWKELRSIQASNMTTFRFKEILPIIYCVAENMVNYLTEMKMEPIAAKELSFLFSVESSCLCGFGVQPNAFTDSENSFIEYSENIFKPSPFTMFCHFLLPWIGNLLKLRILSKDAEESFILFVKTIFEYRSRSNVTKNDFIYYLMKLNQKLKEGNKPEYSNVELAGHCLTYYLDSTQTTSNQLAFFLLDLANHQHVQDKLRKEISSISNSPRDFDLEKVNSIRYLNMAINESLRMHTQGTWISRTCTQDAVIGNTPIPKGTKVFVPVEAFHNDPEWFPSPEKFDPERFSEERKDSIPKYTFLPFGEGPRICVGYKLALLQIRMAVIFLVLNFTILPSSKVDREEIVLENALLPTPGHNAKLKFKPMKCIDQ
>NezVir_NezVir_CYP4GZ13__DN103984_c5_g2
MMSVALVLVSVILVLLLGLMAKSWIRRSNLPGPPLIPFFGVAAFMWQIKTKDILPLFIGWYKKYGEIFEVEVFGMPYVFVAEPEVVEPVLTNSVNITKGYFEYKFFRPMFNDGLIVSDGDKWRSRRKLLTPSFHFKILELALISINRNAKVHVSDLLASGGKPMELEEAIFLSTLKLICETAMGVQLSTKNKKENQYIKASKICLDEIVERYLRVWRYPEFMFRFCSAGKLFFKNVEITHNFDKQVIRQRKELFQAEKNGSQNNGSEKNDRRKAFLDSLIELEDSHPGLFTESDMMEEVDTFMTAGHHTTASAMMFAYLLLANHPDIQEKVYDEQIAIFENDERMPTIQDLSKMVYLEMVIKETLRLYPTVPFTSRLLKEDLRIDENRVIKAGKTVVVFTYGVHHSKKHWDNPDEFIPERFTPGTNRHSFSYIPFSAGPRNCIGQKYAILVLKTMLSTVVRKCWLEPVASMDSLDLDYAITLKPSGGLLVKVLPRDNTKASLSQ
>NezVir_NezVir_CYP3230A1__DN104125_c1_g2
MVDLNQFWISLISIGIPLLIPIIFYLMVQNYKRTSYWKKRNIVYLPATPLFSKNIFDSFLIRYSLLSTVYKHGKGNVCCGFFQFRKPALLIRSPHVINLVLNQEFRIFQNKRQSDYTEGNKDPLSQHLLALNGYKWKFLRAKLTPTFTSEKLKSMFSLLEICVQNFLSYIDESKDSPIDIMEICGKLSIDAIASCAFGLELQCLKNRNHDFIKMGKAAFRPGNWHMFKAHLRTLYPQLFKKFNIRAYGKDVNDFFCSLVSETIRRRRMSGEKRVDFIYLLMKMLEEDEATVTEFNRTSTIKFTDDLIAAQAFSFFIGGYETTSITMSCIFYELACHDEIRQKVQNEIDSNLSSESEISYNDLKSLEYLDMVIKEVLRLHPPAFYTQRICSEDFKIPGSDVTIVKDMEVYIPILELHSDEENFPRPLEFIPERFSRENKSRIPKGSYLPFGDGPRKCIGMRFSLMELKLVMAITMLKYDFHLEKKTPEHINLEEYSRIYKIKNKIFLKFTKRVIS
>NezVir_NezVir_CYP4GY1__DN104125_c1_g3
AAIAIVLILLSIIITLLISRVIRDLFKLKGIPGPWELPFLAELRMILLPFTVLYPVLQKYIEDYGGVCAIYRTGRVYVMLSEPETVEPVLSSYNHIKKGDYDYAFLRPWLRDGLLLSDGSKWRNRRKLLTPAFHFKILEDGMKCLTEKSEEITEKLLATKGEPTDLEDIIRSSTLGAILETAMGVPSSDANGYQQHQQEYQSKIKGITESIMRRYYRLWKHIESLYRLSSEGKEFFNDVNRLQLFTKKVIKDRKQLYLIERDSKPGDKKSKIKPFLDCLIELNVSTPGAISEDGIAEEVDTFMFEGHDTTASALNSALFLLANNPIEQEKAAEEQMEIFGDDNRVPSTHDLNKMEYLDMVIKEVLRLYPSVPIITRSLTEDLKINESITVPAGCIAAIMPYFVHRSAKHWDNPEEFRPERFDTGISRHPFSFIPFSAGPRNCIGQKFAMMEMKTMLSAILRKCKLEPVTTSFEIIPTVVLKSDQPILIKVLPRK
>NezVir_NezVir_CYP395P1__DN104143_c0_g1
MITIALLIVIVSLLAYVYNWANNINQTWKRRGVKHRKPALIFGNVTILVPRKDQKHLSVLCADICREFPDEPLVGFYDFTQPWLLLQDAEYIEKVLIKDFVHFTDHGFAINEEKNPIDAQLFNMVGKRWRAFRYKLSPIFTSGKLKSMYEPMSDCGVDLDNVLKTSNKEGLDFKQLMTHFAVDVVGSSVFGIHPKAIQNPNTKFCSLATDLFTFGFFDTIKFLIMFIFPKLSIKLGISFNNQNAVNYYSKILKETFEYRTKNKVERNDFVQLLLTLKEKKKIDVQNWDSNDDYLKDGEAPAELESYEITENILMAQAYAFLVNGIDVLALSQVYALYELSLEPEIQEKAQNEIREQMKLHNGITYTALKNMTYLEKVVKETLRLHPAGGTLFRTCTKDYVFPNGTVIKEGEMLVIPMSAVHLNPNYYPEPDVFKPERFDLPMKPGTFLTFGDGPRVCIAMRYAILLIKYGIVKILSNYKVTLNTKTELPIKLKPNAAIGTPTSPLLFDLEAINKDY
>NezVir_NezVir_CYP4HB11__DN104203_c0_g1
WLLTPEKRLREMGNKIPGPTPYPLVGNIFNFNIFGIKALDDWKYCMNKYGRTFRFWLGPQLHIFITEPEDIQMLLSSQTLITKSEAYYTLESWLGSGLLVSTGELWQRRRKAITPTFHFKILDEFVPTFNKCANTLVKILKDKVSKGFFPLTDFMSHCALDAVAETAMGTEIKAQTNPIGEYPSSVVKMTTTLMEKIGNPLLGMEPLYTMSGRRTREDHLLNILFSLPLEVIRKKENEKNSPTDSSPTEEAFGVKKKTAFLEYLLKMKRDNVPAFQTEKDIKDEVMTFMFEGHDTTTMALTFAVWLLGLHQDIQEELYREVSGILVGQEPTMEDYQKMTYLERVLKETIRLYPSVPIVARKATQDVVLPSCGYTVPKGAHLDVIILALQRREDLFTDPDKFNPDRYFEPQKHPYAYIPFSAGPRNCIGQKFAMLDMKVIVSNLVLNYKIESDEDIIVSPEMILRTKKGPNIRLISRN
>NezVir_NezVir_CYP3224B10__DN104291_c7_g1
MEKFATTAFIIAVAHLVLGLLLWFRVRKLYSYPGLLGFPVFGNLYYFYRTLFLVTMDSMEKYMIRISETYGKDGLCFHWIYGFRTLVTVTNPHIVKEIGFHPNVTHKPNFIFSAFHSYFSGPFVSSRSDDLWKIQRKEYDKLYAVFTFHSRFLKKSRVESEHSNTFSKYADQMIELMLASPSADILRAVTLEFTHNSTMETLFGVDSSIVYNPQVIGFMSVIPVLGTLSVANPKLAGTIFGIFKKMESFFLRTIEKTRRLILEDIYSKILTSSPVAANKKALLSRQITSRMRKCNEDEDKLINELMELFVTSSGTTHALLSSSLIFLALLPDIQERAWQEQYEIFDNDKRDATFDDLSQMRFLDRFIKEALRFVAPPFYFKSVTGDTTINGITIPKGSNLVYLTGYMRMDPKYWKNPKVFDPDRFLEESETLKHSYTPFGIGVRNCPGMHYTTTLMKVALSKIIRRLKLRPVQKDFRFEDIQFETFIMRELANPPVLQVEQRE
>NezVir_NezVir_CYP3225B9__DN104483_c1_g1
MLLEIIILLLSAIFIFNWWAHGYWKKRNVFSIPTEFLFGNTRELVMGQTLMALMFEDIYKKYKKHRMIGFYCFYKPMLFITDPDIVKKIFVTEFNNFSNNGFTVSKEVDPLLGFNPFTAKNSIQWKELRSIQALNQTPLKLREVVSSLAKIGEFMYDFIKNQKGESIAVLDLTTRAAIDSAVLHGFGIEPKSFTDSEFGFMKHASGDKFFETSSWNIFAALFFPSLNKLHNFRITSKEAEDFFKCVTKTNIDHRQSANITRGDIVDTIIKLNKKKLEQTNKAYTDLEMTAHCATFYLDATVTASMVLAFFLLELANHIDVQEKLRSEIKSVGNKPEDFDYDKINSIPYLQMVLDETLRMHTPLTVMSRICTRDTVLEDVKICKGTRIFISSIALHNDPEYFPDPEKFEPERFSESNKELMTKYTFLPFGEGPRICVGMKYATIFVKTIIAFILLKYRILPSGDKNTSLNEYDSFLLIVKPDAAVKLEEL
>NezVir_NezVir_CYP4G228__DN104749_c5_g1
FGSSVNNKKMIAVFTFLIVTAATLYYIKWRSERKRLYELAEKIPGPELLPLASKAFSILKNHNTLLKYIYDLSFIPEYQNVAKLWLGSRLVVGLVHPKDVEIILSSNVHLKKSQEYKLFEPWFGNGLLISSGETWRHQRKMIAPTFHLNILKRFMDEFNRNSQRVIERMRKENGKMFDCHDYMSEIMVETLIETVMGVKQESQNRECFSYAHSVMDLCDILHTRHTRPWYRPEYLFKLTNMSKEWDRNLQNIFNLTNRVFNTKKEDCIKNKSKESTMTKEDVKEETKVETKIETHSDEKFSYGQAAGLKDDLDDDNEIGEKKRLPFLESLIDRSQNGDKLTDQDIIDQVNTIMFEGHDTTAAGSSFFLCVMGDRQDIQAKCIEEIDSIFGDSDRPVTFQDTIEMKYLERCIMETLRLFPPVPLIARELEQDVQLMSENILLPKGCAVVIGTFKLHRRADIYVDPDNFDPDRFLPENAVNRHYYSFVPFSAGPRSCVGRKYAMLKLKILLANILRNFRVKQGKPMKDWQLQADIILKRSDKFEITLEPRRVQKVC
>NezVir_NezVir_CYP301A1__DN104843_c0_g1
CVPCWEVLQRCESSSLSIQVIFKLIFLYPGYLSEHTMQRWSGLGRRLSQLAACPSEVVRPYQEVPGPRPLPIIGNTWRFLPVVGDIEVSDVAAVSQKLYDVYGKIVRLSGLTGRPDLVFVFDPDEAEKVYRAEGDTPYRPSMPCIVKYKTEVRKEFFGELPGVIGVHGEPWRTFRTRVQKPILQPRVVKQYIAPIQTVTELFIERMLEMKDENDEMPDDFDNEVHKWSLECIGRIALDVRLGCLDRNLPNNSEPQKIIDAAKFALRKIAILELKAPYWRYFPTTTWRKYIENMDYFRSVCMKYIQMALENLKKKDNKQELSLLERILETEKDPKIACILALDLILVGIDTISMAVCSVLYQLATRPEEQQKMHEELVRIMPDPNCQLTSEMLDKMVYLKSFIKEVLRMYSTVIGIGRVLQEDTVLCGYRIPSGTQLVFPSIVMGSIEGYVSEPHRFLPERWMKCDRDNHYIHPFASLPYGFGARMCLGRRFADLEMQILLAKLIRTYRIEYFHEPLEYKVTFMYAPDGNLKLKMSKRKE
>NezVir_NezVir_CYP315A1__DN104966_c0_g1
MMKMIPYVKGLPIIGTSLSILAAGSSPKLHLYIDRRHKKLGPIFKENMGTICGTFVADPLAARTVFSAEGRYPKHMVPDAWKVYNKMYNCNRGLFFMEGEEWLKYRHIMNKLILKRNLPNQQVQEYIISSFMESMDNFVGKQMHNIEHKFYQLSISFFIGTLMGTAIINKMEYFNKDIDNLALVVNSIFSTTTNLMNIPISLATSLNMKIWKEFTESVEYTLKAGRVLLEKIKGFPLNDGLLKDLLEEDLDDEVITGLVMDMILAAGDTSAYTSQWALYLLSREPEVADKVRSNDQLVSGVVKEVLRLYPAAIFISRYLDRDLILPTLDCQLSKGELVMLSLYTIGRLESAYTEPLKFKPERWMRHVDSNSRHYLGVKEPMAWLPFGVGSRSCIGRRLAEAQLHLTISKILSKYRLHLVEPVDMELRMVPVPTKPIKIKVDRL
>NezVir_NezVir_CYP302A1__DN105003_c0_g1
MAFIQRILSKRNVCSNALRKKDVPKPFNQIPGPRSLPIIGSSWKYIPFMGDWDVSKLHIVGTKRFEQYGGLVREEVSPGINFVHVYSAQDIEKIYKNEGKYPERLGHLALMHYRLCRPHLYNSGGLLPTNGSEWWRLRSTFQKHIARVQDARSFLSKGEDIINDFVTTILFNNYTCEDFLPLLSRLYLELMWMFIFGKRLNSFDSINISENSIPSKLMKAAEDITHTTMITDSSEKIWKVIKTPSYIKIEKNFEYIEKIVLSALKEAETENSKNRKHSDENSKICLIDKFFQTPEMSSKDINAMTADLVLGGVDTTAYTTAFLMYNLSRNKAVQEKLYSEAVKLLPSPDTRITSDILNSAIYARAVLKESLRLNPVSVGVSRILQQDTVFSGYLVPKGTLMLTQNLVACRNEDNFKNALEFIPERWIRGSPAYQEVSPYLVLPFSHGPRTCIARRLAEQNMLTLLLSIIRKYSISWMGEVMDIETPLTCKPDKAVKLSFHNWVVKNKVLNIS
>NezVir_NezVir_CYP3092E_f3__DN105316_c3_g1
MALVTNDWRIDVLMGIFTLSFLIYYKIKSIYSYFEKRNIKHVKGKFLLGSDPDMVFFKVHFTESWEKIYKKLENEKYGGFYQAIVPSIMLRDPEYINFVLKTKFEHFYDRHFMVDEKRNPLDENLFFLRGNKWKYLRSKMTPLFSQVKLKWMYEQIVECADIFDECIDKLRDGNDVDLNTLLKNFTADVTASCGFGIEPQALKNPDWEFSDIGREFFDPNKMNMLIILLRFSIPHVF
>NezVir_NezVir_CYP3092E7__DN105316_c3_g2
FFEKRNIKYVKPKFLLGSDPDGVLFKIHVTESWDRIYKQLENEKCGGFYQAIVPTLMIRDPEYVNIVLKSSFDHFSDRIFLVDEKTNPLDEHLFFLRGNKWRYLRNKISPLFSQVKLKWMYEEIDKCVNLFDECLAELSDGKDLDIKELLARYTTDVVASCGFGIEPQCLKNPSSEFRKIGREYFDPNKINMRMLFLRLSIPRLLMWFKIKTVSAKINNFFLTTTKNILHHRRSTGVVRKDFVQLLLELKEKGTVEIDTTEIEKDETYKESPNEKIELTDNLLAAQSFVFFLAGFETTASVLNFTFYFWAKHQEIQERARKEVLEVKEKYGQFTFDSLKELKFLKNCIAETLRIYPSVPALNRECMKDFTLPDGTVIEKGLHVLVPILSLHRDPKYFPEPLEYKPDRFENPPVNGTYMPFGDGPRTCIGKRFAEAAMTSVLARSLEKYKFELSPMNNCGDIKLNPKVITSSPLHGIFLRIHKL
>NezVir_NezVir_CYP3092E_f4__DN105316_c3_g3
MPTIALTMGLVTNDWKIDVLIAISTLCIFIYYKVKSIYSYFEKRNIKYVKPTFLLGSEPDGVLFKIHVTESWDRMYKKLENEKYLGFYQAIVPTLMIRDPEYINDILRTSFEHFPDRVFLVDEKTNPLDEHLFFIRGNKWRYLRNKMTPLFSQVKLKWMYEEIEKCVYIFDE
>NezVir_NezVir_CYP3224C2__DN105368_c2_g1
MDTIITAVLTIVVAHLVWGFILWLRVRKLYSYPGLLGFPVFGNLYYFYKTLFAFTGDSMANQMIRVNEKYGKDGICFHFIYGYKIAAIVSSPEIVKKLSFHPNLGDKPFEMYGGFRDYMKGPLSTQYADEVWKLKRKEYNTFLRKSNVNNDYFNSFAKSADKLVDKLSTSSDGHDLSLALTQDVSFKTLFGIDTDLVYHPEVMKVMSKLMDMGGVIGANSNIVRAMGPILKPLIDMILGRAVELRKLALEKIENTLLLKKEPLSDPSLMMHMAARLINSNASQDTLILEIQELLITSAHSIAAVLSSSITILATEIDVQERAWKEQYEIFGNDTTRDPTVDDLERMNFLDRFIKESLRFLGPPFNGREANGDINIDGITIPSGTIVIYLYNYMRSDSKYWNNPKKFDPDRFLEES
>NezVir_NezVir_CYP3224D1__DN105368_c3_g1
ALSVGWPTHFLWYQKFHLRRTQTVRMIETILYAALAILMAHLLFGVVLWFRVRKFYSYPNVLGFPVIGNLYYFYRTLFLFTADRTLKYVIPVAEEHGKDGLFFHWMFGSSVAAVITCPHLLKKLSFHPNLVDKPYAAYKGFQIFMEGPFSALRSDDVWKQHRKDYNNYLKKSRVDKDYFKTFTKSADKLVDIMLETPSSLDANAACTAVAHDISMKTMFSVETSLVYRPECLRYIYRIKDISSILFLNVLIISPLFHILQPLSDLTIGKLTELRKLILENIDNQLKSNQTPLHELPFSTYLALKNRKDNGSKRQLYNKIHELFLTSGHTISVQLENMICFLAVLPDIQERAWQEQYEIFGNDIRDPTIDDLNQMNYLDRFLKESYRFLKVPLLARMATADINVDGITIPSGTVVIYLMGYMKFLPKYWENPYIFDPDRFLEESDLLKCISSPFGFGIRNCPGEYYATILIKIILSKVLRKLKFRPVQKDFRFEDIKFKSYIFTEAENPPNLQVEERT
>NezVir_NezVir_CYP6LV30__DN105486_c1_g1
MFMTIYLVALAFFLLYKFWTSNYSYWKDRDIPHIPPVFPFGSSRDLALQRGFQGDIWSELYRKCSSQPFFGVHIMRTPFLVMRDPEMIRFVLASSFFNFRDRQPFKRSREPLTHHLFNLEGEQWRALRTKLTATFTSGKLRGMFPLFLSCSESLDSILQTNVNKVIDVKDITARFSTDIIGSCAFGMDMDSISNPNSEFRKIGIEIFKLKNSTRIKLALVNTFPDIMKLFSPRFTPKSVEKFILRAVSGTIEHRLRYGIKRKDFIDLLMILKYMNGDKKKSDDIPKLNLNDMTMEMMAAQCFVFFTAGFETSGSVQSCCLYELALNQNIQNRVQKEIDHMTEHYGGLTYEAVHKMVFLDMVIAETMRKYPTLPSLTRFSTERTVLPSGHVIDKGVRVLIPVWALHRDPLLFPEPEKFDPERFSDDNMALIKPFSYLPFGEGPRMCIGKRFGLLQTKMGLITVLKKYRVEPTSKTEIPLDFSPKCILITATEGPIHLRLVERTDHCPS
>NezVir_NezVir_CYP18A1__DN105560_c0_g1
MYHVKMLLELRSLAVFFIVFFFGRRLWALLSRIRTLPPGPWGLPLLGYLPFLKPEAHVHFAQMAKKYGGIFSLSLGNQFVVILSDYKLIREAFRREDFTGRPDTEFTNILGGYGIINSDGRLWKEQRKFLHDKLRRLGMTYSGQGKHEMEARIMKEVEVFLHTLSKERNNSTDLNPILCTSISNVICSLVMSVRFKQKDAKFTRFMNLIAEGFRLFGSLNYANFFPIMRYLPGLQEVIKKIAKNRTEMAAFFQETVDDHRATFDSHNMRDLIDNYLMEIEDAKATGRSEELFQGKEHDRQMQQIIGDLFSAGMETIKTTLLWAVLYMIHEPEVASKIQEELDRVVGRNRLPKLEDRPYLPYTEAVILEVLRISSVVPLGTTHSIHQETKLGGYTIPENAHVVPLLHAVHMDPNLWDEPKAFKPERFLNQEGKVCKPEYFMPFGVGRRMCLGDVLARMELFEFFSSLMHTFHLRKAGEDSGLPTLEATTGATLTPLPFEVSLVQRPLQDSPHEFLNTCQGLRPAGSL
>NezVir_NezVir_CYP6LV32__DN105662_c6_g1
MLFVVFLLAVVLFLVYKWWTSVYSVWDRRGVQNVPARTPLGSDGRFTLLTKYQGYTLNEMYQKFSSPYFGIYLIRSPFLVIKNPEIISIILTKEFSHFRNRQFLKIHQNDFIFQHLFNLGDDKWKTTRGKMQSTFSSSKLRTMFPLFVKCTENLMSALLEKEGDTINMKQALASFTTDLTCKTLFGLEADTNCDSEVTRIGKIATDFNLMILLKIAVKLAFPEIAQNIPIKVFSTDIDKFFLKLVTEIVDYREKNNVKVHDFMDLLIQLKNRSKNGEEKKFENGNINIQSQDITLEVMAAQCFFLFNAGFENSSSIQTYCLYELALKPEIQKTLQDEIDKCLKKHGEMTYEALKEMNYLNMVISETMRKYPILPFVTRVCTSPLTFPDGFQVEKGDQMILPTWSLQHDPQYFPDPEKFDPERFSEQNKDSIVPYTYLPFGEGPRMCLGMRF
>NezVir_NezVir_CYP3225A6__DN105726_c7_g2
MIAEAIVVLIITSYLSYIWLFGFWDRRNVFNIKFGFTLQTFPKILIRNEHIQDFFVDLYTKYKSHGIVGFYAMFTPMLLVTDPEIVKTVMVKDFNKFTDTGIEIRKDVDPLFAINPFVAKGIEKWKELRSIQAANLTAVRFKEIIPTIHRVAESMVDYVREKKMEPITAQKLSFMYTVDNACSCGFGIEPSAFTDTENNFIKYANSDKLFNPSPLTMYCHLFIPAMTSVLKLRILSEEAGDFFDSFVKKMIEYRTSSNITKNDLINHIMKINQKLKEENKPAYTNLELAGHCMTFYVDSTATSASQLTFFLFDLADNPEVQEKLRKEISSISKCPSDFDIEKINSINYLNMAINESIRIHTQATWISRTCTQDSVIANTPIPKGTKVFIPIGQFHKDPEYFPDPNKFDPERFSEENKDSIPKYTFLPFGEGPRICVGFKFALLQIKLAVIFLLLNFTILPSNQEGKEGIVIDNTAFVTPGSSSKLKFKPIIQDISQ
>NezVir_NezVir_CYP4GY2__DN106085_c5_g1
MFEALYAVVVVFLVGLILKKWWDQKIPGPRGLPIMGIALELAQIPPRDIFAKIDSLRQTYSGIFEMKIMTDSYVMLTDPESVEPLLSSSKHIKKGIFDYKFWRLFLGDGLLLSDGAKWHHRRKVLTPTFHFKILEDAMTSLVKNAQSLTEQFLDTEGKPTDVGNIIRSSTLKVICETAMGVKLNTDDETQNKYVEAVKRIPEAIILRYLKFWLHSDFVYNLTKDGRNFKKDLNLAHSFTKKIISERRMLYKNQKADNSENKSKKKAFLDCLLEMGEALTDQDICEEVDTFMFEGHDTTSANLVFSLFLLANHPEEQEKVVEELIEIFGETDRPPTLSDLAKMNYLEMVIKESLRLYPSVPLISRSLTEDLKLGADVIIPAGYTAVVAPFLVHRSKTHWENPEEFRPERFMPGTPRHPFAFIPFSAGPRNCIGQKFAMMELKTMLSSVLRKCKLEAVTKEVNILPTGIIKSEETILMKIYKRNL
>NezVir_NezVir_CYP6LV_C_f1__DN106164_c0_g1
LVAGFETSSSVQSFCLYELAINQDIQTRVRKEIDEIIEKHGGLTYQAVHEMEYLDMVISETMRKYPTLPLLMRYCTKSITTRYGYKIEAGDSILIPVWSLHHDPEYYPDPEKFNPERFSEQNRESIKPYTYLPFGEGPRMCIGMRFGQLQTKVGLITLLRKSRVEPCAATKIPLVLGPSPMITVPKETIIVKLVPQS
>NezVir_NezVir_CYP4HB12__DN106407_c9_g1
MYMILITLALGAFMIWWLFRPEKRLREMGNKIPGPKAYPIVGNIFNFNLYGINGPKDWKECIEKYGPTFRVWLGPQLHIIIAEPEDIQALSSKTLITKSDAYSALQPWLGTGLLLSTGELWQRRRKAITPTFHFKILDQFVPTFSKCANTLLKVLKDKVGKGFFPLTHIISDCALDSVAETVMGTELNAMTNPIGEYPTAIERMTLLLMEKIKNPLLGMEPHYTLSGRRKKEKHLLNILFSLPLEVIRKKEIENIDVRDDSDASGDAVLGVKRKAALLELLLKMKRDKVPAFQTEKDVKDEVITFMFEGHDTTTSSLTFAIWILGKHQDVQEEVYREVSEILVGQEPTYEDFQKMTYLDRVLKESMRLYPAVPIVARQATHDVVLPHNGYTIPKGAYLNVMIYPLHRREDLFPDSEKFNPDRHLKPHKHAYAYIPFSAGPRNCIGQKFAMLNMKVIISSLLLSYKIESNDDLIVYPELLLRTKKGPYIRLTPRN
>NezVir_NezVir_CYP3224B12__DN106790_c7_g2
MEIIITAAVIIVVAHLALGLLLWFRVRNLYSYPGLLGFPVFGNLYYFYKTLFLLWMDTMEKDMIDVTEKYGKDGLCFHWTYGSKPTVIVSGPQVVKEIGYHPSVSHKSDIMYRGFLNYLQGPFTNSRSDDLWKQKRKEYNTGLKKSHIDNVFCNSFNKSADKLIDLMLASASSVDTLYETISIVQNVTLETFIGVETSLAYDPHITNLMTVLLDIGSFILANPRLSGIVLTILKRIDEIVFKKIKELRNVVVEEIDRKSKSEQCYLPEQSILTQMISRSIKCNGTKKEWNPMELKTEIQEIFATSSQTVASALSSSIIFLAVLPEIQERAWQEQYEIFGNDKRDPSMDDLKQMAFLDRFIKESLRHVAPPFFAKLASDNININGITIPRGTNIVFLSRYLRMDPKYWKNPKDFDPDRFLEESGAIKYSYAPFGIGIRSCPGMYYATALMKITLSKIIRRLKLRPAQKGLRFEDIKYKACLMVEVENPPKLEVEERT
>NezVir_NezVir_CYP4GZ9__DN106865_c0_g1
MWMMVAVILCLICVLLVLFVGYLAIYWKPSRLPGPRGLPYFGIAFSMIGITSKDIIHHLMKWFEEYGDIFEFQILGQKYVFVTDPQLLQPILSSNTNITKGRFEYSFFRPMFNDGLIISDGDKWRTRRKLLTPSFHFKILETSIESVGRNTEEFVSHLLKSNGKATEIEDHIYLLTFKIICETAMGVKLNTVDNQQNEYIKASKICHDSTVYRYLRIWLFPDFIYRLCKVGKTFFKCLDVIHNFADQVIKSRKELFIAEKNDFTNKDSKRKAKNTFLDNLLELDDSNPGLFTKSDIREEVDTFMIAGHNPTAAALKFLHFLLANHPDVQEKVHDEQVEIYGDDKRTPTAQDLHKMIYLEMVIKETLRLYPSIPLYSRLLDKDLQIDEKTIIPAGCNVAVFNYCVHRSKKHWDNPEEFVPERFVPGIERHPYSFIPFSAGPRNCIGQKYAMMELKTIMP
>NezVir_NezVir_CYP4GZ_C_f1__DN106865_c0_g2
MGVELNIEDKQQNEYVKASKICHDSLVYRYLRFWLFPDFIYRHSNAGKIFFKCADLIHNFADQVISNRKQLFIAEKTGSKNKNSTKKARNAFLDNLLELDDSNPGLFTESDIREEVDTIMVAGHNPSSTALMFLHFLLANHPDVQEKVYDEQMDIFGDDIRTPTAQELKKMIYLEMVIKETLRLYPSIPFHSRLLQEDLRIDEHTVIPAGYTFGIFNYCIHRSEKYWNNPEEFIPERFASGNEIHPFSFIPFSAGPRSCIGQKYAMMELKTIMSRVVRQCWLEPVTTTISVDYGITLTSTEPILLKAFPRNATRRMISTCNI
>NezVir_NezVir_CYP4GZ_C_f2__DN106865_c0_g3
MIAGHNPSTSSLKFLHFLLANHPDVQEKVYDEQMHIFGDDKRTPTAQDLQKMTYLEMVIKESLRLYPSVPMYSRLLDEDLIIDEKTTIPAGYTVAVFPYAVHRSKKHWSNPEEFIPERFAPGIEIHPFSFIPFSAGPRNCIGQKYAMMELKTIMSIVVRQ
>NezVir_NezVir_CYP4GZ_N_f1__DN106865_c0_g4
MMSVCLGLICVLLVALAGFLAKYRKQSTLPGPRGIPFFGNVWNHIFRTAPKEILPKLKRFINKYGSIFELRMFGIHYVFVSEPELVKALLSSSTNVTKGRFEYSFFRPLFHDGLIVSEGKKWRSRRKILEPSFHFKILKKSIETVSRNAEEFVSHLLNSGGEPTEIEDMIYLLTLKIICETAMGVKLNTKDEQQNDYIKASKMSHDGMVYRFFKFWLYPDFIYRHCNAGKMFFKCVDLIHNFTN
>NezVir_NezVir_CYP3225A7__DN107330_c1_g2
MLVEAIVVLFIALCLSYSWFFGFWDRRKVVNVKFEFTYLTFSRAFIKNEHLHDIFADIYRKYKSYGTVGFYTILSPMLLVTDPELVKDVLVKEFNKFHDTVMEMKKEVDPLLALNPFVAKGMEKWKELRSIQASNMTTVRFKEVIPIMYRVAENMVNYLAEKKMEPIGAKELSFLYTVDNSCSCGFGVEPSAFTDPENNFVKYANSDKIFKPSPYTMLFHFLLPRMANILKLRISSEDAEEFFKSFVQKMIEYRTSSNITKNDFINYIMKLNQKLKEENKPVYSKLELAAHCLTFYADSTETSSNQLAFFLLDLANHQDVQDKLRKEISSISKSPIDFDLEKVNSINYLNMALNESLRLHTQGNWLSRTCTQDTVIGNAPIPKGTKVFVPIGQFHKDPEYFPDPEKFDPERFSEENKDSIPKYTFLPFGEGPRICVGFKFALLQIRLAVIFLVLNFTILPSNEDGKEEIVLENAPLPTPAPTSKLKFKPINTY
>NezVir_NezVir_CYP3092D7__DN107432_c6_g1
IAAFSLLALAYYKIKKTFRHFKDRNIPYVEPTFPLGSEPQGVLFRKHIVDSFGEIYNQLEGKPVGGFFQTVLPFLMIRDPEYVHQVLISSFDHFFDRNFLVDEKVNPLDAHLFFLRGNKWRYLRNKLSPIFSGVKLRWMFEEMEKCGESFVECFDKLADGKDRDVLDELARYATDVIGSCAFGLEGDSLKNPNSPMRQMGKDLFDTSSINRTQITFLLRFSVPRLLLWFKVRSLPSAIEEYFCSTISSVLERRRKTGLKRRDFVQLLLQLKEKDVVNIDANDVDEKEDKSQQNNDIEKFEITDRLLMAQSFVFFVGGFETTSRTLHYLIYQLAQHPEIQERARQEVLRIKEKHSQFSYDALKDLKFLDNCISETLRLNPPVSMLNRECTKDFTFPDGTSIEKGEQIVIPIYSIHRDPKYFPEPTKFNPDRFLSDPQRGTYLPFGDGPRICIGKRFALVEIKIVMARLLERYSFEPSSLNKEPIELNPWINVLCAKNGLFVKIQKLNNSK
>NezVir_NezVir_CYP3092D6__DN107432_c6_g2
MSWQDWLMLATIAALSLLGLAYYTIKKLYRHFEDRNIPYIKPKFLLGSDPDGVLFRLHVCDSWDNIYKKLEGKPIGGFFQTVLPFLMVRDPEYIHQVLISSFDHFFDRNFLIDEEVNPLDAHLFLLRGNKWRYLRNKLSPIFSSGKLRWMFDEMDHCGDIFLECIDKLADGKDRDILDELARYATDVIESCAFGLEGDSIKNPNSKMRQVGRDLFDTSKFNLSQFFFLLRFSIPRLLIWLKVPSVPSHAKNFFCTTMSDVLEYRRKTGFQRKDFVQLLLQLKDKEIVEINSNYDVGDEKGKHEETVTEKIEITDLLLVAQSFVFFVAGFETTSRTLHFLIHQLAEHQEFQKRARKEVLDIKAKHGRFSYDALKDMKFLNKCIAETLRMYPPVAMLNRECTKDFTFQDGTLIKKGEQIVIPIYSIHRDPRYFPDPLKYNPDRFEVDPQNGTYLPFGDGPRICIGKRFAIVEIKIIMARLLERYWFELSPLNGEKIEIDPWSLIVSSKKGLWVKIHKLTDLK
>NezVir_NezVir_CYP3092D_f2__DN107432_c6_g3
LKVRSLPRDMEKYFCSTIGGVLEHRRKTGIKRRDFVELLLQLKEKEVVKIEGNADEEENESHRNNEIEKIEITDHLLMAQSFFFFVAGFETTSRTLHYLIYQLAQHPEIQERARQEVLAVKEKHGQFSYDALKDLKFLDNCISETLRMYPPVGMLNRECTKDFKFQDGTSVKKGEQIVIPTFSIHRDPKYFPEPMKYNPDRFACSPQRGTYLPFGDGPRICIGK
>NezVir_NezVir_CYP3226C4__DN107522_c5_g2
YQEFKNEPYIGYYNLWKPTLLVMDPQLIKALIEADFDHFTDRPMNCGNSKNDAIMHSIFNMRGTLWKLKRHIFSTLFSPKKLKEYSEVLNHYGSSLLGEIDSYSERCEEIPFEQIAKRHVVRTQSYIMYSLDPSQDEEIFSKLSHLSELFERPPTNTTLKFTFFTAAPRLFKFLGISTYPRELWDFFSKFTKQLIESRNGANVGRDDLVSLVAQLQKEEVLGTDRIGLRESVGHIFTFFATGINSNLTALTYTVFQLSRHPEVQEKLRNEVDNVLSGNDYVSYDSVMKMKYLEDVIKETLRMFPLGGIILGAGILKRTCTIPYKINEKFTIPKGMDVVFPSYSVHMDPNYFPAPEEFIPERFSDSAKSSPLFMPFGKG
>NezVir_NezVir_CYP6LV_N_f2__DN107638_c5_g2
MFTATILAIIILWLIYKYWISNYKYFEEKGIPSIPGRFPFGSDMDMTLMRKFQGDLFLEMFKKFPSSPYFGLYLMRKPTLIIKDPEYVQVVLVKEFSSFKDRLLIKVPESDTLSQHLINLEGDKWKALRNKLSPTFTSGRMKAMFPLFLKTSEAFDSLLESHVNSVIDVKDLATRYTTDILCSCAFGLDTNVMQEKDSELIQLGKNILNINLRLMVAFLITTTFPKLAEIFQIRCTPEKKESQLLVYNLVKKTVEQREENNIRRKDFLDLLIQLKNKGTLDDEKGEESQGNIPEFTLNMERLAAQCFVFFVAGYETASSVQSFCLYELALNPAMQER
>NezVir_NezVir_CYP4HD1__DN107844_c1_g4
MLILFGILLTALFLLRFFCRHFNYYKLALRLPYAKKAPLIGHALNLWVDKDELLDKILEIIGEPDNKRSIQEHGVLAVWIGPMAIVLVHDLQDIEQILTSRDLTRKSYQYKFFEPWLGQGLFTASGPHWYSHRKLITPAFHFKILEKFIPIFNANIDIYLRKLDEKVGKGSFNIENYIAYLSLDIIAETAMDAKINAQKEESPYAQKVKDMTETILLRGCRLLYYSDVIFSLSSLGRRQKRSKRFIDNFINDLVKRKKEERNRIQLTKNNKNNSEIDEKERVALMDVLLETQNRSSHFTDKDILDEVNTFMFGGHDTITSCINFTLYLLSKHPTIQEEVLREIESVIGEEKFTLSNLQQLKYLERVIKESLRILPVGPFMQRAAEKDIKLRSGYVLPAGCTIIMMIYALHRNPEYFPNPEQFDPDRFLPENCLNRHPYAYLPFSAGPRNCIGQKFALLEMKAIIAATIR
>NezVir_NezVir_CYP3225B8__DN108465_c0_g1
LSSWLKKTSTTSWFNFYNNMLLETIIVLSSVLFIFNWWAYGYWRRRNVYSLPTEFLFGNIKEIIMNQKVMCLKFRDIYEQYKQHRMVGFYSFYKPMLFVSDPEIIKRVLATDFNSFSSNGFTMDKDIDPIMGFNPFTAKTVPLWKELRSIQASNLTALKLKEVVPGMVKIGEFMKDYIKNKKSQPVSVFDITTRAAVDSAILFGFGIEPKSFTDSEFSFMKYGTVEHLFSTNYMNTISSFFLPSLSKIFNSRITSKAAEDFFISMTKTNIEHRKTTKITRGDLFDTILKLNKKKLEQGDKAYSNLEMSAHCATFYLDATVTSATVSTFLLLELATHQDIQEKLRREIFLVGKKPEDFDFDKINGIPYLQMVFDESIRIHSPVTVLTRSCTKDTVIEDVKISKGTKVFISSLALHYDPEYYPEPEKFDPERFSENNKESMTKYTFLPFGEGPRICVGLKYGNLFVKTLIAFILLKYRILPTYDQNKVLHDYENFLLVPKSDATIKFEEL
>NezVir_NezVir_CYP3225B10__DN108465_c0_g2
MLLEIIVLLASFLLIFNWWGHGYWKRRNVFSIPKLFLFGNFWQLVMGQKVSLMFCDIYKKYKKHRVVGFYCFYKPMLLISDPEIIKRVLVIDFNSFSDNGFVVDKDIDPLFGYNPFTAKTIPLWKELRSIQAANQTPLKLKEVVPSLANIKEFMYDFIKNQKNQPIEVSDLTLRAAIDSAVLNGFGIEPKSFTDPEFSFMTHASGEKLFEATFVTMISAFFFPLINRLFSLRMTSKEAEEFFVSMAKTNIDYRQSAKITRSDLFDTIMKLNQKKLEQGNKAYSALEMSSHCASFYMDATITSSAVLSFILLELAYHQDVQDKLRREIFLIGKKPEDLDFDKINSMTYLQMVFDETLRMHPPVMIVSRLCTKDTEIEDVKISKGTKVFISPFALHYDPEYFPNPEKFDPDRFSDINKESMTKYSFLPFGEGPRICVGMKYANIFVKTSIALILLKYKILPAYDQNESLHDIDHFLLGPKPNAAVKFEEF
>NezVir_NezVir_CYP395Q3__DN108481_c8_g2
MLTLCLIILVLTLVGFIVNWIRKVHLFWEKKGIKHLKPSFLFGNSLPVLLNKKSISEQFIDLCKTYPNEPLLGHYDFLKPSLIVQDADYAEKILIKDFLHFTDHGMEVNEDKNPIDAQLFTMCGKKWRAFRYKLSPIFTSGKLKNMFDTMAVFGDRLVNLLSTKKEYKKVNLREAMSSLSMDIIASTVFGIETNVLENPDSEFRKMGKKVFDFGIVGFIKIWIIMSFPGLGKKLGVSINNKDVVQYFTDIIKKTFSHRRKNNIHRNDFVQMMIQLQDKGHIEVRNWDANDDYLKTDEDSNMNVDSYEITENVVIAQAFTFLTTGLDTIGIGQTYLLYELALQADIQDRVREEIFEQCKIHGGLNYDSLKAMTYLEKCLKESLRLHSTPQLFRICNKNYTFPNGYTIKKGETIQIAVSAIHRNPDYHPDPEVFKPERFDNLMRPGVWLSFGEGPRVCIAMRFALLQVKFGVARMLMKYRLSINPETKLPVEVLPQSVVLEPKYPIYFDLEEVS
>NezVir_NezVir_CYP3227B3__DN108481_c8_g3
MMSESITSMFFKSWEFIQDLIKSDSFGYTTIIISLLVSRMLLTSEFVAFTALWGLLYLCLNIYWAMNYWKIRGVKHFKPWPIVGNMARVLKLEYHLAYYYDEIYNAFPGERMVGMYEFMTPSLVLRDTELIEQVLVKDFSTYPDHGPFLMEPKSILFESVFAMSGIRWRAIRNRLLTTFTTGKMRVIFPQILAPCQSFVKGKPKCLNVEIINELAVKIFMTAMFGINILPTGEEELMINCKRIFEPKATRILQLIFLTYFPKLSNVLNLKFMPRDLDDYFRSLMNTILDQRENIDFERNDYTKVLVEMRKQEKMNIYNMRNDKVSQTFDMTNEIALSQAFMFFFAGLDTVSLLILHLAFEFSKSKYCQDKARQEVRSVLKKFNGYSWEAVREMKYLEQCILETLRLHPSLQFLVRITDKDTELGGVKIKKNTRIVIPIHSIQMDPKNFTDPNKFDPERFNVENQQNKFAHLPFSDGPRVCLGKRFAIMETATFFAHILDNYELSLSPQTRLPLQYEPKTLFHTPKVQTSIHVTLNEIRK
>NezVir_NezVir_CYP3226B4__DN108630_c3_g3
MHLWYFRTVQFPYSIGEMFEQSTIIFILFFITAVFCSFLGVCYEYMKRRYRYWSDIGIPGPKPEFIIGNMKESLFMKCTEPEMTDVWYKDYRGNPYIGFYNLLKPSLFIMDPELIRKVTEVDFNHFIDHPSFSEHSGSDVIIYSLFAMKDQVWKVKRPIFSRLFTPKKLREQIEIFNNRYSLLKEEIENKSELRKDTELLKFIGRYILISFSTILYGLDLMKDEKLFEDLEGHSEKFFHPGLHQALMFLFYTASPDLFNFLRMKTFPRDIWKYFSPFTKELQEHNKRLVNTNGCNLVSLLNQYQDSEPASAIDHPEAVGHIFSFFSASNHTTITTVSYGLFLLGQHPEVQDMLREEVDRVLKRNQNITSENINDMVYLDAVLNETMRLYPLLGVLKRVCTKKYYVDELLTIPEGMDVFIPVQALHMDPEYFPEPEKFHPERFLGLEKLPSIFMPFGRGPRNCIGLRMAEIAFKIAVARLISDYVILPNPKSTLPIKFDPRSLFITCMPENGLWVKLQKRETHQ
>NezVir_NezVir_CYP395T4__DN108772_c3_g2
MFSLILLSFTLLISSLIFILIKWAEERNKFWSKRNINFLKPKLFIGNLYEVLWGRKNMSEAHQAVYNAFPLDDVVGFYDFVFPRLIIRNPELVEKVLKNDFSHFVDRAAPAKHVKDPLSLNLFSMCGNQWRLYRQKLSPGFTTGKLKNMFDPLSVCGKNMLSLMESHVGKEADMKEIMELFSMDVIGSCAFGIDPGVTQNPNSSFRTMGQKIFEFSAVQQFRFAVLSLLPNLASKLNFSFFKPEVVKYYCDIILNTLEFRKKHEIERNDFIQMMLQLRSKGKIDSQPSDLAEDDLKTNKSVEEEDKDFQITDELLIGTAFGFLSAGFHTTSSALTYALYELSKNPEALEKTRREKKEQVAVHGNINYDSLKCMTYLEKVLKETLRLHPGAPSTFRVCTKEY
>NezVir_NezVir_CYP3224E1__DN108929_c1_g1
MHIVVTAALIILVAHLVLGVILWLRVRKIYCYPGLLGFPVFGNLYYFYKTLLPSNMDYMVNTLDVMAKQHGKDGLCFCWTSGYKLTVLITSPHITKEIGFHPNLADKPAFMYGGSTPYIEGIFNSERADDLWKLKRKEYSIFLKKTSVDRDYFNTFIKCSDKMIDFMLASPSAADIHHATISLMLYTSLRTLFGNETSLISHPKNLKLILWMNNLITYIMVNPRLAALFLSIFRRVDGLFFPKGAELRTWILENSIKTVKSSKGPTPDKEKNLSLQITSRSLKCNNSINVLIKELQELFLISTHTLTGALASSIIFLAIQPDMQEKAWKEQHEIFGNDERDPTLEDMERMEFLDRFIKESLRFAGPSFLGKLATGDININGITIPEGAGVVFLI
>NezVir_NezVir_CYP4G230__DN108946_c4_g1
MDLLTFFGAVLTAAIAGYGAFWYSRRRLYELAAKIPGPTSLPLLGTLSEFSGGAHMVFENMVKKCHEYGDVIKFWIGPRLLVFLADPADIELILSSHVHIDKAPEYQFFQPWLGDGLLISTGNKWRNHRKLIAPTFHLNILKSFIPLFNSNSRGVATKLKKEVGKEFDCHDYMSEATVEILLETAMGVNKKTQESGYEYAMAVMKMCDILHLRQTKLWLRPNIIFYLTSLGKLQDKLLNIIHSLTKKVLKIRMEEYKNNGSKLPGNVTFVTGDDGKIQVEGDFSFGHSKGIKDDLDEDIGEKKRLAFLDLLIDASQGGKLTDEEIQNQVDTIMFEGHDTTAAASSFFLCEMAARPDIQEKCIEELNKIFGDSDRPVTFEDTLEMKYIERCLMETLRMYPPVPVIARELQHELKLASRDLVIPAKCTVIVATFKLHRKENIYPNPNVFDPDNFLPERSASRHYYSYVPFSAGPRSCVGRKYAMLKLKVLIATILRKYKVLPGKKEADWKLQGDIILKRTDGFGIRVEPRTSSV
>NezVir_NezVir_CYP3231A1__DN109017_c1_g1
MVCLIRNIWNSVLRRKFYIMAPSVKKNMITALLLFTLFFLLCFQLTKKSLWSQLRIPEVHGIPIVGNLLPVVLKKKSYFETIEDLYKLGEGKDYIGIYNGTQPTLLIRNPDLVEILIKEEAKNFEDRGLCSDLSDPLSLNLFFLKGKLWKWTRAKLRPAFSNIRLKTVFNGIELCTADCVNSFGSSVDIKEVMDEYTCNVIAKNVFCVQDNTGFIENSLKVFSLSGLSGIAVLLRVFIPNFALSIGIKTVPQEIETFYRNAIAKSTRVPGSFLDLMLHLKETEPDFSDDLMVAQFFIFILAGFETTSSALTYALYLLSKNPDAQNKARFEAQKVFKEHGRSIDSLKKLTYLESIINETLRLYPSVTGMFRVAEKPFKLPCGAVLPPGTAISVPIYCLHRDSRFYEDPLKFIPERWEMPQKVFYPFGLGPRLCIGMKFALLEMKIFLSSVILKYNIKLNYATVEPLSFDPTSFFYKAINPILLDFEKTV
>NezVir_NezVir_CYP6LV34__DN109093_c7_g4
REPELIRFVLTKEFSHFRDRMFIKLSEKDILNQHLFSLDGERWRALRVKLTPTFTSGKMKAMFPLFISCAEAFESLIVSKIGCEVDIKDLVGRLTTDIICICAFGLDTNTIKESDHKLRKIPAQLAKMRFIDKVLIAIMQAMPKVSCKFKARFTPKELEDYIVNLVENTLEYREKNNIKRNDFLDLLIELKNKGTLGEDMRDEIEEQKCQPFEFNNGLMAAQCFVFLFAGFETSSSVQSFCLYELAINQDIQARVKKEINEIIEKHGGLTYQAVKEMEYLDMVISETMRKYPTFPVLMRYCTKSITTPYGYKIEACETIIIPVWSLHHDPEYYPNPEKFDPERFSAQNKESIKPFTYLPFGEG
>NezVir_NezVir_CYP4HB10__DN109472_c0_g1
MDFFLYLSAILAVLLIWLLFPNRMSRMARKIPGPRALPIFGNIFNFIVIGPKAPECWKKQMETYGNTFRVWLGPQLHVFMVDPEDIKAILSSQSLLTKSESYKTLVPWLKTGLLVSTGKLWQMRRKAITPTFHFKILDEFVPIFYKCSKILLDCIKDKVGQEPFLITGFMSNCALDTIAETAMGTELKAQTNPQSEYPTSILRMTTVLVERVANPLLGMEPLYTLSGRRKVESDLLKILFSLPREVIRGKKYFKSNRKNITPSDEAFGIKKKTAFLELLLEMKENNAPAFQTDKDVQDEVITFMFEGHDTTTMALTYTTWLLGMHPDEQEKLYQEVSSILEGKAEPSMEDYSKMEYLERVIKESLRLYPPVPIIGREAIEDVLLPSSGFLIPKGTQITIIIYALHRREDLFPDAEKFNPDRFLEQQKHPYAFLPFSAGPRNCIGQKFAMLELKVMISNLVLHYKIKSKKDMILNPEMLLRSENGPYISITPRN
>NezVir_NezVir_CYP306A1__DN109808_c1_g1
AVSQLITVQYLVKCFTILQSCLQVMYEEDARGGYISGVLTKVAVRFSPLQSTIAMLPHHDTHSTSYGLDCSLIFKDLSEILIASLVLLCVTVFFYYLWRTRGMPPGPWGLPLVGYLPWIDKDKPYVSMMELYQDYGGICTIRLGEVVAIVVSEPHYVKEALSQESLTGRAPLWLTHGLMNNNGLIAVEGPKWREQRKFVINCLKNLGAVKVGEKRAVMEKRILGGIRITFQMIDERREDGPFDPKQILSHTIGNIMNTIVFGKSFDLDDHTWVWLQHMAEEGVKLVGVAGPLNFMPYLRILPQYRKLLDFIKNGQKRTHDVYRSIANEQRTKDNILSYYLEAIASGKGEYFDEAQMLHLLADMFGAGVDSTLATYRWVLLYLALHPEVQERVYEEVSSVIGKGKEPNMDHFSMCPYTEATILETMRIRPVVPLGIPHGATKDTQIAGFRVPEGTMIIVNQWTLHHNPKYWINPEEFEPKRFIDSDGCVRRKDSFNPFQTGKRSCFGEELAKMVLFLFTSSMVLRYRLQLEGSSSAGLGGECGITLSPGQHSISFVLRQ
>NezVir_NezVir_CYP6LV33__DN109872_c6_g2
KHKYFGYYEMRRPLLVVKDPEVLKLVLTKEFSHFRDRFTRPMPKTDPLLHYQLFILGGDKWRALRTKLTPTFTSGRMKAMFPLFVDCAQALNTLLWSQVGSAVDVKDVISRFTTDIICSCAFGLQTNTIAEPDHPLRKATADFLSNGDSLFFKIKFIVSMLVPFILPLSRFTPQEVEDYIMKLISDTVEYREKNQVTRNDFLDLLIQLKNKGSLREEGIAETEESFEVTLEVMAAQCFLFFFAGNETSSSVQSFCLYELALHPEIQQKLREEIQEVIRIHGGVTYQSVNEMKYLHMVVSETMRKYPTLPQLVRSCVEPIVMPDGGRVEKGDQIAIPVWSLQHDPQYFPDPDKFNPDRFAPENEGNIKPYTYLPFGEGPRMCIGNRFGLLQTKVGLITIIRNFQVLPCEKTSIPLKLVRTNNSLTTCEGPILLKLTSIEERS
>NezVir_NezVir_CYP6LV31__DN109872_c6_g3
FDNWLYLNTLFFIQLFSLKQVHTFNEMFAIIISLVVIAAVVYYRRYRSFYSHWDKRGIPAIPGSVPWGSYSSRSHMRQYQGFSLDKFYYKMTNHPYFGFYDMRSPILIAKDPEVIRLILTKEFSHFIDRTYTGLPKTDPLLHYQLFSLSGNKWRALRTKLTPTFTSGRMKAMFPLFLDCAQGLNSLLWSRVGSIVDVKDAVARFTTDVICSCAFGLQTNTVVEPNHPLRKAAADFLAFGDSLYLKFRLLLTLLSPFRIPFNRFTPKSVEDYIMKLISDTVEYREKNKITRNDFLELLIQLKNKGSLKDERKEEVEENFEINLDVMAAQSFLFFFAGYETSSSVQTFCLYELALNQDIQQKLRNEIQEVIKIHGEVTYQAVNDMKYLHMVVSETMRKYPTLPALMRRCVIPFTMPDGGKIQKGDQIFIPIWSLQHDPQYFPDPEKFDPERFSQENERNIIPYTYLPFGGGPRMCIGNRFGLLQTKVGLITVIRNFQVLPCDKTSIPLKLVKNSNNITACEGPIILKLIPTAPEN
>NezVir_NezVir_CYP3226A1__DN109975_c0_g1
LIPCTIKLQEVQELQIIMLGLITSLICLVFVAAYIFLKRRYTYWKMLGVAGPEPTMVVGNMKHIISLKFSEPDMMNGWYKEYKNEPYIGYYNFWKPTLFVIDPELIKAITETDFNHFTDHPNFTTETETDAILDSLFDMKGARWKAKRQIFTKLFSPKKLRELSNILEEQQDSLLGEFEKLLKSTDEVELMRIMERHVLKILTSFMYSIDSSQNQESHSKLSELSEIFARPPGSSVRRFLFFVVFPSLYHKLKLSAFPRVFWNYFNNFTNELLQSRNDQNVNREDLVALIGKMQKEGLLETDRIGHNEAVGHVFGFLIAGHHTTMTTVSHAIYQLSLHPQIQEKLRTEVDSVLKGKDNITYDSIKQMTYLDGVINETLRLFPLLGVLKRTCTQTYKINDKLTIPKGMDISIPAYSIHTDPEYFPEPEKFIPERFTDAETPPSLFMSFGKGPRMCIGKRFAYISMKSIIAKIISEYIILPGTKTRKPLQFDTSTFFITVHPVGGLHVRLQKRIK
>NezVir_NezVir_CYP6LV29__DN110177_c1_g1
ATSRRIVLLQLPYKMLFGVTIIAGLLWLFYKHWVSVYTHWKEKGIPFHPAKFPFGSHPNLVKLKEYRGYTIDKMYHRFAPHPMFGIFFLRSPMLIVRDPETIQLILTKEFSHFRDRRILKISEKDVLNHHLFYLQGEKWRDLRMKLTPTFTSGKLKAMFPLFISCAESFSSLLLSKSDSKIDIKELMSRFTADVICSCAFGLELDVINHPDSKLRMIGIEKIKLQFLQKLKMAATILFPALSTLLNMRFTSLEDEKYILNLVKKIVEQREKNGIVRNDFIDLLMQSKNKGNQGDNEQEFEKTFEITLELMAAQCYVFFLAGFETSSSLQSFCLYELALHQDIQSRLIKEINEKIENNNGLTYKALHEMEYLDMIISETSRKYPTLPMLYRSCTKPIILPSGHKIEQDTIISIPTWSLHHDPQYFPDPEKFDPQRFSQENRGSIVPYTYLPFGEGPRMCIGMRFGLLQTKVGIVTLLQKCKVETCEDTKIPLVMGGISATTAPDEPIIIKLIARS
>NezVir_NezVir_CYP3224B9__DN110322_c5_g5
GIYAYAKGPFTQIRSDDLWKQKRKEYNIGLKRSHIDNVFCNIFNKSADKLIDLMVASASSVDALHATMGIVRNVTLETLFNVDSSLAYDPQLITLMKKHRYLASFIVANPNLSGIILNILRPLDEILFRKLGEFRKVISEEIDKTLLSEQCPLPEQYLTMQIVSRTIKCNGNNNWNTTKLQDELMELYFTATLTVSSVLSNTIIILALLPDIQERVWQEQYRIFGNDNRDPSIDDLKEMQFLDRCIKESLRFLGPPFVAKSVSHDIDINGITIPRGTNVLYLTGYLRMDPTHWKNPKVFDPDRFLEESETLKHSYSPFGIGVRGCPGSYFAPTLMKITLSKLLRRLKLRPVQKDFRFEDIKFKVSLMTEIEDPPALQVEERT
>NezVir_NezVir_CYP4GZ_N_f2__DN110532_c1_g1
FTSPAPQSLVHRRRRLNVKCDGATFFSSIFLQTWNKIKDIIDLIKGWYTAYGEIFEIEILGTSYVIVSEPELVEPILTNSINITKGYIEYSFFRPMFDDGLIVSDGDKWRSRRKLLTPSFHIKILESSLQSIIQNAEAHVSILLAYDGKPVKVDDIILITTLKILCETAMGVQLNTKDEKQNEYIKATKICLDGVVERYLRIWHYPEFIFRLCRAGKLFFKNVEITHNFDKQ
>NezVir_NezVir_CYP4GZ10__DN110532_c2_g2
MIVIWGLSCVLMVVFVRFLVKNWKPSMLPGPRGFPYFGAAFSVVGISSKDIIPLIIKWCDEYGKMFGVKMLGANYVFVSEPELVKPLLTSSINITKGRFEYSFLKLIFNDGLIVSDGEKWRSNRRLLTPSFHNKILKSSVETVGRNAEEFVSQLLASDGKPIDIEDTTHLLTLKIICETAMGVKLNTKDKQQNEYVKASRICHDTLVYRYLRFWLFPDFIFRRSDVGKRFIKSLKLIHEVADQVIKKRKELYIAEKNESKNEDSRKKERNAFLDNLLELVDSNPDLFNESNIREEVDTFLIAGHNPSAATLKFLHFILANRPDVQEKLYDEQVDIFGDSKRMTTAQDLEKMTYLKMVINETLRLYPTIPLYSRCLKEDLLIDEKTIIPAGHTVAVFTYAVHRSKKHWDNPEEFIPERFAPGIEIHPFSFLPFSAGPRNCIGQKYAMMELKIIISTLVRQCWLEPVTTSVSLDYGITLNPVEPIIVKAIPRNGTRRMIPERNS
>NezVir_NezVir_CYP395S11__DN110608_c0_g1
RTVEIIQYRVRTKFGLNQRLLAAANQFGSQCATDRMIGIALLVLAITALAYAFNWIKYWTKYWENKGVKCLPAVPIFGNCLPMVLNKKNVSEIMEDIYNAFPDEPVAGYYEFLTPRLLIRDNELVQKVLVKDFGHFVDHGFEVDEKKNPLDNQLFLMTGNKWRAFRTKMAPLFTSGKLKTMYDVMNEVGNGLLEYMDKNKANDIDIREAMGLFSMDIIGSAAFGINPGVLKNPDSEFRVKGKQINDPNWRNLIRIWFFFAFPKFSKKLGFSFQPRAVTSYFCNIIRNAIDYRKKNKIQRNDFVQMMMQLKEKGNIELKTLDATDDYLKNELNEASTEIFEITDDVLMAQAQSFLIAGFEATALLLTYAMLEICQKPEIQDALRKEVLEQVKLNGGLTYEALRNMKYLEQAIKETQRIYPLIPFLTRVCTKSYTLSNGFTIEKGEYIYIPAAAIHMDPTFYPDPKTFKPERFAEQPKPGTFLPFGEGPRMCIAMRYAMLVVKYGLALFLLNYRAKLSPSTKLPVQFLNRAFGNIPTEKILFNVEKYNEK
>NezVir_NezVir_CYP6LU2_f__DN110621_c8_g1
NDFLQIMMELRKQDANSKDEMKFDLELMGANAFVFLLAGYDTAAGTMSFVLYELAAHQEIQERLLEEIVEVLKRYSGDLTYEAVKEMKYLDQILSETLRLFPPIPSTFRVSRSPYQIPGTSLLLPAGSNVTVPIYSLHHDAKYFPDPEKFDPDRFAEDSKIVKGTYLPFGDGPRICIAQRFAKLEIKLAVIKMLLEYKFTVNEKTKTPFTFDRAFFLNPTGGIWLNLSRRT
>NezVir_NezVir_CYP3092D_f3__DN110887_c2_g1
EVNPLDAHLFFLRGNRWRYLRNKLSPIFSGGKLRWMFEEMEKCGDVFAECFDKLADGKDRDVLEELARYATDVIGSCAFGLEGDSLTNPDSKLRQMGKDLFDTTSINWSQISFLLKFSVPRLLLWLKVRSLPSGIEKYFCSTVSNVLEHRRKTGIKRRDFVQLLLQLKEKEVVEIDVNDLDEEENE
>NezVir_NezVir_CYP3092D_f4__DN110887_c2_g2
FSLLWLAYYKIKKMFRYYKDMNIPYVEPKFPLGSDPEGVLFRIHIGDSWDKIYKRLEGKPIGGFFQTVLPFLMVRDPEYVNQVLISSFEHFFDRNFLVDEEINPLEAHLFLLRGNRWRYLRNKLSPIFSGGKLRWMFEEMEKCGDIFVECIDKLADGKDRDVLEELARYA
>NezVir_NezVir_CYP3092E6__DN111103_c6_g2
FFEKRNIKYVKPKFLLGSEPDGVLFKIHITESWERIYKKLEHEKYGGFFHAILPTLMIRDPEYIEDILKTSFDHFVDRSFLVDVKTNPLDENLFFMRGNKWKYLRCKMASLFSQIKLKWMYEEIEKCSNTFDECLSEFADGKDADIKDLLARFVTDVVASCGFGVEPQALKNPDWIFRDIGREIVDPENINMPLFLLRFSIPRLLIWFKIKTLTKKLRNFFLSTTKRILHHRRSTGIIRKDFVQLFLELKEKGTVGIDSRNIDTNKTNTESNNEIIELTDNLLAANSFLFFLAGFETTSTTLYYTYYFLAKHQEIQERARKEVQEVKAKYGHFTFDSLKELKFLINCISETMRIYPPIAVVIRECTKDYNLLDGTLIDKGMRIIVPIMSIHRDPKNFAEPMEYKPERFENPPASGTYLPFGDGPRICIGKRFAEIIMYSTLARTLDKYKLELSPKCDHEIKLNPKVISTTPVHGLFFRIHKLNDTN
>NezVir_NezVir_CYP3092E_f2__DN111103_c6_g3
KWMYEEIEKCVDIFDECVAELSDGKDLDMKELLARCTTDVISSCAYGVEPQCLKNPNSELRKVGRDFFAPGKTNMLIAILRLSVPRLLLLFKIKTVSTKINNFFLTTTKNILHLRRSTGVVRKDFVQLLLELKEKGTVNIDSTEIEKEEMHEDSPNEKIELTDSLLAAQSFVFFLAGFETTSTTLYFTFYLLAKHPGFQERARKEVLQVKAKYGQLTFDSLKELKFLKNCIAETFRIVPSL
>NezVir_NezVir_CYP6LV_N_f4__DN111183_c2_g2
MWLAIALSLLVVWLLYKYYISVYDLWKKRGIPYYPSKFPFGCSHEILTHPRFGAYLHDEMYKKLAPNPMFGLFVMRVPMLHVRDPELIQLILTKEFSHFRERMFFKSSEKDLLSQNLFGLGSEKWRALRVKLTPTFTSGKMKAMFPLFVNCAEAFDSLIISKIGSNVDIKDLVGRLTTDIICCCAFGLDINTIQEPDHELRRIGAQAFQMRFIDRVKILILQAMPKIANKIEARLSPKETEDYIVKLVEDTMEYR
>NezVir_NezVir_CYP3226C5__DN111222_c3_g1
YYQKASELRIIDSWYQEFNNEPYIGYYNLWKPTLLVMDPQLIKELNEVDFDHFTDHPQICGNSNRDAIMHSLFTMKGNLWKLKRQIFSTLFAPKKLKESVEIMNNYSPALIEEIDVHSECYEEIQMEQIARRHMVRTMSHVMYSLDTSKNEHIFSKLCHLAEVFEHPPPATSRMLTFFTAAPCLFKSLGLSSYPREFWDFFSNLTKHLLELRSELKIGREDLVSLVAQLQNGGSTKNNRTDLRESVGHIFSFFVAGIHSNLTTLSYALFQLSRHPQVQEKLRHEVDNILSGNEYVSYDDVMKMKYLEDVINESLRMYPRGGVKFGAVIMRRTCTTPYKINEKFTIPKGMDVVFPVYSLHMDPRYFPAPEEFIPERFSQQEKPSPVF
>NezVir_NezVir_CYP6MZ_C_f__DN113249_c0_g1
LALNQKIQDKVRDEIDEVLGRHGGKVTYEAVMEMKYMHQVVEESLRKYPPLPVLDRDCVKDYKIPGTEVVIEKGTHVQISAFALHRDPDNFPNPEYFDPDRFSDENKKNIKPFTYLPFGEGPRIFIGIRFGIIQTKVSLCVMLRNFRITLNEKTKVPLKLNAPFFNLGTSEIWVNVVKI
>NezVir_NezVir_CYP6_N_f__DN113582_c0_g1
MAFILYTIGLLGVFALAFSAYIKWIQSYWKRKGIPNFEAKFPFGNTGNPFTRPVPFTLEIKDLYLEMKRRNYKYGGITSLTRSSFIPVDLDVIRSILTKNFQSFSERGLFHNDEVEPLDGHLFNISGKKWRDLRVRLTPTFTSGKMKMMFNTLVDCGQPMIKSMEYYADEGKAVDIKEMLACFTTDVIGSCAFGLECNSFKEKDSEFRKYGRKVFTVNLRKMAKIMFAFSFPNLAKKLGISLTDDDVSAFFMKAVKDTVEYRQTSRFTRNDFLQLLVNMWDSDGSGNGFNMDEIA
>NezVir_NezVir_CYP9DS1__DN34363_c0_g1
SKMRGMFTFMSECAKDFASYFLEEANGKPIEVDMKDLFTRYTNDVIATSSLGIRCDSLRERENSFYTMGKKMTTFSSLTAGIKMMVATVLPKLLEITKIGFLPKDCANYFTQIIFETIQRRTKENIIRPDMIHLLLEARKGNLKHESKADESSGFATVEESDIGKSQKSRSVELTDEVIAAQAMIFFFAGFETSSTVMSFMSLELAINTDVQQRLLEEIDEVYKQYGDNVSYDAIMKMQYLDQVISETLRKWTPGFQTDRVCVKDYVIEPTKEGEHPLHIEKGLLLLVPTAGFHYDPKYFPNPEKFDPDRFSEENRSSIVPGSYMPFGLGPRNCIGSRFALLEIKVLFYHILSKFELTVVKRSCVPIKLSTEFNLTVEGGFWLGLKPRNISV
>NezVir_NezVir_CYP15A1__DN35966_c0_g1
RMWFLILLAVLLALLILESTPPSRFPPGPRWIPFLGNYLLFYKLRQKLGFTHLVWEWLSKRYGPLVGVRLGNDKLVIGTNLAVVKELLTKEQFEARPDGFFFQFRAFGERYGLVFVDGEFFNEQKRFVMKHLKSFGLNRSIMEGRISGEAEDLVQHILKNQKDGVVFSEIVEISVMNILWSIVAGGRFQLDDKKARVLIDHIHTSFRLQDMSGGILNQMPFLRFICPELTSFNKLKDVLGNLTTFVKQIIDEHRETVSSYENRDLVDAFLNEMKKHEASKSTFTEKQLIILLLDLFLAGPETTSATLGFAILHLLHYPHIQNNLHNELDTVIGKGKRPCMKDKPNLVYMEAFTMELLRSVNVTPTTVSHRAKEDAEVMGYIIPKDTIVLANLYSLHMNKDHWIDPEKFRPERFIDENGAIIQNDFFIPFGLGKRRCMGEALAKTSIFLFLTTILQNFKVRPVSQELPPMKSLDGATISPASFRCFFEPRE
>NezVir_NezVir_CYP4GX1__DN88027_c0_g1
MFRMTDWTSDLQTVAFFAAVVPLLYYVYWRIANRRLLQLAAKIPGPPGLPLLGNLLEFTGSPTEIFEKLVEKSYQYEDVIKVWFGPRLFVFLTNPVDIEVLLTSTEHIEKSVEYDFMKPWLGDGLLISSGQKWFTHRKVIAQTFHLNILRSFLGKFNENAKKLVKYFEDETGNEFDCRRYMCKYTAETLIDTVMGADKDQLGFESPVYSGATTKLCELVHLRHTKLHFRSDLLFNSTKHGFEHKKFVSLVHDFSAKVIKFKKSQRELLKPSPFIEKFDDIRKEDKSLTHYEKSTGISYGQSSGLKDDLDNEVIGRKKKCAFLDTLLEKEANREVFSMKDVQDQIDTLMFEGHDTTAGVSSMFLCLMATNLDVQAKCVEELEKIFGDSDRDVTFEDTYEMKYLERCVMETLRIYSPVPVIARNLKKELTLVTNNITLPVSTTVIVAIFKLHRREDLYPNSEKFNPDNFIQEKTAARSFYSFIPFSAGPRSCVGRKYAILKLKVVLSTILRNYQITTSCPMESWKLQADITLKRTDGFKIKLIPRKNA
>NezVir_NezVir_CYP4G227__DN94296_c0_g1
MSISAATPVISVPSAVLSATSVFYFLLVPALVLWYVYWRMSRRHMIELASKIPGPPGLPILGNALQFTGSSHDIFERVYSYSFEYKDVTRVWIGPRLVIFLVDPRDVELILSSHVYIDKSREYRFFRPWLGNGLLISSGPKWRAHRKLIAPTFHLNVLKSFIDLFNANSRHVIKKLEKELGKEFDCHDYMSEATVEILLETAMGVSKKTQDQSGYDYAMAVMKMCDILHLRHTKFWLRPDSIFNLTKYGKIQENLLATIHGLTRKVIKRKKADFAKGIRGSTAEVPKELQTKNYESKVEQKATVEGLSYGQSAGLKDDLDVDDNDIGEKKRMAFLDLMIEASQNGVVINDEEIKEQVDTIMFEGHDTTAAGSSFFLCMMGVHQHIQDRVIQELDEIFGDSDRPATFADTLEMKYLERCLMETLRLYPPVPIIAREMKEDLKLASGDYTIPAGATVVIGTFKLHRKPEIYPNPNKFDPDNFLPERTANRHYYAFVPFSAGPRSCVGRKYAMLKLKILLSTILRNYRVYSDVKEEDFKLQADIILKRSDGFRIRLEPRKRAAKA
>NezVir_NezVir_CYP301B1__DN95109_c0_g1
MEPAAGGEELGQASQSPQLSLHLNMIMRRTLCSAVSDIGAVLPKSYQKVPGPRPLPLLGNNWRFLPYIGQYKLEEIDKLSLMLRSRYGRIVRISNLLGRPDMVFLYDPNEIEKVFRGEDTLPYRPSMPSLDYYKHQLRKDFFSDIGGVIATHGEKWHQFRTKVQHALLQPRIAQLYLKPIEETANEFVNRIRDIRNENNEVPDDFLNEIHKWSLESIAKIALDARLGCLTPDGSQETQELIDAVNTFFKNVVILELKIPFWRVISTRTWKEYVEALDTIMRIVYKFVSKTLDELKNKNNECKEDSSLLQRVLYENLDNPKVAVILALDLFLVGIDTTSAAVSSILYQLSLHQEIQNMLYEEINRVLQNGPIDMKKLDQMVYLKACIKETLRMYPVVIGNGRCLKKDTVVCGYTIPKGTQIVFQHHAISNSEEYFDDPNVYKPERWLKKQKKKQYHPFATLPFGYGKRMCLGKRFADLELQCLIAKIIETYKVEFKRKLLDYSVHPMYMPHGPLNFKYTERKKKT
>NezVir_NezVir_CYP3227A1__DN95718_c0_g1
MAIVELIFVAFLLSIIHIVQHFRKTMSYWKVRGVKHIPPLPVVGNMLRAFKFDRHFFHVYNKMYHAFPEERMVGMYEFTTATLILRDPELIKTVLVSEFSTFPDRGPIMFNPGCILYWSIFSLGGNKWRAIRSKLLTPFTTGRLKLILPSVTRSCLEFLESGPKELTLDILRQLTLRIFSQTMFGIDIKSEEAEFLENYRGMLSVSKSKVVQQVGLTFFPRFSDFMSFKFMPIHLEKYFRSFLNAILNKKMDDSSWRDDAITILNEMRKRGKVHFHDKEKDMEELFDFNDELAQAQAFLLLFAALEPSSITLMHLAYDLAQSPDSQNKARQEIKALLQKYGGYSWECVKEMKYLNCCLKETLRLHPPLQFLNRVCNKDTELGGVKLDKGTRIVVPLQNLHLDPNYFSDPKKYKPERFLDEKIHQFIYLPFSDGPRICLGSRFFIMEALTLFAHILEKFELSISKEMKLPLKYEPITVFLTPKINNPVIIHLKKIN
>NezVir_NezVir_CYP3227B1__DN98353_c0_g1
MYQIPLALFIITAICGLLYFFISVWSAMIYWKVRGVKHLAPWPIVGNLGALLRLDKHVSYYYDKIYHAFPNERMIGMYEFMTPTLVLRDPELIEQVLVREFSTFPDHGPLLIEDDSLISESVFALTGSGAKWRAVRNKLLTTFTTGKMRAIFPELVASCQALVDKRPKTLIKEDFTAFAVESFMNSMFGTAILPAGKEELVLNCKTVFEGSRYRMFQQYGLTYFTKLSQFFNMTFMANELHNYFSSLMHTLLNQRSELDCGRNDYAQVLVDMKRLKKMVIFSRENSRENQEFDITDDLVIAQAFMFFFAGLDTTTLVMLHLAFDLSQAKDCQETARQEVRNVLKKYGGYSWDSVRDMKYLDACIQETLRLHPSLQFVVRVNDKPTDVAGVKIDKGTRIVIPLQTIHMDPNNFPKPEKYDPGRWLDESTRPNKFTHLPFSEGPRVCLGKRFALMEIATLFAHILDNFELTLSPETKVPLIYEPNVFFHSPISKNPIRVDLMKI
>NezVir_NezVir_CYP3227B4__DN99037_c0_g1
MTTLTLLVAVVVCCFLYLGLILWKANTYWEVRGVKHFKPWPLVGNLARALKFNRHVSFFYDEIYKAFPTERMVGMYEFLTPTLIIRDPTLVENVLVREFSTYPDHGPLFFEPSSISYESIFTITGIRWRALRNKLLTSFSTGKMKAIFPDIVRSCQSVVDSDPKRLHKDMLHEFAVKSFLNSMFGTNILPEGEEELMAKSKEVFQGKPQRIIQQIMLTFFPKLGDFLNMKFMPKTLDNYFRNLLNTLVEQRASANIKRDDYAKVLCDMNKMGKMDVYNRENKRIDETFDVTNDLVLAQAFMFFFAGLDTTVLVMLHTALELSLAKSCQEKARQEVRSVLKKYGGYSWEAVRDMKYLDQCIQETLRMHPSLQFIVRMSDKDTVIDGVKIKKNTRIIIPLHSIQMDPNHFPNPHIFDPERFSVPLSSKFTHLPFSEGPRVCLGKRFATLETATIIAHILDNFELHPSPELKFPLKYEPNALFHSPISNDEISIILKRIM
>NezVir_NezVir_CYP3227B2__DN99048_c0_g1
SGPPTLQGGKSSIQQKMLTLELLTLAVVVGLIHFSIIIWKSMTYWKERGVKHHTPVPIFGNFLSVISFRKHFFHYYDKVYKAFPNERMVGLYEFMTPTLVLRDTQLIEHVLIREFSTFPDHGSFLFEPSSVMYDSIFNMSGIRWRALRNKLLITFTTGKMRSVFPSLSESCLQLLNSNPKTLEREMLSDLAIRTFMESMFGTKILKSAEAEIYTKARKIFEPTWWRYTQQTLLTYFPKLADFLHLTFMPKHLDNYFRSIMNTILNQRVDSMEDRNDYAQVLVQMREQKKLNIYNRENKKVDQTFDVTNDLAIAQAFMFFFAGMDATSLLMLYTAANLAQSKNCQAKAREEIKTVLHKYGGYSWEAVRDMKYIDSCVQETLRMQPSLQFLNRVCDKDTSIDGVKLVKGTRIIIPIHTIQMDPKNFPNPEKFDPERFMEGINDKFAHLPFSDGPRVCLGKRFATMETTTFMAHLLENFELSLSPETKLPLKYQPTALFLTPKATNPIKIDLKRIN
>NezVir_NezVir_CYP307B1__DN99108_c0_g2
MEGIYLSSASYLLLFGLAILWAVLSVLKRPKGSAPGPTPLPVLGSLHLLGGYELPYQAFDKLSSKYGPVFGIRLGSVECLVVSSLETVKEILINKGEHFDSRPNFSRYLNIFGGDKDNSLAFCDWSELQKTRREMIRDHTFPKAFSSKFHQLESLLNRELVVLCDQLSKGVTNIKPIMLHTCANVFMSFFTNTRFQLEDPVYSKILMYFDIIFYEVNQGYAADFMPWLNPMLMNNMKKMRKLGKIIREFMDERVVSNGGQEGDLLHMLLESVESGKMNRENAMFALEDIIGGHTAIANLIIKILGFISNQPEVQKKMQEEVDAVTCGKNIKLEDRLMMPYTEAVILESIRHICSPIVPHVASQDTTVNDYHVEKGTLIFLNNYTLNMSPELWTEPEKFSPERFLTEDGRLIKPEHFLPFGGGRRSCMGYKMTQYVSFSVLATMMQKYSIAPHPTNGKVPRGDLALPFDTLKFIFNPR
>NezVir_NezVir_CYP4G229__DN99273_c0_g1
MDSQELDHSELRSRLYSISSLILPIFILLYVGWRLANKRFIELAEKIPGPPGLPIIGNALELRGTPNEIFENLYSKSEIYPDVARVWAGPRLLVFLTNPADIEIVLSSHDHLDKSAEYDFLRPWLGNGLLVSTGEKWRSHRKIIAPTFHLNVLRSFMERFNRNSKKTLERLAKEGDNEFDIHDYMSEFTVEVLIETVMGVKKENEGRSCFDYAQAVMKLCDIVHLRHTKFYLRPDLVFYSSKYGSEQKSLLSVIHGLTEKVLKVKKAQFENKIQDKHQETAEKEVLKETSESKEGFSYGQASGLKDDLDVEDIGEKKRNAFLESILERAANNDSINDKEVKEQLDTIMFEGHDTTAAASSFFLCMMAAHPDIQQKCYEEIMRVLGDSDRDITFNDILEMKYLERCLMETLRLYPPVPIIARQPKKEFKLASKNLIIPANCTVVIGIIKLHRRADIYPNPEKFDPDNFLPEKSASRHYYSFIPFSAGPRSCVGRKYAMLKLKTILASTLRAFYVKPGYTEEEWKLKADIILKRADGFRIKLEPRKETNTKN
>NezVir_NezVir_CYP4HC1__DN99598_c0_g1
MDMSVVIWIIVMGVGWAWPYLLLGIVLLLIYKFYNSRSFKLLSAIPSTNAPRFIGHTLDFLTMHPSNILSFMLQLFDKNKTNKNVMAIWTGPFCFVYLRTLPDIEKLLSDNQQLRKSINYIYLEPWLGQGLINSDGTIWQRHRKMITPSFHFKILEGFLEIMNSKLDIFSEVLEKKVGNGYFDIEPLIANYSLDVITETAMSTNVDAQRTNSEFIDCIKSLTEVIIIRSVRIMYFFQPIFNLSPYKNQESKSINYVNKYIAKILENKRTEAKNIKKDENVENDIGAKEKLALLDMLLQLQFSNAKITDKEIYDEVNTFMFAGHDTVSSALSFVIYNLAVHQDVQEKVYAEVMEVLGDSKPTYQSLMNFKYLERVIKETMRLYPSVPYIGRRLKKDMPITDGHIVPKDSDVAVFIYDHHRNPENFPDPEKFDPDRFLPENIAKRHPYAYIPFSAGSRNCIGQKFAMMEQLATVSHLLRQFRISIEPGFVMKPISHIVLRPNVEGVRIKLTKR
>NezVir_NezVir_CYP314A1__DN99734_c0_g1
MQPPLEWSIPNFTAVFLFIAILLLKELRPIFKKTRYLTRPVTTKKKIPTVNQIPGPLQLPVIGTRWIYYTKYTLEKLHEAHKDMYRTYGPIVKEEALWNIPIINIFSKNEIEKILRHPSKYPLRPPTEVTAYYRATRPDRYASLGLINEQGETWHTLRSHLTPELTSAKTMSSFFPELLSVTEDFIRLLQVSKDANGIVEHFDDLACRMGLESTCCLILGKRLGVLEDEASEVSLRLANAVKEQFCASRDTYFGLPFYKLYPTKAYKRFVNAEEIIYDVISEMVENAENLENDTYLEDSPSVFQSILNNPGLDIREKKAGIIDFIAAGIKTLGNTLVFLLYLMAKNPECQEKIVDEIDSLTSGKELTLQALGKANYLKACIAESYRMLPTAPCLARILETDMELNGFHLPSGTVVLCHTWQASLMEENFQNADQFIPERWLGKERMPWLVAPFGAGRRLCPGKRFVELELQVLLAQIVRKFKLECAGELEIQFEFLMAPASPSSLKLVERT
